# Supplementary material for: Genetic variation in olfactory pathways associated with host-seeking behavior in natural populations of Anopheles minimus, a primary malaria vector in western Thailand
Source: Parasit Vectors. 2025 Sep 24;18:385. doi: 10.1186/s13071-025-07029-x (PMC12462203; doi:10.1186/s13071-025-07029-x)
Supplement: Supplementary file 1 — Supplementary material 1. Table S1. Anopheles abundance collected from this study. [file 13071_2025_7029_MOESM1_ESM.xlsx]

## Sheet: Sheet1
Table S1. Anopheles abundance collected from this study
	Collection Methods
Species	COW	HLI	HLO	LTI	LTO	Grand total
An. annularis	46	1	0	5	1	53
An. barbirostris complex	142	2	5	37	25	211
An. culicifacies	0	0	0	0	1	1
An. dirus complex	7	0	1	4	0	12
Hyrcanus Group	414	2	1	12	12	441
An. jamesii	24	1	0	0	3	28
An. kochi	13	0	0	0	0	13
Maculatus Group	530	10	16	23	23	602
An. minimus complex	119	121	63	122	79	504
An. pseudojamesi	1	0	0	0	0	1
An. tessellatus	101	1	2	7	6	117
An. vagus	0	1	0	4	0	5
Others	3	1	0	3	2	9
Grand total	1400	140	88	217	152	1997
