# Supplementary material for: Genetic variation in olfactory pathways associated with host-seeking behavior in natural populations of Anopheles minimus, a primary malaria vector in western Thailand
Source: Parasit Vectors. 2025 Sep 24;18:385. doi: 10.1186/s13071-025-07029-x (PMC12462203; doi:10.1186/s13071-025-07029-x)
Supplement: Supplementary file 2 — Supplementary material 2. Table S2. The unique haplotypes from cox1 sequencing with accession numbers. [file 13071_2025_7029_MOESM2_ESM.xlsx]

## Sheet: Sheet1
Table S2. The unique haplotypes from cox1 sequencing with accession numbers
Haplotye No.	COW	HLI	HLO	LTI	LTO	Total	Accession number	Remark
Hap_1	1	0	0	0	0	1	PV174626
Hap_2	5	8	3	3	6	25	PV174627
Hap_3	3	3	2	2	2	12	PV174628
Hap_4	6	5	3	5	4	23	PV174629
Hap_5	3	0	0	0	0	3	PV174630
Hap_6	3	0	0	0	0	3	PV174631
Hap_7	1	0	0	0	0	1	PV174632
Hap_8	1	0	2	1	2	6	PV174633
Hap_9	2	0	0	0	0	2	PV174634
Hap_10	1	0	0	0	0	1	PV174635
Hap_11	1	0	0	0	0	1	PV174636
Hap_12	1	0	0	0	0	1	PV174637
Hap_13	1	0	0	0	0	1	PV174638
Hap_14	1	0	1	0	0	2	PV174639
Hap_15	2	0	1	1	1	5	PV174640
Hap_16	1	1	0	0	0	2	PV174641
Hap_17	1	0	0	0	0	1	PV174642
Hap_18	1	0	0	2	0	3	PV174643
Hap_19	1	0	0	0	0	1	PV174644
Hap_20	2	2	1	1	3	9	PV174645
Hap_21	3	1	1	1	0	6	PV174646
Hap_22	1	0	0	0	1	2	PV174647
Hap_23	1	0	0	0	0	1	PV174648
Hap_24	1	0	0	0	0	1	PV174649
Hap_25	2	0	1	0	0	3	PV174650
Hap_26	2	0	0	1	0	3	PV174651
Hap_27	1	0	0	0	0	1	PV174652
Hap_28	1	0	0	0	0	1	PV174653
Hap_29	2	0	1	0	0	3	PV174654
Hap_30	1	0	0	0	0	1	PV174655
Hap_31	1	0	0	1	0	2	PV174656
Hap_32	1	1	1	0	0	3	PV174657
Hap_33	1	0	0	0	0	1	PV174658
Hap_34	1	0	0	0	0	1	PV174659
Hap_35	1	0	0	0	0	1	PV174660
Hap_36	1	0	0	0	0	1	PV174661
Hap_37	1	0	0	0	0	1	PV174662
Hap_38	1	0	0	0	0	1	PV174663
Hap_39	1	0	0	0	0	1	PV174664
Hap_40	1	0	0	0	0	1	PV174665
Hap_41	1	0	0	0	0	1	PV174666
Hap_42	1	0	1	0	0	2	PV174667
Hap_43	1	1	2	0	0	4	PV174668
Hap_44	1	0	0	0	0	1	PV174669
Hap_45	1	0	0	0	0	1	PV174670
Hap_46	1	0	0	0	0	1	PV174671
Hap_47	1	0	0	0	0	1	PV174672
Hap_48	1	0	0	0	0	1	PV174673
Hap_49	1	0	0	0	0	1	PV174674
Hap_50	1	0	0	0	0	1	PV174675
Hap_51	1	0	0	0	0	1	PV174676
Hap_52	0	0	0	2	0	2	PV174677
Hap_53	0	1	0	0	0	1	PV174678
Hap_54	0	1	0	0	0	1	PV174679
Hap_55	0	1	0	0	0	1	PV174680
Hap_56	0	1	0	0	0	1	PV174681
Hap_57	0	1	0	0	0	1	PV174682
Hap_58	0	1	0	0	0	1	PV174683
Hap_59	0	1	0	0	0	1	PV174684
Hap_60	0	2	0	2	0	4	PV174685
Hap_61	0	1	0	0	0	1	PV174686
Hap_62	0	2	0	0	1	3	PV174687
Hap_63	0	1	1	1	0	3	PV174688
Hap_64	0	1	0	0	0	1	PV174689
Hap_65	0	1	0	0	0	1	PV174690
Hap_66	0	1	2	0	0	3	PV174691
Hap_67	0	1	0	0	0	1	PV174692
Hap_68	0	1	0	1	0	2	PV174693
Hap_69	0	1	0	0	0	1	PV174694
Hap_70	0	1	1	0	1	3	PV174695
Hap_71	0	1	0	0	0	1	PV174696
Hap_72	0	1	0	1	1	3	PV174697
Hap_73	0	1	0	0	0	1	PV174698
Hap_74	0	1	0	0	0	1	PV174699
Hap_75	0	1	0	0	0	1	PV174700
Hap_76	0	1	0	0	0	1	PV174701
Hap_77	0	1	0	0	1	2	PV174702
Hap_78	0	0	1	0	0	1	PV174703
Hap_79	0	0	1	0	0	1	PV174704
Hap_80	0	0	1	0	0	1	PV174705
Hap_81	0	0	2	0	0	2	PV174706
Hap_82	0	0	3	0	1	4	PV174707
Hap_83	0	0	1	0	1	2	PV174708
Hap_84	0	0	1	0	0	1	PV174709
Hap_85	0	0	1	0	0	1	PV174710
Hap_86	0	1	2	0	0	3	PV174711
Hap_87	0	0	1	0	0	1	PV174712
Hap_88	0	0	1	0	1	2	PV174713
Hap_89	1	0	2	1	1	5	PV174714
Hap_90	0	0	1	0	1	2	PV174715
Hap_91	0	0	2	0	0	2	PV174716
Hap_92	0	0	1	0	0	1	PV174717
Hap_93	0	0	1	0	0	1	PV174718
Hap_94	0	0	1	0	0	1	PV174719
Hap_95	0	0	1	0	0	1	PV174720
Hap_96	0	0	1	0	0	1	PV174721
Hap_97	1	0	0	1	2	4	PV174722
Hap_98	0	0	0	1	0	1	PV174723
Hap_99	0	0	0	1	0	1	PV174724
Hap_100	0	0	0	1	0	1	PV174725
Hap_101	0	0	0	1	1	2	PV174726
Hap_102	0	0	0	1	2	3	PV174727
Hap_103	0	0	0	1	0	1	PV174728
Hap_104	0	0	0	1	0	1	PV174729
Hap_105	0	0	0	1	0	1	PV174730
Hap_106	0	0	0	2	0	2	PV174731
Hap_107	0	0	0	1	0	1	PV174732
Hap_108	0	0	0	1	1	2	PV174733
Hap_109	0	0	0	1	0	1	PV174734
Hap_110	0	0	0	4	0	4	PV174735
Hap_111	0	0	0	1	1	2	PV174736
Hap_112	0	0	0	1	0	1	PV174737
Hap_113	0	0	0	1	0	1	PV174738
Hap_114	0	0	0	1	0	1	PV174739
Hap_115	0	0	0	1	0	1	PV174740
Hap_116	0	0	0	0	1	1	PV174741
Hap_117	0	0	0	0	1	1	PV174742
Hap_118	0	0	0	0	1	1	PV174743
Hap_119	0	0	0	0	1	1	PV174744
Hap_120	0	0	0	0	2	2	PV174745
Hap_121	0	0	0	0	1	1	PV174746
Hap_122	0	0	0	0	1	1	PV174747
Hap_123	0	0	0	0	1	1	PV174748
Hap_124	0	0	0	0	1	1	PV174749
Hap_125	0	0	0	0	1	1	PV174750
Hap_126	1	0	0	0	1	2	PV174751
Hap_127	0	0	0	0	1	1	PV174752
Hap_128/129	0	0	0	0	1	1	PV174753/PV174754	heterozygous mutation due to sequencing error
Hap_130/131	0	0	0	0	1	1	PV174755/PV174756	heterozygous mutation due to sequencing error
Hap_132	0	0	0	1	0	1	PV174757
Hap_133	0	0	1	0	0	1	PV174758
Hap_134	1	0	0	0	0	1	PV174759
Hap_135	1	0	0	0	0	1	PV174760
Hap_136	1	0	0	0	0	1	PV174761
Hap_137	1	0	0	0	0	1	PV174762
Hap_138	1	0	0	0	0	1	PV174763
Hap_139	1	0	0	0	0	1	PV174764
Hap_140	1	0	0	0	0	1	PV174765
Hap_141	1	0	0	0	0	1	PV174766
Hap_142	1	0	0	0	0	1	PV174767
Hap_143	1	0	0	0	0	1	PV174768
Total	87	50	50	50	52	287
