# Supplementary material for: Genetic variation in olfactory pathways associated with host-seeking behavior in natural populations of Anopheles minimus, a primary malaria vector in western Thailand
Source: Parasit Vectors. 2025 Sep 24;18:385. doi: 10.1186/s13071-025-07029-x (PMC12462203; doi:10.1186/s13071-025-07029-x)
Supplement: Supplementary file 3 — Supplementary material 3. Tables S3–S5. List of significant differential nsSNPs in each group comparison. [file 13071_2025_7029_MOESM3_ESM.xlsx]

## Sheet: g1 vs. g2
Table S3. List of significant differential SNPs between COW (g1) and Human Landing Indoor (g2) groups
X68975n	Chromosome.97529	Region	Reference	Allele	Amino.acid.change	Description	Gene_id	GO
3	KB663610	34314	T	C	AMIN002152-RA:p.Val832Ala	cyclic AMP-responsive element-binding protein [Source:Projected from Anopheles gambiae (AGAP001464) VB Community Annotation]	AMIN002152	GO:0006355 GO:0006355 GO:0003700 GO:0003700
86	KB663610	513656	C	A	AMIN002187-RA:p.Gly843Val; AMIN002187-RB:p.Gly843Val	E3 ubiquitin-protein ligase TRIP12 [Source:Projected from Anopheles gambiae (AGAP001296) VB Community Annotation]	AMIN002187	GO:0016567 GO:0004842 GO:0004842 GO:0008270 GO:0008270 GO:0016740 GO:0016567 GO:0004842 GO:0004842 GO:0008270 GO:0008270 GO:0016740
90	KB663610	515306	G	C	AMIN002187-RA:p.Ala293Gly; AMIN002187-RB:p.Ala293Gly	E3 ubiquitin-protein ligase TRIP12 [Source:Projected from Anopheles gambiae (AGAP001296) VB Community Annotation]	AMIN002187	GO:0016567 GO:0004842 GO:0004842 GO:0008270 GO:0008270 GO:0016740 GO:0016567 GO:0004842 GO:0004842 GO:0008270 GO:0008270 GO:0016740
121	KB663610	531533	T	C	AMIN002190-RA:p.Thr237Ala	RING-type domain-containing protein [Source:UniProtKB/TrEMBL%3BAcc:A0A182VVU5]	AMIN002190	GO:0046872
166	KB663610	862481	C	T	AMIN002200-RA:p.Arg423Lys	potassium inwardly-rectifying channel subfamily J [Source:Projected from Anopheles gambiae (AGAP001284) VB Community Annotation]	AMIN002200	GO:0006811 GO:0006813 GO:0006813 GO:0006813 GO:0034220 GO:0034765 GO:0034765 GO:0071805 GO:0016020 GO:0016021 GO:0016021 GO:0016021 GO:0005242 GO:0005242 GO:0005244
168	KB663610	862691	C	A	AMIN002200-RA:p.Gly385Val	potassium inwardly-rectifying channel subfamily J [Source:Projected from Anopheles gambiae (AGAP001284) VB Community Annotation]	AMIN002200	GO:0006811 GO:0006813 GO:0006813 GO:0006813 GO:0034220 GO:0034765 GO:0034765 GO:0071805 GO:0016020 GO:0016021 GO:0016021 GO:0016021 GO:0005242 GO:0005242 GO:0005244
172	KB663610	863831	G	A	AMIN002200-RA:p.Pro60Leu	potassium inwardly-rectifying channel subfamily J [Source:Projected from Anopheles gambiae (AGAP001284) VB Community Annotation]	AMIN002200	GO:0006811 GO:0006813 GO:0006813 GO:0006813 GO:0034220 GO:0034765 GO:0034765 GO:0071805 GO:0016020 GO:0016021 GO:0016021 GO:0016021 GO:0005242 GO:0005242 GO:0005244
248	KB663610	1045060	G	A	AMIN015826-RA:p.His212Tyr	L-caldesmon [Source:Projected from Anopheles gambiae (AGAP001261) VB Community Annotation]	AMIN015826	GO:0003676 GO:0003676 GO:0003723 GO:0003723
365	KB663610	1214845	A	C	AMIN002229-RA:p.Leu17Val	Peptidase S1 domain-containing protein [Source:UniProtKB/TrEMBL%3BAcc:A0A182VVY4]	AMIN002229	GO:0006508 GO:0004252
387	KB663610	1358140	T	G	AMIN002238-RA:p.Ser1843Arg	Activating signal cointegrator 1 complex subunit [Source:Projected from Anopheles gambiae (AGAP001234) VB Community Annotation]	AMIN002238	GO:0003676 GO:0003676 GO:0005524 GO:0005524
389	KB663610	1359222	G	T	AMIN002238-RA:p.Thr1482Lys	Activating signal cointegrator 1 complex subunit [Source:Projected from Anopheles gambiae (AGAP001234) VB Community Annotation]	AMIN002238	GO:0003676 GO:0003676 GO:0005524 GO:0005524
394	KB663610	1363213	G	T	AMIN002238-RA:p.Gln152Lys	Activating signal cointegrator 1 complex subunit [Source:Projected from Anopheles gambiae (AGAP001234) VB Community Annotation]	AMIN002238	GO:0003676 GO:0003676 GO:0005524 GO:0005524
508	KB663610	1460344	A	T	AMIN002252-RA:p.Ile23Leu	RNA helicase [Source:UniProtKB/TrEMBL%3BAcc:A0A182VW07]	AMIN002252	GO:0000166 GO:0003676 GO:0003676 GO:0003723 GO:0003723 GO:0003724 GO:0003724 GO:0004386 GO:0005524 GO:0005524 GO:0005524 GO:0016787
509	KB663610	1460450	G	T	AMIN002252-RA:p.Ala36Ser	RNA helicase [Source:UniProtKB/TrEMBL%3BAcc:A0A182VW07]	AMIN002252	GO:0000166 GO:0003676 GO:0003676 GO:0003723 GO:0003723 GO:0003724 GO:0003724 GO:0004386 GO:0005524 GO:0005524 GO:0005524 GO:0016787
657	KB663610	1517599	C	T	AMIN002262-RA:p.Ala1159Val	ubiquitin carboxyl-terminal hydrolase 6/32 [Source:Projected from Anopheles gambiae (AGAP001209) VB Community Annotation]	AMIN002262	GO:0006511 GO:0006511 GO:0016579 GO:0016579 GO:0004843 GO:0004843 GO:0005509 GO:0005509 GO:0036459 GO:0036459
671	KB663610	1523954	C	T	AMIN002263-RA:p.Ser296Asn	SMAP domain-containing protein [Source:UniProtKB/TrEMBL%3BAcc:A0A182VW18]	AMIN002263	NA
676	KB663610	1524149	C	G	AMIN002263-RA:p.Glu252Gln	SMAP domain-containing protein [Source:UniProtKB/TrEMBL%3BAcc:A0A182VW18]	AMIN002263	NA
697	KB663610	1801359	A	G	AMIN002272-RA:p.Tyr197Cys	Ig-like domain-containing protein [Source:UniProtKB/TrEMBL%3BAcc:A0A182VW27]	AMIN002272	NA
702	KB663610	1812655	G	A	AMIN002273-RA:p.Ala103Val	glycogen debranching enzyme [Source:Projected from Anopheles gambiae (AGAP001200) VB Community Annotation]	AMIN002273	GO:0005978 GO:0005978 GO:0005980 GO:0005980 GO:0003824 GO:0003824 GO:0004134 GO:0004134 GO:0004135 GO:0004135
709	KB663610	1814983	A	C	AMIN002274-RA:p.Asp201Ala	DNA polymerase zeta [Source:Projected from Anopheles gambiae (AGAP013386) VB Community Annotation]	AMIN002274	GO:0006281 GO:0006281 GO:0019985 GO:0019985 GO:0016035 GO:0016035 GO:0000166 GO:0000166 GO:0003676 GO:0003676 GO:0003677 GO:0003677 GO:0003887 GO:0003887
714	KB663610	1816889	G	T	AMIN002274-RA:p.Lys793Asn	DNA polymerase zeta [Source:Projected from Anopheles gambiae (AGAP013386) VB Community Annotation]	AMIN002274	GO:0006281 GO:0006281 GO:0019985 GO:0019985 GO:0016035 GO:0016035 GO:0000166 GO:0000166 GO:0003676 GO:0003676 GO:0003677 GO:0003677 GO:0003887 GO:0003887
739	KB663610	1825465	G	T	AMIN002277-RA:p.Thr14Lys	Galectin [Source:UniProtKB/TrEMBL%3BAcc:A0A182VW32]	AMIN002277	GO:0030246
800	KB663610	1914461	C	T	AMIN002286-RA:p.Asp93Asn	Peptidase S1 domain-containing protein [Source:UniProtKB/TrEMBL%3BAcc:A0A182VW41]	AMIN002286	GO:0006508 GO:0004252
814	KB663610	2249221	G	A	AMIN002292-RA:p.Arg415Lys	sodium-coupled monocarboxylate transporter [Source:Projected from Anopheles gambiae (AGAP001185) VB Community Annotation]	AMIN002292	GO:0055085 GO:0055085 GO:0016020 GO:0016020 GO:0016020 GO:0016021 GO:0016021 GO:0022857 GO:0022857
815	KB663610	2249480	A	G	AMIN002292-RA:p.Thr480Ala	sodium-coupled monocarboxylate transporter [Source:Projected from Anopheles gambiae (AGAP001185) VB Community Annotation]	AMIN002292	GO:0055085 GO:0055085 GO:0016020 GO:0016020 GO:0016020 GO:0016021 GO:0016021 GO:0022857 GO:0022857
819	KB663610	2257347	C	G	AMIN002293-RA:p.Lys89Asn	ganglioside GM2 activator [Source:Projected from Anopheles gambiae (AGAP001184) VB Community Annotation]	AMIN002293	NA
895	KB663610	2375482	T	G	AMIN015539-RA:p.Thr167Pro	Gustatory receptor [Source:UniProtKB/TrEMBL%3BAcc:A0A182WQQ2]	AMIN015539	GO:0007165 GO:0007165 GO:0050909 GO:0050909 GO:0005886 GO:0005886 GO:0016020 GO:0016021 GO:0016021 GO:0016021
898	KB663610	2376572	T	C	AMIN015538-RA:p.Ile286Val	Gustatory receptor [Source:UniProtKB/TrEMBL%3BAcc:A0A182WQQ1]	AMIN015538	GO:0007165 GO:0007165 GO:0050909 GO:0050909 GO:0005886 GO:0005886 GO:0016020 GO:0016021 GO:0016021 GO:0016021
901	KB663610	2377118	T	A	AMIN015538-RA:p.Glu126Asp	Gustatory receptor [Source:UniProtKB/TrEMBL%3BAcc:A0A182WQQ1]	AMIN015538	GO:0007165 GO:0007165 GO:0050909 GO:0050909 GO:0005886 GO:0005886 GO:0016020 GO:0016021 GO:0016021 GO:0016021
917	KB663610	2378619	C	T	AMIN015540-RA:p.Ala118Thr	Gustatory receptor [Source:UniProtKB/TrEMBL%3BAcc:A0A182WQQ3]	AMIN015540	GO:0007165 GO:0007165 GO:0050909 GO:0050909 GO:0005886 GO:0005886 GO:0016020 GO:0016021 GO:0016021 GO:0016021
948	KB663610	2382335	G	A	AMIN015641-RA:p.Arg235His	Gustatory receptor [Source:UniProtKB/TrEMBL%3BAcc:A0A182WR05]	AMIN015641	GO:0007165 GO:0007165 GO:0050909 GO:0050909 GO:0005886 GO:0005886 GO:0016020 GO:0016021 GO:0016021 GO:0016021
974	KB663610	2392384	G	A	AMIN002306-RA:p.Ser168Asn	zinc finger protein DZIP1 [Source:Projected from Anopheles gambiae (AGAP001165) VB Community Annotation]	AMIN002306	GO:0003676 GO:0003676
978	KB663610	2392717	C	A	AMIN002306-RA:p.Thr279Lys	zinc finger protein DZIP1 [Source:Projected from Anopheles gambiae (AGAP001165) VB Community Annotation]	AMIN002306	GO:0003676 GO:0003676
985	KB663610	2393223	A	G	AMIN002306-RA:p.Ile448Val	zinc finger protein DZIP1 [Source:Projected from Anopheles gambiae (AGAP001165) VB Community Annotation]	AMIN002306	GO:0003676 GO:0003676
991	KB663610	2393409	A	T	AMIN002306-RA:p.Thr510Ser	zinc finger protein DZIP1 [Source:Projected from Anopheles gambiae (AGAP001165) VB Community Annotation]	AMIN002306	GO:0003676 GO:0003676
992	KB663610	2393523	A	C	AMIN002306-RA:p.Lys548Gln	zinc finger protein DZIP1 [Source:Projected from Anopheles gambiae (AGAP001165) VB Community Annotation]	AMIN002306	GO:0003676 GO:0003676
1156	KB663610	2502734	A	G	AMIN002331-RA:p.Thr749Ala	DNA helicase [Source:UniProtKB/TrEMBL%3BAcc:A0A182VW82]	AMIN002331	GO:0006260 GO:0006260 GO:0006260 GO:0006270 GO:0006270 GO:0032508 GO:0005634 GO:0005634 GO:0042555 GO:0042555 GO:0000166 GO:0003677 GO:0003677 GO:0003677 GO:0003678 GO:0003678 GO:0004386 GO:0005524 GO:0005524 GO:0005524 GO:0016787
1157	KB663610	2503622	T	G	AMIN002332-RA:p.Lys417Asn	28S ribosomal protein S30%2C mitochondrial [Source:Projected from Anopheles gambiae (AGAP001134) VB Community Annotation]	AMIN002332	GO:0006412 GO:0006412 GO:0005739 GO:0005739 GO:0005840 GO:0005840 GO:0003735 GO:0003735
1172	KB663610	2514798	A	G	AMIN002335-RA:p.Ser34Gly	poly(A) RNA polymerase GLD2 [Source:Projected from Anopheles gambiae (AGAP001130) VB Community Annotation]	AMIN002335	NA
1199	KB663610	2618984	G	C	AMIN002340-RA:p.Trp397Ser	Gustatory receptor [Source:UniProtKB/TrEMBL%3BAcc:A0A182VW91]	AMIN002340	GO:0007165 GO:0007165 GO:0050909 GO:0050909 GO:0005886 GO:0005886 GO:0016020 GO:0016021 GO:0016021 GO:0016021
1212	KB663610	2623713	A	G	AMIN002342-RA:p.Asp59Gly	Gustatory receptor [Source:UniProtKB/TrEMBL%3BAcc:A0A182VW93]	AMIN002342	GO:0007165 GO:0007165 GO:0050909 GO:0050909 GO:0005886 GO:0005886 GO:0016020 GO:0016021 GO:0016021 GO:0016021
1301	KB663610	2753985	G	A	AMIN002353-RA:p.Ala607Val	Sorting nexin family member 27 isoform [Source:Projected from Anopheles gambiae (AGAP001110) VB Community Annotation]	AMIN002353	GO:0006886 GO:0006886 GO:0007165 GO:0007165 GO:0005515 GO:0032266 GO:0032266 GO:0035091 GO:0035091
1374	KB663610	2971961	C	G	AMIN002361-RA:p.Cys192Ser	DBINO domain-containing protein [Source:UniProtKB/TrEMBL%3BAcc:A0A182VWB2]	AMIN002361	GO:0003677
1377	KB663610	2971983	C	T	AMIN002361-RA:p.Ala185Thr	DBINO domain-containing protein [Source:UniProtKB/TrEMBL%3BAcc:A0A182VWB2]	AMIN002361	GO:0003677
1458	KB663610	3062418	T	A	AMIN002377-RA:p.Thr242Ser	Innexin [Source:UniProtKB/TrEMBL%3BAcc:A0A182VWC8]	AMIN002377	GO:0006811 GO:0005886 GO:0005921 GO:0016021
1459	KB663610	3062429	T	G	AMIN002377-RA:p.Glu238Ala	Innexin [Source:UniProtKB/TrEMBL%3BAcc:A0A182VWC8]	AMIN002377	GO:0006811 GO:0005886 GO:0005921 GO:0016021
1519	KB663610	3351102	G	C	AMIN002399-RA:p.Glu49Gln	Regucalcin protein [Source:Projected from Anopheles gambiae (AGAP001501) VB Community Annotation]	AMIN002399	NA
1529	KB663610	3354654	A	C	AMIN002401-RA:p.Glu89Asp	separase [Source:Projected from Anopheles gambiae (AGAP001503) VB Community Annotation]	AMIN002401	GO:0006508 GO:0006508 GO:0005634 GO:0005634 GO:0008233 GO:0008233
1594	KB663610	3439870	G	C	AMIN002410-RA:p.Ala1656Pro	pre-mRNA-splicing helicase BRR2 [Source:Projected from Anopheles gambiae (AGAP001519) VB Community Annotation]	AMIN002410	GO:0003676 GO:0003676 GO:0005524 GO:0005524
1696	KB663610	3489782	G	A	AMIN002417-RA:p.Ala675Thr	golgi-specific brefeldin a-resistance factor [Source:Projected from Anopheles gambiae (AGAP001527) VB Community Annotation]	AMIN002417	GO:0032012 GO:0032012 GO:0005086 GO:0005086
1741	KB663610	3551716	T	A	AMIN002424-RA:p.Leu154Gln	Rab3 GTPase-activating protein regulatory subunit [Source:Projected from Anopheles gambiae (AGAP001533) VB Community Annotation]	AMIN002424	GO:0043087 GO:0043087
1745	KB663610	3553191	T	A	AMIN002424-RA:p.Asp626Glu	Rab3 GTPase-activating protein regulatory subunit [Source:Projected from Anopheles gambiae (AGAP001533) VB Community Annotation]	AMIN002424	GO:0043087 GO:0043087
1746	KB663610	3553199	A	C	AMIN002424-RA:p.Asn629Thr	Rab3 GTPase-activating protein regulatory subunit [Source:Projected from Anopheles gambiae (AGAP001533) VB Community Annotation]	AMIN002424	GO:0043087 GO:0043087
1776	KB663610	3572083	C	G	AMIN002426-RA:p.Leu147Val	Histone-lysine N-methyltransferase [Source:UniProtKB/TrEMBL%3BAcc:A0A182VWH7]	AMIN002426	GO:0034968 GO:0005634 GO:0005634 GO:0003677 GO:0003677 GO:0003682 GO:0003682 GO:0005515 GO:0018024 GO:0018024 GO:0018024 GO:0046872 GO:0046872
1777	KB663610	3572315	C	G	AMIN002426-RA:p.Thr224Ser	Histone-lysine N-methyltransferase [Source:UniProtKB/TrEMBL%3BAcc:A0A182VWH7]	AMIN002426	GO:0034968 GO:0005634 GO:0005634 GO:0003677 GO:0003677 GO:0003682 GO:0003682 GO:0005515 GO:0018024 GO:0018024 GO:0018024 GO:0046872 GO:0046872
1790	KB663610	3576440	T	C	AMIN002426-RA:p.Ser1482Pro	Histone-lysine N-methyltransferase [Source:UniProtKB/TrEMBL%3BAcc:A0A182VWH7]	AMIN002426	GO:0034968 GO:0005634 GO:0005634 GO:0003677 GO:0003677 GO:0003682 GO:0003682 GO:0005515 GO:0018024 GO:0018024 GO:0018024 GO:0046872 GO:0046872
1793	KB663610	3577175	G	A	AMIN002426-RA:p.Val1727Ile	Histone-lysine N-methyltransferase [Source:UniProtKB/TrEMBL%3BAcc:A0A182VWH7]	AMIN002426	GO:0034968 GO:0005634 GO:0005634 GO:0003677 GO:0003677 GO:0003682 GO:0003682 GO:0005515 GO:0018024 GO:0018024 GO:0018024 GO:0046872 GO:0046872
1808	KB663610	3579240	T	C	AMIN002426-RA:p.Leu2415Pro	Histone-lysine N-methyltransferase [Source:UniProtKB/TrEMBL%3BAcc:A0A182VWH7]	AMIN002426	GO:0034968 GO:0005634 GO:0005634 GO:0003677 GO:0003677 GO:0003682 GO:0003682 GO:0005515 GO:0018024 GO:0018024 GO:0018024 GO:0046872 GO:0046872
1841	KB663610	3665893	T	C	AMIN002429-RA:p.Asn528Ser	chromosome transmission fidelity protein [Source:Projected from Anopheles gambiae (AGAP001537) VB Community Annotation]	AMIN002429	GO:0006139 GO:0006139 GO:0032508 GO:0005634 GO:0005634 GO:0000166 GO:0003676 GO:0003676 GO:0003677 GO:0003677 GO:0003678 GO:0003678 GO:0004386 GO:0004386 GO:0004386 GO:0005524 GO:0005524 GO:0005524 GO:0016787 GO:0016818 GO:0016818
1853	KB663610	3666916	T	A	AMIN002429-RA:p.Asp187Val	chromosome transmission fidelity protein [Source:Projected from Anopheles gambiae (AGAP001537) VB Community Annotation]	AMIN002429	GO:0006139 GO:0006139 GO:0032508 GO:0005634 GO:0005634 GO:0000166 GO:0003676 GO:0003676 GO:0003677 GO:0003677 GO:0003678 GO:0003678 GO:0004386 GO:0004386 GO:0004386 GO:0005524 GO:0005524 GO:0005524 GO:0016787 GO:0016818 GO:0016818
1854	KB663610	3667181	G	T	AMIN002429-RA:p.Leu99Ile	chromosome transmission fidelity protein [Source:Projected from Anopheles gambiae (AGAP001537) VB Community Annotation]	AMIN002429	GO:0006139 GO:0006139 GO:0032508 GO:0005634 GO:0005634 GO:0000166 GO:0003676 GO:0003676 GO:0003677 GO:0003677 GO:0003678 GO:0003678 GO:0004386 GO:0004386 GO:0004386 GO:0005524 GO:0005524 GO:0005524 GO:0016787 GO:0016818 GO:0016818
1859	KB663610	3667471	G	A	AMIN002429-RA:p.Ala2Val	chromosome transmission fidelity protein [Source:Projected from Anopheles gambiae (AGAP001537) VB Community Annotation]	AMIN002429	GO:0006139 GO:0006139 GO:0032508 GO:0005634 GO:0005634 GO:0000166 GO:0003676 GO:0003676 GO:0003677 GO:0003677 GO:0003678 GO:0003678 GO:0004386 GO:0004386 GO:0004386 GO:0005524 GO:0005524 GO:0005524 GO:0016787 GO:0016818 GO:0016818
1872	KB663610	3694575	C	T	AMIN002433-RA:p.Thr48Ile	cuticular protein TWDL family [Source:Projected from Anopheles gambiae (AGAP013269) VB Community Annotation]	AMIN002433	NA
1878	KB663610	3710473	G	A	AMIN002435-RA:p.Ala51Val	tripartite motif-containing protein [Source:Projected from Anopheles gambiae (AGAP001544) VB Community Annotation]	AMIN002435	GO:0005515 GO:0008270 GO:0008270 GO:0046872
1880	KB663610	3710524	A	G	AMIN002435-RA:p.Leu34Ser	tripartite motif-containing protein [Source:Projected from Anopheles gambiae (AGAP001544) VB Community Annotation]	AMIN002435	GO:0005515 GO:0008270 GO:0008270 GO:0046872
2145	KB663610	4196135	T	C	AMIN002476-RA:p.Val14Ala	mitochondrial import inner membrane translocase subunit (TIM22) [Source:Projected from Anopheles gambiae (AGAP003199) VB Community Annotation]	AMIN002476	GO:0045039 GO:0045039 GO:0042721 GO:0042721
2156	KB663610	4217593	T	C	AMIN002480-RA:p.Ile280Val	GPN-loop GTPase [Source:Projected from Anopheles gambiae (AGAP003193) VB Community Annotation]	AMIN002480	GO:0000166 GO:0005525 GO:0005525 GO:0016787 GO:0016787
2241	KB663610	4388356	T	A	AMIN002503-RA:p.Asp41Glu	transcriptional regulator ATRX [Source:Projected from Anopheles gambiae (AGAP028609) VB Community Annotation]	AMIN002503	GO:0005524 GO:0005524
2249	KB663610	4389516	C	A	AMIN002503-RA:p.Thr403Asn	transcriptional regulator ATRX [Source:Projected from Anopheles gambiae (AGAP028609) VB Community Annotation]	AMIN002503	GO:0005524 GO:0005524
2250	KB663610	4389564	C	A	AMIN002503-RA:p.Thr419Lys	transcriptional regulator ATRX [Source:Projected from Anopheles gambiae (AGAP028609) VB Community Annotation]	AMIN002503	GO:0005524 GO:0005524
2336	KB663610	4499564	A	G	AMIN002517-RA:p.Phe147Leu	voltage-dependent calcium channel alpha 1%2C invertebrate [Source:Projected from Anopheles gambiae (AGAP002505) VB Community Annotation]	AMIN002517	GO:0006811 GO:0006811 GO:0034220 GO:0055085 GO:0055085 GO:0005886 GO:0016020 GO:0016020 GO:0016020 GO:0016021 GO:0016021 GO:0005216 GO:0005216 GO:0005261
2340	KB663610	4499800	C	G	AMIN002517-RA:p.Gly68Ala	voltage-dependent calcium channel alpha 1%2C invertebrate [Source:Projected from Anopheles gambiae (AGAP002505) VB Community Annotation]	AMIN002517	GO:0006811 GO:0006811 GO:0034220 GO:0055085 GO:0055085 GO:0005886 GO:0016020 GO:0016020 GO:0016020 GO:0016021 GO:0016021 GO:0005216 GO:0005216 GO:0005261
2395	KB663610	4698294	G	C	AMIN002532-RA:p.Gly306Ala	cell cycle checkpoint control protein RAD9A [Source:Projected from Anopheles gambiae (AGAP002522) VB Community Annotation]	AMIN002532	GO:0000077 GO:0000077 GO:0030896 GO:0030896
2400	KB663610	4698726	A	G	AMIN002532-RA:p.Asn450Ser	cell cycle checkpoint control protein RAD9A [Source:Projected from Anopheles gambiae (AGAP002522) VB Community Annotation]	AMIN002532	GO:0000077 GO:0000077 GO:0030896 GO:0030896
2401	KB663610	4698786	G	A	AMIN002532-RA:p.Ser470Asn	cell cycle checkpoint control protein RAD9A [Source:Projected from Anopheles gambiae (AGAP002522) VB Community Annotation]	AMIN002532	GO:0000077 GO:0000077 GO:0030896 GO:0030896
2402	KB663610	4698811	C	A	AMIN002532-RA:p.Asn478Lys	cell cycle checkpoint control protein RAD9A [Source:Projected from Anopheles gambiae (AGAP002522) VB Community Annotation]	AMIN002532	GO:0000077 GO:0000077 GO:0030896 GO:0030896
2403	KB663610	4698816	T	C	AMIN002532-RA:p.Val480Ala	cell cycle checkpoint control protein RAD9A [Source:Projected from Anopheles gambiae (AGAP002522) VB Community Annotation]	AMIN002532	GO:0000077 GO:0000077 GO:0030896 GO:0030896
2418	KB663610	4788328	A	T	AMIN002539-RA:p.Thr96Ser	Phosphoinositide phospholipase C [Source:UniProtKB/TrEMBL%3BAcc:A0A182VWU0]	AMIN002539	GO:0006629 GO:0006629 GO:0006629 GO:0007165 GO:0007165 GO:0007165 GO:0016042 GO:0016042 GO:0035556 GO:0035556 GO:0004435 GO:0004435 GO:0004435 GO:0008081 GO:0008081 GO:0016787
2430	KB663610	4819009	G	A	AMIN002547-RA:p.Ala116Val	DAN domain-containing protein [Source:UniProtKB/TrEMBL%3BAcc:A0A182VWU8]	AMIN002547	NA
2441	KB663610	4835145	C	A	AMIN002549-RA:p.Asp1413Glu	integrator complex subunit [Source:Projected from Anopheles gambiae (AGAP002539) VB Community Annotation]	AMIN002549	NA
2445	KB663610	4848869	G	A	AMIN002550-RA:p.Ala331Val	RIIa domain-containing protein [Source:UniProtKB/TrEMBL%3BAcc:A0A182VWV1]	AMIN002550	GO:0005515
2448	KB663610	4849049	C	A	AMIN002550-RA:p.Gly271Val	RIIa domain-containing protein [Source:UniProtKB/TrEMBL%3BAcc:A0A182VWV1]	AMIN002550	GO:0005515
2457	KB663610	4867425	C	A	AMIN002551-RA:p.Ala157Glu	leucine rich immune protein (Coil-less)	AMIN002551	GO:0005515
2458	KB663610	4867808	G	A	AMIN002551-RA:p.Ala285Thr	leucine rich immune protein (Coil-less)	AMIN002551	GO:0005515
2459	KB663610	4867836	C	T	AMIN002551-RA:p.Ala294Val	leucine rich immune protein (Coil-less)	AMIN002551	GO:0005515
2460	KB663610	4867863	G	A	AMIN002551-RA:p.Gly303Asp	leucine rich immune protein (Coil-less)	AMIN002551	GO:0005515
2488	KB663610	5015717	G	A	AMIN002557-RA:p.Arg467Lys	Nicalin [Source:UniProtKB/TrEMBL%3BAcc:A0A182VWV8]	AMIN002557	GO:0009966 GO:0009966 GO:0016020 GO:0016020 GO:0016020 GO:0016021 GO:0016021
2510	KB663610	5036026	T	C	AMIN002560-RA:p.Thr594Ala	glucose dehydrogenase (acceptor) [Source:Projected from Anopheles gambiae (AGAP002551) VB Community Annotation]	AMIN002560	GO:0055114 GO:0055114 GO:0016614 GO:0016614 GO:0050660 GO:0050660
2511	KB663610	5036935	C	A	AMIN002560-RA:p.Ala291Ser	glucose dehydrogenase (acceptor) [Source:Projected from Anopheles gambiae (AGAP002551) VB Community Annotation]	AMIN002560	GO:0055114 GO:0055114 GO:0016614 GO:0016614 GO:0050660 GO:0050660
2513	KB663610	5037718	T	A	AMIN002560-RA:p.Thr51Ser	glucose dehydrogenase (acceptor) [Source:Projected from Anopheles gambiae (AGAP002551) VB Community Annotation]	AMIN002560	GO:0055114 GO:0055114 GO:0016614 GO:0016614 GO:0050660 GO:0050660
2519	KB663610	5052606	T	A	AMIN002561-RA:p.Leu96Ile	glucose dehydrogenase (acceptor) [Source:Projected from Anopheles gambiae (AGAP002552) VB Community Annotation]	AMIN002561	GO:0055114 GO:0055114 GO:0016614 GO:0016614 GO:0050660 GO:0050660
2553	KB663610	5320186	T	C	AMIN002578-RA:p.Gln486Arg	glutamyl-tRNA synthetase [Source:Projected from Anopheles gambiae (AGAP002570) VB Community Annotation]	AMIN002578	GO:0006412 GO:0006418 GO:0006418 GO:0006424 GO:0006424 GO:0043039 GO:0043039 GO:0000049 GO:0000049 GO:0000166 GO:0000166 GO:0000166 GO:0004812 GO:0004812 GO:0004812 GO:0004818 GO:0004818 GO:0005524 GO:0005524 GO:0005524 GO:0008270 GO:0008270 GO:0016874
2567	KB663610	5357083	C	T	AMIN002581-RA:p.Ser428Leu	Tyrosine-protein kinase Fes/Fps [Source:Projected from Anopheles gambiae (AGAP003651) VB Community Annotation]	AMIN002581	GO:0006468 GO:0006468 GO:0016310 GO:0018108 GO:0000166 GO:0004672 GO:0004672 GO:0004713 GO:0004713 GO:0004713 GO:0004715 GO:0004715 GO:0005524 GO:0005524 GO:0005524 GO:0016301 GO:0016740
2568	KB663610	5357090	G	T	AMIN002581-RA:p.Glu430Asp	Tyrosine-protein kinase Fes/Fps [Source:Projected from Anopheles gambiae (AGAP003651) VB Community Annotation]	AMIN002581	GO:0006468 GO:0006468 GO:0016310 GO:0018108 GO:0000166 GO:0004672 GO:0004672 GO:0004713 GO:0004713 GO:0004713 GO:0004715 GO:0004715 GO:0005524 GO:0005524 GO:0005524 GO:0016301 GO:0016740
2570	KB663610	5357298	C	T	AMIN002581-RA:p.Pro500Ser	Tyrosine-protein kinase Fes/Fps [Source:Projected from Anopheles gambiae (AGAP003651) VB Community Annotation]	AMIN002581	GO:0006468 GO:0006468 GO:0016310 GO:0018108 GO:0000166 GO:0004672 GO:0004672 GO:0004713 GO:0004713 GO:0004713 GO:0004715 GO:0004715 GO:0005524 GO:0005524 GO:0005524 GO:0016301 GO:0016740
2575	KB663610	5357541	T	A	AMIN002581-RA:p.Phe581Ile	Tyrosine-protein kinase Fes/Fps [Source:Projected from Anopheles gambiae (AGAP003651) VB Community Annotation]	AMIN002581	GO:0006468 GO:0006468 GO:0016310 GO:0018108 GO:0000166 GO:0004672 GO:0004672 GO:0004713 GO:0004713 GO:0004713 GO:0004715 GO:0004715 GO:0005524 GO:0005524 GO:0005524 GO:0016301 GO:0016740
2594	KB663610	5408320	A	G	AMIN002584-RA:p.Lys1707Arg	DNA-directed RNA polymerase subunit beta [Source:UniProtKB/TrEMBL%3BAcc:A0A182VWY5]	AMIN002584	GO:0006351 GO:0006351 GO:0016020 GO:0016021 GO:0016021 GO:0003677 GO:0003677 GO:0003899 GO:0003899 GO:0003899 GO:0016740 GO:0016779 GO:0032549 GO:0032549
2612	KB663610	5424079	C	A	AMIN002587-RA:p.Val18Leu	28S ribosomal protein S11%2C mitochondrial [Source:Projected from Anopheles gambiae (AGAP003644) VB Community Annotation]	AMIN002587	GO:0006412 GO:0006412 GO:0005840 GO:0005840 GO:0003735 GO:0003735
2614	KB663610	5424106	C	T	AMIN002587-RA:p.Val9Ile	28S ribosomal protein S11%2C mitochondrial [Source:Projected from Anopheles gambiae (AGAP003644) VB Community Annotation]	AMIN002587	GO:0006412 GO:0006412 GO:0005840 GO:0005840 GO:0003735 GO:0003735
2615	KB663610	5424109	G	T	AMIN002587-RA:p.His8Asn	28S ribosomal protein S11%2C mitochondrial [Source:Projected from Anopheles gambiae (AGAP003644) VB Community Annotation]	AMIN002587	GO:0006412 GO:0006412 GO:0005840 GO:0005840 GO:0003735 GO:0003735
2621	KB663610	5426478	G	A	AMIN002588-RA:p.Thr4306Met	ubiquitin carboxyl-terminal hydrolase [Source:Projected from Anopheles gambiae (AGAP003643) VB Community Annotation]	AMIN002588	GO:0006511 GO:0006511 GO:0016579 GO:0016579 GO:0036459 GO:0036459
2629	KB663610	5431673	A	G	AMIN002588-RA:p.Val2806Ala	ubiquitin carboxyl-terminal hydrolase [Source:Projected from Anopheles gambiae (AGAP003643) VB Community Annotation]	AMIN002588	GO:0006511 GO:0006511 GO:0016579 GO:0016579 GO:0036459 GO:0036459
2642	KB663610	5436273	T	A	AMIN002588-RA:p.Gln1369His	ubiquitin carboxyl-terminal hydrolase [Source:Projected from Anopheles gambiae (AGAP003643) VB Community Annotation]	AMIN002588	GO:0006511 GO:0006511 GO:0016579 GO:0016579 GO:0036459 GO:0036459
2643	KB663610	5436275	G	T	AMIN002588-RA:p.Gln1369Lys	ubiquitin carboxyl-terminal hydrolase [Source:Projected from Anopheles gambiae (AGAP003643) VB Community Annotation]	AMIN002588	GO:0006511 GO:0006511 GO:0016579 GO:0016579 GO:0036459 GO:0036459
2644	KB663610	5437791	C	A	AMIN002588-RA:p.Ala894Ser	ubiquitin carboxyl-terminal hydrolase [Source:Projected from Anopheles gambiae (AGAP003643) VB Community Annotation]	AMIN002588	GO:0006511 GO:0006511 GO:0016579 GO:0016579 GO:0036459 GO:0036459
2672	KB663610	5488572	G	A	AMIN002594-RA:p.Ala102Thr	intron-binding protein aquarius [Source:Projected from Anopheles gambiae (AGAP004028) VB Community Annotation]	AMIN002594	GO:0000398 GO:0000398 GO:0005681 GO:0005681
2679	KB663610	5492128	A	T	AMIN002594-RA:p.Glu1062Asp	intron-binding protein aquarius [Source:Projected from Anopheles gambiae (AGAP004028) VB Community Annotation]	AMIN002594	GO:0000398 GO:0000398 GO:0005681 GO:0005681
2683	KB663610	5492646	A	T	AMIN002594-RA:p.Asp1214Val	intron-binding protein aquarius [Source:Projected from Anopheles gambiae (AGAP004028) VB Community Annotation]	AMIN002594	GO:0000398 GO:0000398 GO:0005681 GO:0005681
2725	KB663610	5693116	A	G	AMIN002605-RA:p.Leu427Ser	heme peroxidase [Source:Projected from Anopheles gambiae (AGAP004036) VB Community Annotation]	AMIN002605	GO:0006979 GO:0006979 GO:0048477 GO:0048477 GO:0055114 GO:0055114 GO:0098869 GO:0004601 GO:0004601 GO:0020037 GO:0020037
2742	KB663610	5697833	G	A	AMIN002606-RA:p.Ser714Asn	heme peroxidase [Source:Projected from Anopheles gambiae (AGAP004038) VB Community Annotation]	AMIN002606	GO:0006979 GO:0006979 GO:0048477 GO:0048477 GO:0055114 GO:0055114 GO:0098869 GO:0004601 GO:0004601 GO:0020037 GO:0020037
2767	KB663610	6002975	G	T	AMIN002613-RA:p.Ser673Ile	MAD%2C mothers against decapentaplegic interacting protein [Source:Projected from Anopheles gambiae (AGAP004049) VB Community Annotation]	AMIN002613	GO:0046872 GO:0046872 GO:0046872
2768	KB663610	6003133	T	A	AMIN002613-RA:p.Leu726Met	MAD%2C mothers against decapentaplegic interacting protein [Source:Projected from Anopheles gambiae (AGAP004049) VB Community Annotation]	AMIN002613	GO:0046872 GO:0046872 GO:0046872
2769	KB663610	6003144	A	T	AMIN002613-RA:p.Glu729Asp	MAD%2C mothers against decapentaplegic interacting protein [Source:Projected from Anopheles gambiae (AGAP004049) VB Community Annotation]	AMIN002613	GO:0046872 GO:0046872 GO:0046872
2805	KB663610	6362351	C	T	AMIN002623-RA:p.Met292Ile	Glutamyl-tRNA(Gln) amidotransferase subunit A%2C mitochondrial [Source:UniProtKB/TrEMBL%3BAcc:A0A182VX24]	AMIN002623	GO:0006412 GO:0006412 GO:0006412 GO:0032543 GO:0032543 GO:0070681 GO:0070681 GO:0005739 GO:0005739 GO:0030956 GO:0030956 GO:0030956 GO:0000166 GO:0004040 GO:0004040 GO:0005524 GO:0005524 GO:0016874 GO:0016884 GO:0050567 GO:0050567 GO:0050567
2834	KB663610	6527983	C	G	AMIN002627-RA:p.Ala806Pro	DDB1- and CUL4-associated factor [Source:Projected from Anopheles gambiae (AGAP004062) VB Community Annotation]	AMIN002627	GO:0006357 GO:0006357 GO:0016567 GO:0016567 GO:0016592 GO:0016592 GO:0003712 GO:0003712
2869	KB663610	6716760	A	G	AMIN002639-RA:p.Met208Thr	THO complex subunit 1	AMIN002639	GO:0007165 GO:0007165 GO:0005515
2870	KB663610	6717020	T	A	AMIN002639-RA:p.Glu121Asp	THO complex subunit 1	AMIN002639	GO:0007165 GO:0007165 GO:0005515
2883	KB663610	6752478	A	T	AMIN002643-RA:p.Asp937Glu	DNA topoisomerase I [Source:Projected from Anopheles gambiae (AGAP004078) VB Community Annotation]	AMIN002643	GO:0006265 GO:0006265 GO:0006265 GO:0005694 GO:0005694 GO:0003677 GO:0003677 GO:0003677 GO:0003916 GO:0003917 GO:0003917 GO:0003917 GO:0016853
2885	KB663610	6754728	A	C	AMIN002643-RA:p.His492Gln	DNA topoisomerase I [Source:Projected from Anopheles gambiae (AGAP004078) VB Community Annotation]	AMIN002643	GO:0006265 GO:0006265 GO:0006265 GO:0005694 GO:0005694 GO:0003677 GO:0003677 GO:0003677 GO:0003916 GO:0003917 GO:0003917 GO:0003917 GO:0016853
2887	KB663610	6754988	T	C	AMIN002643-RA:p.Thr406Ala	DNA topoisomerase I [Source:Projected from Anopheles gambiae (AGAP004078) VB Community Annotation]	AMIN002643	GO:0006265 GO:0006265 GO:0006265 GO:0005694 GO:0005694 GO:0003677 GO:0003677 GO:0003677 GO:0003916 GO:0003917 GO:0003917 GO:0003917 GO:0016853
2890	KB663610	6755368	T	C	AMIN002643-RA:p.Asn279Ser	DNA topoisomerase I [Source:Projected from Anopheles gambiae (AGAP004078) VB Community Annotation]	AMIN002643	GO:0006265 GO:0006265 GO:0006265 GO:0005694 GO:0005694 GO:0003677 GO:0003677 GO:0003677 GO:0003916 GO:0003917 GO:0003917 GO:0003917 GO:0016853
2891	KB663610	6761119	A	C	AMIN002644-RA:p.Met574Arg	RUN domain-containing protein [Source:UniProtKB/TrEMBL%3BAcc:A0A182VX45]	AMIN002644	NA
2941	KB663610	6778858	C	T	AMIN002651-RA:p.Ser309Asn	Endonuclease III homolog [Source:UniProtKB/TrEMBL%3BAcc:A0A182VX52]	AMIN002651	GO:0006281 GO:0006281 GO:0006281 GO:0006284 GO:0006284 GO:0006285 GO:0006285 GO:0006285 GO:0006974 GO:0008152 GO:0005634 GO:0005634 GO:0005634 GO:0005739 GO:0005739 GO:0000703 GO:0000703 GO:0003677 GO:0003677 GO:0003677 GO:0003824 GO:0003824 GO:0003906 GO:0003906 GO:0003906 GO:0016787 GO:0016798 GO:0016829 GO:0019104 GO:0019104 GO:0046872 GO:0046872 GO:0051536 GO:0051539 GO:0051539 GO:0140078 GO:…
2955	KB663610	6780321	G	C	AMIN002651-RA:p.Ile85Met	Endonuclease III homolog [Source:UniProtKB/TrEMBL%3BAcc:A0A182VX52]	AMIN002651	GO:0006281 GO:0006281 GO:0006281 GO:0006284 GO:0006284 GO:0006285 GO:0006285 GO:0006285 GO:0006974 GO:0008152 GO:0005634 GO:0005634 GO:0005634 GO:0005739 GO:0005739 GO:0000703 GO:0000703 GO:0003677 GO:0003677 GO:0003677 GO:0003824 GO:0003824 GO:0003906 GO:0003906 GO:0003906 GO:0016787 GO:0016798 GO:0016829 GO:0019104 GO:0019104 GO:0046872 GO:0046872 GO:0051536 GO:0051539 GO:0051539 GO:0140078 GO:…
2961	KB663610	6796242	T	C	AMIN002656-RA:p.Asn329Ser	solute carrier family 35 (GDP-fucose transporter)%2C member C1 [Source:Projected from Anopheles gambiae (AGAP002393) VB Community Annotation]	AMIN002656	GO:0036085 GO:0036085 GO:0005794 GO:0005794 GO:0016020 GO:0016021 GO:0016021 GO:0005457 GO:0005457
2967	KB663610	6811550	G	A	AMIN002661-RA:p.Gly16Arg	DUF4776 domain-containing protein [Source:UniProtKB/TrEMBL%3BAcc:A0A182VX62]	AMIN002661	NA
2968	KB663610	6811557	C	T	AMIN002661-RA:p.Pro18Leu	DUF4776 domain-containing protein [Source:UniProtKB/TrEMBL%3BAcc:A0A182VX62]	AMIN002661	NA
2969	KB663610	6811703	A	G	AMIN002661-RA:p.Thr67Ala	DUF4776 domain-containing protein [Source:UniProtKB/TrEMBL%3BAcc:A0A182VX62]	AMIN002661	NA
2970	KB663610	6811891	C	G	AMIN002661-RA:p.Asn103Lys	DUF4776 domain-containing protein [Source:UniProtKB/TrEMBL%3BAcc:A0A182VX62]	AMIN002661	NA
2977	KB663610	6812435	A	G	AMIN002661-RA:p.Lys285Glu	DUF4776 domain-containing protein [Source:UniProtKB/TrEMBL%3BAcc:A0A182VX62]	AMIN002661	NA
2992	KB663610	6813940	A	C	AMIN002661-RA:p.Glu761Asp	DUF4776 domain-containing protein [Source:UniProtKB/TrEMBL%3BAcc:A0A182VX62]	AMIN002661	NA
2993	KB663610	6813945	A	T	AMIN002661-RA:p.Lys763Ile	DUF4776 domain-containing protein [Source:UniProtKB/TrEMBL%3BAcc:A0A182VX62]	AMIN002661	NA
2997	KB663610	6814013	A	T	AMIN002661-RA:p.Thr786Ser	DUF4776 domain-containing protein [Source:UniProtKB/TrEMBL%3BAcc:A0A182VX62]	AMIN002661	NA
3053	KB663610	6868167	C	A	AMIN002673-RA:p.Glu192Asp	tRNA pseudouridine synthase [Source:UniProtKB/TrEMBL%3BAcc:A0A182VX74]	AMIN002673	GO:0001522 GO:0001522 GO:0009451 GO:0009451 GO:0031119 GO:0031119 GO:0003723 GO:0003723 GO:0009982 GO:0009982
3100	KB663610	6925233	T	G	AMIN002679-RA:p.Met611Leu	carboxypeptidase D [Source:Projected from Anopheles gambiae (AGAP002414) VB Community Annotation]	AMIN002679	GO:0006508 GO:0006508 GO:0016020 GO:0016021 GO:0016021 GO:0004181 GO:0004181 GO:0004185 GO:0004185 GO:0008270 GO:0008270
3133	KB663610	6948117	G	A	AMIN002682-RA:p.Asp713Asn	cytochrome P450	AMIN002682	GO:0055114 GO:0055114 GO:0016020 GO:0016021 GO:0016021 GO:0005506 GO:0005506 GO:0016705 GO:0016705 GO:0020037 GO:0020037
3139	KB663610	6949444	C	T	AMIN002682-RA:p.Ala1003Val	cytochrome P450	AMIN002682	GO:0055114 GO:0055114 GO:0016020 GO:0016021 GO:0016021 GO:0005506 GO:0005506 GO:0016705 GO:0016705 GO:0020037 GO:0020037
3160	KB663610	6954724	A	G	AMIN002682-RA:p.Asn1882Asp	cytochrome P450	AMIN002682	GO:0055114 GO:0055114 GO:0016020 GO:0016021 GO:0016021 GO:0005506 GO:0005506 GO:0016705 GO:0016705 GO:0020037 GO:0020037
3163	KB663610	6956712	G	A	AMIN002685-RA:p.Ala264Thr	alpha-1%2C2-glucosyltransferase [Source:Projected from Anopheles gambiae (AGAP002420) VB Community Annotation]	AMIN002685	GO:0006488 GO:0006488 GO:0006488 GO:0005789 GO:0016020 GO:0016021 GO:0016021 GO:0004583 GO:0004583 GO:0004583 GO:0016757 GO:0106073 GO:0106073
3168	KB663610	6956908	G	C	AMIN002685-RA:p.Arg329Pro	alpha-1%2C2-glucosyltransferase [Source:Projected from Anopheles gambiae (AGAP002420) VB Community Annotation]	AMIN002685	GO:0006488 GO:0006488 GO:0006488 GO:0005789 GO:0016020 GO:0016021 GO:0016021 GO:0004583 GO:0004583 GO:0004583 GO:0016757 GO:0106073 GO:0106073
3187	KB663610	7082372	A	G	AMIN002689-RA:p.Asn2Asp	Sema domain%2C seven thrombospondin repeats (type 1 and type 1-like) [Source:Projected from Anopheles gambiae (AGAP002424) VB Community Annotation]	AMIN002689	GO:0016020 GO:0016021 GO:0016021 GO:0005515 GO:0030215 GO:0030215
3188	KB663610	7082381	A	G	AMIN002689-RA:p.Arg5Gly	Sema domain%2C seven thrombospondin repeats (type 1 and type 1-like) [Source:Projected from Anopheles gambiae (AGAP002424) VB Community Annotation]	AMIN002689	GO:0016020 GO:0016021 GO:0016021 GO:0005515 GO:0030215 GO:0030215
3195	KB663610	7086141	T	A	AMIN002689-RA:p.Tyr911Asn	Sema domain%2C seven thrombospondin repeats (type 1 and type 1-like) [Source:Projected from Anopheles gambiae (AGAP002424) VB Community Annotation]	AMIN002689	GO:0016020 GO:0016021 GO:0016021 GO:0005515 GO:0030215 GO:0030215
3196	KB663610	7086142	A	C	AMIN002689-RA:p.Tyr911Ser	Sema domain%2C seven thrombospondin repeats (type 1 and type 1-like) [Source:Projected from Anopheles gambiae (AGAP002424) VB Community Annotation]	AMIN002689	GO:0016020 GO:0016021 GO:0016021 GO:0005515 GO:0030215 GO:0030215
3204	KB663610	7105418	C	T	AMIN002693-RA:p.Arg16*	Kinesin-like protein [Source:UniProtKB/TrEMBL%3BAcc:A0A182VX94]	AMIN002693	GO:0007018 GO:0007018 GO:0005874 GO:0005874 GO:0000166 GO:0003774 GO:0003777 GO:0003777 GO:0005524 GO:0005524 GO:0005524 GO:0008017 GO:0008017
3227	KB663610	7219350	A	C	AMIN002699-RA:p.Gln138Pro	General odorant-binding protein [Source:Projected from Anopheles gambiae (AGAP013182) UniProtKB/Swiss-Prot%3BAcc:F5HK49]	AMIN002699	GO:0005549 GO:0005549
3245	KB663610	7246666	G	C	AMIN002701-RA:p.Glu1042Asp	centrosomin [Source:Projected from Anopheles gambiae (AGAP002434) VB Community Annotation]	AMIN002701	GO:0000226 GO:0000226 GO:0005815 GO:0005815
3253	KB663610	7250359	T	G	AMIN015846-RA:p.Gln275Pro; AMIN015846-RB:p.Gln355Pro	Kip1 ubiquitination-promoting complex protein [Source:Projected from Anopheles gambiae (AGAP002436) VB Community Annotation]	AMIN015846	GO:0005515 GO:0005515
3256	KB663610	7251823	T	C	AMIN015846-RB:p.Thr64Ala	Kip1 ubiquitination-promoting complex protein [Source:Projected from Anopheles gambiae (AGAP002436) VB Community Annotation]	AMIN015846	GO:0005515 GO:0005515
3259	KB663610	7297063	C	T	AMIN002707-RA:p.Gly575Glu	neprilysin%2C neutral endopeptidase [Source:Projected from Anopheles gambiae (AGAP002441) VB Community Annotation]	AMIN002707	GO:0006508 GO:0006508 GO:0016020 GO:0016021 GO:0016021 GO:0004222 GO:0004222 GO:0008237 GO:0008237
3261	KB663610	7297716	C	A	AMIN002707-RA:p.Ala387Ser	neprilysin%2C neutral endopeptidase [Source:Projected from Anopheles gambiae (AGAP002441) VB Community Annotation]	AMIN002707	GO:0006508 GO:0006508 GO:0016020 GO:0016021 GO:0016021 GO:0004222 GO:0004222 GO:0008237 GO:0008237
3289	KB663610	7370854	T	C	AMIN002713-RA:p.Ile13Met	Cysteine-rich venom protein [Source:Projected from Anopheles gambiae (AGAP002445) VB Community Annotation]	AMIN002713	NA
3418	KB663610	7659454	C	G	AMIN002733-RA:p.Asp368Glu	long wavelength sensitive opsin [Source:Projected from Anopheles gambiae (AGAP002462) VB Community Annotation]	AMIN002733	GO:0007165 GO:0007186 GO:0007186 GO:0007186 GO:0007601 GO:0007601 GO:0007602 GO:0007602 GO:0007602 GO:0018298 GO:0018298 GO:0050896 GO:0016020 GO:0016021 GO:0016021 GO:0016021 GO:0004930 GO:0004930 GO:0004930 GO:0009881 GO:0009881
3422	KB663610	7664049	T	A	AMIN002734-RA:p.Ser390Thr	ubiquitin associated and SH3 domain-containing protein B [Source:Projected from Anopheles gambiae (AGAP002463) VB Community Annotation]	AMIN002734	GO:0005515
3464	KB663610	7683525	T	C	AMIN002741-RA:p.Ser504Pro	AP2-associated kinase [Source:Projected from Anopheles gambiae (AGAP002469) VB Community Annotation]	AMIN002741	GO:0006468 GO:0006468 GO:0032259 GO:0032259 GO:0004672 GO:0004672 GO:0005524 GO:0005524 GO:0008168 GO:0008168 GO:0016740 GO:0046872 GO:0046872
3573	KB663610	7757293	G	A	AMIN002757-RA:p.Val57Ile	glutaredoxin [Source:Projected from Anopheles gambiae (AGAP003178) VB Community Annotation]	AMIN002757	NA
3586	KB663610	7764896	G	A	AMIN002760-RA:p.Gly21Asp	solute carrier family 23 (nucleobase transporter) [Source:Projected from Anopheles gambiae (AGAP003176) VB Community Annotation]	AMIN002760	GO:0055085 GO:0055085 GO:0016020 GO:0016020 GO:0016020 GO:0016021 GO:0016021 GO:0022857 GO:0022857
3587	KB663610	7767249	A	G	AMIN002760-RA:p.Thr529Ala	solute carrier family 23 (nucleobase transporter) [Source:Projected from Anopheles gambiae (AGAP003176) VB Community Annotation]	AMIN002760	GO:0055085 GO:0055085 GO:0016020 GO:0016020 GO:0016020 GO:0016021 GO:0016021 GO:0022857 GO:0022857
3633	KB663610	7808661	C	G	AMIN002764-RA:p.Glu275Asp	Isocitrate dehydrogenase [NADP] [Source:UniProtKB/TrEMBL%3BAcc:A0A182VXG5]	AMIN002764	GO:0006099 GO:0006099 GO:0006102 GO:0006102 GO:0055114 GO:0055114 GO:0055114 GO:0000287 GO:0000287 GO:0004450 GO:0004450 GO:0004450 GO:0016491 GO:0016616 GO:0016616 GO:0046872 GO:0051287 GO:0051287
3720	KB663610	7974674	T	A	AMIN002777-RA:p.Leu636His	Cad96Cb%2C isoform B [Source:Projected from Anopheles gambiae (AGAP003607) UniProtKB/TrEMBL%3BAcc:A0A1S4GJ87]	AMIN002777	GO:0007155 GO:0007155 GO:0007156 GO:0007156 GO:0005886 GO:0005886 GO:0016020 GO:0016020 GO:0016020 GO:0016021 GO:0016021 GO:0005509 GO:0005509
3792	KB663610	8074699	A	C	AMIN002793-RA:p.Ser222Ala	Queuine tRNA-ribosyltransferase catalytic subunit 1 [Source:UniProtKB/TrEMBL%3BAcc:A0A182VXJ4]	AMIN002793	GO:0006400 GO:0006400 GO:0008033 GO:0101030 GO:0101030 GO:0101030 GO:0005737 GO:0005737 GO:0008479 GO:0008479 GO:0008479 GO:0016740 GO:0016757 GO:0016763 GO:0016763 GO:0046872 GO:0046872
3851	KB663610	8245418	C	T	AMIN002804-RA:p.Ser674Asn	U3 small nucleolar RNA-associated protein [Source:Projected from Anopheles gambiae (AGAP003632) VB Community Annotation]	AMIN002804	GO:0006364 GO:0006364 GO:0032040 GO:0032040
3857	KB663610	8245889	T	C	AMIN002804-RA:p.Gln517Arg	U3 small nucleolar RNA-associated protein [Source:Projected from Anopheles gambiae (AGAP003632) VB Community Annotation]	AMIN002804	GO:0006364 GO:0006364 GO:0032040 GO:0032040
3868	KB663610	8246349	T	C	AMIN002804-RA:p.Asn364Asp	U3 small nucleolar RNA-associated protein [Source:Projected from Anopheles gambiae (AGAP003632) VB Community Annotation]	AMIN002804	GO:0006364 GO:0006364 GO:0032040 GO:0032040
3869	KB663610	8246984	T	C	AMIN002804-RA:p.Lys152Arg	U3 small nucleolar RNA-associated protein [Source:Projected from Anopheles gambiae (AGAP003632) VB Community Annotation]	AMIN002804	GO:0006364 GO:0006364 GO:0032040 GO:0032040
3871	KB663610	8247013	A	C	AMIN002804-RA:p.Ile142Met	U3 small nucleolar RNA-associated protein [Source:Projected from Anopheles gambiae (AGAP003632) VB Community Annotation]	AMIN002804	GO:0006364 GO:0006364 GO:0032040 GO:0032040
3951	KB663610	8327147	T	A	AMIN015849-RA:p.Val352Glu	Prolylcarboxypeptidase [Source:Projected from Anopheles gambiae (AGAP003639) VB Community Annotation]	AMIN015849	GO:0006508 GO:0006508 GO:0008236 GO:0008236
4101	KB663610	8467854	G	T	AMIN002821-RA:p.Ala2733Ser	myosin IX [Source:Projected from Anopheles gambiae (AGAP004000) VB Community Annotation]	AMIN002821	GO:0007165 GO:0007165 GO:0035556 GO:0035556 GO:0016459 GO:0016459 GO:0016459 GO:0000166 GO:0003774 GO:0003774 GO:0003774 GO:0003779 GO:0003779 GO:0005515 GO:0005524 GO:0005524 GO:0005524 GO:0046872 GO:0046872
4129	KB663610	8526772	C	A	AMIN015855-RA:p.Thr47Asn	salivary gland protein [Source:Projected from Anopheles gambiae (AGAP013423) VB Community Annotation]	AMIN015855	NA
4136	KB663610	8527348	A	G	AMIN015855-RA:p.Asn239Ser	salivary gland protein [Source:Projected from Anopheles gambiae (AGAP013423) VB Community Annotation]	AMIN015855	NA
4199	KB663610	8601349	G	A	AMIN002830-RA:p.Ala288Val	Nucleolar protein 6 [Source:UniProtKB/TrEMBL%3BAcc:A0A182VXN1]	AMIN002830	GO:0005634 GO:0005730 GO:0005730 GO:0003723 GO:0003723
4202	KB663610	8601965	C	T	AMIN002830-RA:p.Ala83Thr	Nucleolar protein 6 [Source:UniProtKB/TrEMBL%3BAcc:A0A182VXN1]	AMIN002830	GO:0005634 GO:0005730 GO:0005730 GO:0003723 GO:0003723
4203	KB663610	8601980	A	C	AMIN002830-RA:p.Ser78Ala	Nucleolar protein 6 [Source:UniProtKB/TrEMBL%3BAcc:A0A182VXN1]	AMIN002830	GO:0005634 GO:0005730 GO:0005730 GO:0003723 GO:0003723
4216	KB663610	8623859	T	C	AMIN002835-RA:p.Asn61Ser	Tyrosine-protein kinase [Source:UniProtKB/TrEMBL%3BAcc:A0A182VXN6]	AMIN002835	GO:0006468 GO:0006468 GO:0016310 GO:0018108 GO:0000166 GO:0004672 GO:0004672 GO:0004713 GO:0004715 GO:0004715 GO:0005524 GO:0005524 GO:0005524 GO:0016301 GO:0016740
4221	KB663610	8678856	T	A	AMIN002838-RA:p.His44Gln	PAP-associated domain-containing protein [Source:UniProtKB/TrEMBL%3BAcc:A0A182VXN9]	AMIN002838	NA
4237	KB663610	8679679	G	A	AMIN002838-RA:p.Ala319Thr	PAP-associated domain-containing protein [Source:UniProtKB/TrEMBL%3BAcc:A0A182VXN9]	AMIN002838	NA
4268	KB663610	8805220	T	G	AMIN002847-RA:p.Asp871Glu	Rab-GAP TBC domain-containing protein [Source:UniProtKB/TrEMBL%3BAcc:A0A182VXP8]	AMIN002847	NA
4270	KB663610	8805437	A	G	AMIN002847-RA:p.Ile944Val	Rab-GAP TBC domain-containing protein [Source:UniProtKB/TrEMBL%3BAcc:A0A182VXP8]	AMIN002847	NA
4273	KB663610	8806877	T	C	AMIN002847-RA:p.Ser1424Pro	Rab-GAP TBC domain-containing protein [Source:UniProtKB/TrEMBL%3BAcc:A0A182VXP8]	AMIN002847	NA
4287	KB663610	8822814	C	T	AMIN002852-RA:p.Met1?	NAD(P)H-hydrate epimerase [Source:UniProtKB/TrEMBL%3BAcc:A0A182VXQ3]	AMIN002852	GO:0000166 GO:0000166 GO:0016853 GO:0046872 GO:0046872 GO:0052856 GO:0052856 GO:0052857
4328	KB663610	8944154	A	G	AMIN002860-RA:p.Leu308Ser	Enolase-phosphatase E1 [Source:UniProtKB/TrEMBL%3BAcc:A0A182VXR1]	AMIN002860	GO:0008652 GO:0009086 GO:0016311 GO:0019284 GO:0019284 GO:0019509 GO:0019509 GO:0019509 GO:0005634 GO:0005634 GO:0005737 GO:0005737 GO:0000287 GO:0000287 GO:0000287 GO:0016787 GO:0016787 GO:0016787 GO:0043715 GO:0043715 GO:0043716 GO:0043716 GO:0043874 GO:0043874 GO:0043874 GO:0046872
4358	KB663610	9088566	G	A	AMIN002870-RA:p.Ala45Val	Lactamase_B domain-containing protein [Source:UniProtKB/TrEMBL%3BAcc:A0A182VXS1]	AMIN002870	NA
4360	KB663610	9091657	A	G	AMIN002872-RA:p.Ser71Gly	EF-hand domain (C-terminal) containing [Source:Projected from Anopheles gambiae (AGAP003339) VB Community Annotation]	AMIN002872	NA
4371	KB663610	9098222	G	A	AMIN002873-RA:p.Thr239Met	Rab-GAP TBC domain-containing protein [Source:UniProtKB/TrEMBL%3BAcc:A0A182VXS4]	AMIN002873	NA
4388	KB663610	9104229	A	G	AMIN002874-RA:p.Asn615Ser	xeroderma pigmentosum group C-complementing protein [Source:Projected from Anopheles gambiae (AGAP003342) VB Community Annotation]	AMIN002874	GO:0006289 GO:0006289 GO:0005634 GO:0005634 GO:0003677 GO:0003677 GO:0003684 GO:0003684
4394	KB663610	9104599	A	T	AMIN002874-RA:p.Glu738Asp	xeroderma pigmentosum group C-complementing protein [Source:Projected from Anopheles gambiae (AGAP003342) VB Community Annotation]	AMIN002874	GO:0006289 GO:0006289 GO:0005634 GO:0005634 GO:0003677 GO:0003677 GO:0003684 GO:0003684
4395	KB663610	9104668	G	C	AMIN002874-RA:p.Glu761Asp	xeroderma pigmentosum group C-complementing protein [Source:Projected from Anopheles gambiae (AGAP003342) VB Community Annotation]	AMIN002874	GO:0006289 GO:0006289 GO:0005634 GO:0005634 GO:0003677 GO:0003677 GO:0003684 GO:0003684
4403	KB663610	9104997	T	C	AMIN002874-RA:p.Met871Thr	xeroderma pigmentosum group C-complementing protein [Source:Projected from Anopheles gambiae (AGAP003342) VB Community Annotation]	AMIN002874	GO:0006289 GO:0006289 GO:0005634 GO:0005634 GO:0003677 GO:0003677 GO:0003684 GO:0003684
4419	KB663610	9116190	G	A	AMIN002877-RA:p.Thr735Ile	xeroderma pigmentosum group C-complementing protein [Source:Projected from Anopheles gambiae (AGAP003345) VB Community Annotation]	AMIN002877	GO:0006289 GO:0006289 GO:0005634 GO:0005634 GO:0003677 GO:0003677 GO:0003684 GO:0003684
4432	KB663610	9117438	C	A	AMIN002877-RA:p.Ala339Ser	xeroderma pigmentosum group C-complementing protein [Source:Projected from Anopheles gambiae (AGAP003345) VB Community Annotation]	AMIN002877	GO:0006289 GO:0006289 GO:0005634 GO:0005634 GO:0003677 GO:0003677 GO:0003684 GO:0003684
4443	KB663610	9118181	G	C	AMIN002877-RA:p.Thr91Ser	xeroderma pigmentosum group C-complementing protein [Source:Projected from Anopheles gambiae (AGAP003345) VB Community Annotation]	AMIN002877	GO:0006289 GO:0006289 GO:0005634 GO:0005634 GO:0003677 GO:0003677 GO:0003684 GO:0003684
4444	KB663610	9118184	A	G	AMIN002877-RA:p.Val90Ala	xeroderma pigmentosum group C-complementing protein [Source:Projected from Anopheles gambiae (AGAP003345) VB Community Annotation]	AMIN002877	GO:0006289 GO:0006289 GO:0005634 GO:0005634 GO:0003677 GO:0003677 GO:0003684 GO:0003684
4454	KB663610	9143116	C	G	AMIN002879-RA:p.Gly1223Ala	Ubiquitinyl hydrolase 1 [Source:UniProtKB/TrEMBL%3BAcc:A0A182VXT0]	AMIN002879	GO:0006508 GO:0006511 GO:0006511 GO:0016579 GO:0016579 GO:0004843 GO:0004843 GO:0008233 GO:0008234 GO:0008270 GO:0008270 GO:0016787 GO:0036459 GO:0036459 GO:0036459 GO:0046872
4488	KB663610	9180835	G	C	AMIN002884-RA:p.Leu257Phe	Very-long-chain (3R)-3-hydroxyacyl-CoA dehydratase [Source:UniProtKB/TrEMBL%3BAcc:A0A182VXT5]	AMIN002884	GO:0006629 GO:0006631 GO:0006633 GO:0006633 GO:0005783 GO:0005789 GO:0005789 GO:0016020 GO:0016021 GO:0016021 GO:0016829 GO:0102158 GO:0102158 GO:0102343 GO:0102343 GO:0102344 GO:0102344 GO:0102345 GO:0102345
4547	KB663610	9355136	A	C	AMIN002897-RA:p.Gln657Pro	EF-hand domain (C-terminal) containing [Source:Projected from Anopheles gambiae (AGAP003805) VB Community Annotation]	AMIN002897	NA
4559	KB663610	9359587	A	C	AMIN016165-RA:p.Asp1236Glu	anastral spindle [Source:Projected from Anopheles gambiae (AGAP003803) VB Community Annotation]	AMIN016165	NA
4570	KB663610	9360860	T	C	AMIN016165-RA:p.Glu812Gly	anastral spindle [Source:Projected from Anopheles gambiae (AGAP003803) VB Community Annotation]	AMIN016165	NA
4573	KB663610	9360957	C	G	AMIN016165-RA:p.Ala780Pro	anastral spindle [Source:Projected from Anopheles gambiae (AGAP003803) VB Community Annotation]	AMIN016165	NA
4579	KB663610	9361020	T	A	AMIN016165-RA:p.Ile759Phe	anastral spindle [Source:Projected from Anopheles gambiae (AGAP003803) VB Community Annotation]	AMIN016165	NA
4580	KB663610	9361032	T	C	AMIN016165-RA:p.Thr755Ala	anastral spindle [Source:Projected from Anopheles gambiae (AGAP003803) VB Community Annotation]	AMIN016165	NA
4648	KB663610	9456919	C	T	AMIN016102-RA:p.Ala74Val	RAD51-like protein [Source:Projected from Anopheles gambiae (AGAP003791) VB Community Annotation]	AMIN016102	GO:0006281 GO:0006281 GO:0003677 GO:0003677 GO:0005524 GO:0005524 GO:0008094 GO:0008094
4663	KB663610	9493627	G	T	AMIN002912-RA:p.Ala583Glu	glucose dehydrogenase (acceptor) [Source:Projected from Anopheles gambiae (AGAP003787) VB Community Annotation]	AMIN002912	GO:0055114 GO:0055114 GO:0016614 GO:0016614 GO:0050660 GO:0050660
4664	KB663610	9493694	T	A	AMIN002912-RA:p.Arg561Trp	glucose dehydrogenase (acceptor) [Source:Projected from Anopheles gambiae (AGAP003787) VB Community Annotation]	AMIN002912	GO:0055114 GO:0055114 GO:0016614 GO:0016614 GO:0050660 GO:0050660
4666	KB663610	9494548	A	G	AMIN002912-RA:p.Ser298Pro	glucose dehydrogenase (acceptor) [Source:Projected from Anopheles gambiae (AGAP003787) VB Community Annotation]	AMIN002912	GO:0055114 GO:0055114 GO:0016614 GO:0016614 GO:0050660 GO:0050660
4724	KB663610	9596107	A	G	AMIN002919-RA:p.Thr158Ala	glucose dehydrogenase (acceptor) [Source:Projected from Anopheles gambiae (AGAP003780) VB Community Annotation]	AMIN002919	GO:0055114 GO:0055114 GO:0016020 GO:0016021 GO:0016021 GO:0016614 GO:0016614 GO:0050660 GO:0050660
4725	KB663610	9596136	T	A	AMIN002919-RA:p.Asp167Glu	glucose dehydrogenase (acceptor) [Source:Projected from Anopheles gambiae (AGAP003780) VB Community Annotation]	AMIN002919	GO:0055114 GO:0055114 GO:0016020 GO:0016021 GO:0016021 GO:0016614 GO:0016614 GO:0050660 GO:0050660
4726	KB663610	9596144	T	A	AMIN002919-RA:p.Val170Glu	glucose dehydrogenase (acceptor) [Source:Projected from Anopheles gambiae (AGAP003780) VB Community Annotation]	AMIN002919	GO:0055114 GO:0055114 GO:0016020 GO:0016021 GO:0016021 GO:0016614 GO:0016614 GO:0050660 GO:0050660
4753	KB663610	9630320	C	A	AMIN002924-RA:p.Glu92Asp	39S ribosomal protein L51%2C mitochondrial [Source:Projected from Anopheles gambiae (AGAP003770) VB Community Annotation]	AMIN002924	GO:0003735 GO:0003735
4757	KB663610	9644134	C	A	AMIN002927-RA:p.Ala26Ser	CHK domain-containing protein [Source:UniProtKB/TrEMBL%3BAcc:A0A182VXX8]	AMIN002927	NA
4765	KB663610	9649793	T	C	AMIN015856-RA:p.Asn175Ser	CHK domain-containing protein [Source:UniProtKB/TrEMBL%3BAcc:A0A1Y9IVM3]	AMIN015856	NA
4801	KB663610	9657863	C	G	AMIN015861-RA:p.Asn68Lys	CHK domain-containing protein [Source:UniProtKB/TrEMBL%3BAcc:A0A1Y9IVM7]	AMIN015861	NA
4810	KB663610	9659965	C	G	AMIN015863-RA:p.Ala12Gly	CHK domain-containing protein [Source:UniProtKB/TrEMBL%3BAcc:A0A1Y9IW02]	AMIN015863	NA
4817	KB663610	9660637	T	C	AMIN015863-RA:p.Phe195Leu	CHK domain-containing protein [Source:UniProtKB/TrEMBL%3BAcc:A0A1Y9IW02]	AMIN015863	NA
4818	KB663610	9660639	T	G	AMIN015863-RA:p.Phe195Leu	CHK domain-containing protein [Source:UniProtKB/TrEMBL%3BAcc:A0A1Y9IW02]	AMIN015863	NA
4824	KB663610	9660788	C	A	AMIN015863-RA:p.Thr245Lys	CHK domain-containing protein [Source:UniProtKB/TrEMBL%3BAcc:A0A1Y9IW02]	AMIN015863	NA
4830	KB663610	9662724	A	G	AMIN015859-RA:p.Asn154Ser	CHK domain-containing protein [Source:UniProtKB/TrEMBL%3BAcc:A0A1Y9IV77]	AMIN015859	NA
4846	KB663610	9668982	C	T	AMIN015864-RA:p.Val310Ile	CHK domain-containing protein [Source:UniProtKB/TrEMBL%3BAcc:A0A1Y9IV82]	AMIN015864	NA
4849	KB663610	9669275	A	T	AMIN015864-RA:p.Met212Lys	CHK domain-containing protein [Source:UniProtKB/TrEMBL%3BAcc:A0A1Y9IV82]	AMIN015864	NA
4970	KB663610	9797848	C	G	AMIN002942-RA:p.Gly688Ala	cuticular protein [Source:Projected from Anopheles gambiae (AGAP003751) VB Community Annotation]	AMIN002942	GO:0006030 GO:0005576 GO:0005576 GO:0008061 GO:0008061
4979	KB663610	9839535	A	G	AMIN015869-RA:p.Met179Thr	pancreatic triacylglycerol lipase [Source:Projected from Anopheles gambiae (AGAP003749) VB Community Annotation]	AMIN015869	GO:0006629 GO:0006629 GO:0005576 GO:0005576 GO:0052689 GO:0052689
4980	KB663610	9839542	T	G	AMIN015869-RA:p.Lys177Gln	pancreatic triacylglycerol lipase [Source:Projected from Anopheles gambiae (AGAP003749) VB Community Annotation]	AMIN015869	GO:0006629 GO:0006629 GO:0005576 GO:0005576 GO:0052689 GO:0052689
4983	KB663610	9839786	C	A	AMIN015869-RA:p.Glu95Asp	pancreatic triacylglycerol lipase [Source:Projected from Anopheles gambiae (AGAP003749) VB Community Annotation]	AMIN015869	GO:0006629 GO:0006629 GO:0005576 GO:0005576 GO:0052689 GO:0052689
5045	KB663610	9904685	T	A	AMIN002949-RA:p.His526Gln	HAUS augmin-like complex subunit [Source:Projected from Anopheles gambiae (AGAP003743) VB Community Annotation]	AMIN002949	GO:0051225 GO:0051225 GO:0070652 GO:0070652
5123	KB663610	10065652	A	C	AMIN002964-RA:p.Ser24Ala	neutral ceramidase [Source:Projected from Anopheles gambiae (AGAP003730) VB Community Annotation]	AMIN002964	GO:0006629 GO:0006665 GO:0046514 GO:0046514 GO:0016787 GO:0017040 GO:0017040 GO:0017040 GO:0102121 GO:0102121
5131	KB663610	10071233	C	T	AMIN002967-RA:p.Ala221Thr	Uncharacterized methyltransferase WBSCR22 [Source:Projected from Anopheles gambiae (AGAP003728) VB Community Annotation]	AMIN002967	GO:0070476 GO:0070476 GO:0008168 GO:0008168 GO:0016435 GO:0016435
5135	KB663610	10073551	G	A	AMIN002968-RA:p.Arg225Lys	Protein unc-45 homolog B [Source:Projected from Anopheles gambiae (AGAP003727) VB Community Annotation]	AMIN002968	GO:0005515
5395	KB663610	10346083	C	T	AMIN002989-RA:p.Val197Met	CLASP_N domain-containing protein [Source:UniProtKB/TrEMBL%3BAcc:A0A182VY39]	AMIN002989	NA
5411	KB663610	10374821	T	G	AMIN002991-RA:p.Gln1155Pro	GYF domain-containing protein [Source:UniProtKB/TrEMBL%3BAcc:A0A182VY41]	AMIN002991	GO:0005515
5414	KB663610	10375176	T	A	AMIN002991-RA:p.Thr1037Ser	GYF domain-containing protein [Source:UniProtKB/TrEMBL%3BAcc:A0A182VY41]	AMIN002991	GO:0005515
5475	KB663610	10474668	T	A	AMIN002998-RA:p.Thr457Ser	Atx10homo_assoc domain-containing protein [Source:UniProtKB/TrEMBL%3BAcc:A0A182VY48]	AMIN002998	NA
5480	KB663610	10475459	G	A	AMIN002998-RA:p.Thr235Ile	Atx10homo_assoc domain-containing protein [Source:UniProtKB/TrEMBL%3BAcc:A0A182VY48]	AMIN002998	NA
5495	KB663610	10503454	G	C	AMIN003003-RA:p.Leu266Val	DTW domain-containing protein [Source:Projected from Anopheles gambiae (AGAP004295) VB Community Annotation]	AMIN003003	NA
5511	KB663610	10517062	C	T	AMIN003007-RA:p.Gly932Asp	protein phosphatase 1D (formerly 2C) [Source:Projected from Anopheles gambiae (AGAP004291) VB Community Annotation]	AMIN003007	GO:0006470 GO:0006470 GO:0003824 GO:0003824 GO:0004721 GO:0004722 GO:0004722 GO:0016787 GO:0043169 GO:0043169 GO:0046872 GO:0046872
5516	KB663610	10517543	T	C	AMIN003007-RA:p.Thr772Ala	protein phosphatase 1D (formerly 2C) [Source:Projected from Anopheles gambiae (AGAP004291) VB Community Annotation]	AMIN003007	GO:0006470 GO:0006470 GO:0003824 GO:0003824 GO:0004721 GO:0004722 GO:0004722 GO:0016787 GO:0043169 GO:0043169 GO:0046872 GO:0046872
5519	KB663610	10517679	T	A	AMIN003007-RA:p.Glu726Asp	protein phosphatase 1D (formerly 2C) [Source:Projected from Anopheles gambiae (AGAP004291) VB Community Annotation]	AMIN003007	GO:0006470 GO:0006470 GO:0003824 GO:0003824 GO:0004721 GO:0004722 GO:0004722 GO:0016787 GO:0043169 GO:0043169 GO:0046872 GO:0046872
5528	KB663610	10518623	T	A	AMIN003007-RA:p.Thr412Ser	protein phosphatase 1D (formerly 2C) [Source:Projected from Anopheles gambiae (AGAP004291) VB Community Annotation]	AMIN003007	GO:0006470 GO:0006470 GO:0003824 GO:0003824 GO:0004721 GO:0004722 GO:0004722 GO:0016787 GO:0043169 GO:0043169 GO:0046872 GO:0046872
5593	KB663610	10749428	A	T	AMIN003021-RA:p.Phe347Tyr	odorant receptor	AMIN003021	GO:0007165 GO:0007165 GO:0007608 GO:0007608 GO:0007608 GO:0050896 GO:0050911 GO:0016020 GO:0016020 GO:0016020 GO:0016021 GO:0016021 GO:0004984 GO:0004984 GO:0005549 GO:0005549
5637	KB663610	10937545	A	T	AMIN003027-RA:p.Ser541Thr	asparagine synthase (glutamine-hydrolysing) [Source:Projected from Anopheles gambiae (AGAP003833) VB Community Annotation]	AMIN003027	GO:0006529 GO:0006529 GO:0000166 GO:0004066 GO:0004066 GO:0005524 GO:0005524
5712	KB663610	11238332	C	A	AMIN003032-RA:p.Arg223Leu	proteasome assembly chaperone [Source:Projected from Anopheles gambiae (AGAP003826) VB Community Annotation]	AMIN003032	NA
5716	KB663610	11238711	A	T	AMIN003032-RA:p.Ser97Thr	proteasome assembly chaperone [Source:Projected from Anopheles gambiae (AGAP003826) VB Community Annotation]	AMIN003032	NA
5718	KB663610	11239694	C	A	AMIN003033-RA:p.Gln83Lys	DnaJ homolog subfamily C member [Source:Projected from Anopheles gambiae (AGAP003825) VB Community Annotation]	AMIN003033	GO:0003676 GO:0003676
5719	KB663610	11239964	C	T	AMIN003033-RA:p.His173Tyr	DnaJ homolog subfamily C member [Source:Projected from Anopheles gambiae (AGAP003825) VB Community Annotation]	AMIN003033	GO:0003676 GO:0003676
5805	KB663610	11553931	C	T	AMIN003049-RA:p.Pro3Ser	KH domain-containing%2C RNA-binding%2C signal transduction-associated protein [Source:Projected from Anopheles gambiae (AGAP003356) VB Community Annotation]	AMIN003049	GO:0003676 GO:0003676 GO:0003723 GO:0003723
5817	KB663610	11559126	T	A	AMIN003051-RA:p.Lys103Asn	Sugar transporter SWEET [Source:UniProtKB/TrEMBL%3BAcc:A0A182VYA1]	AMIN003051	GO:0008643 GO:0008643 GO:0016020 GO:0016021 GO:0016021 GO:0016021
5912	KB663610	11741125	T	C	AMIN015870-RA:p.Thr306Ala	leucine-rich immune protein (Short) [Source:Projected from Anopheles gambiae (AGAP027997) VB Community Annotation]	AMIN015870	GO:0005515
5914	KB663610	11741232	A	T	AMIN015870-RA:p.Ile270Asn	leucine-rich immune protein (Short) [Source:Projected from Anopheles gambiae (AGAP027997) VB Community Annotation]	AMIN015870	GO:0005515
5987	KB663610	11867759	C	T	AMIN003072-RA:p.Val336Met	nuclear RNA export factor 1/2 [Source:Projected from Anopheles gambiae (AGAP002193) VB Community Annotation]	AMIN003072	GO:0006406 GO:0006406 GO:0051028 GO:0051028 GO:0005634 GO:0005634 GO:0005737 GO:0005737 GO:0042025 GO:0003676 GO:0003676 GO:0003723 GO:0003723 GO:0005515
6047	KB663610	11958728	C	T	AMIN003077-RA:p.Asp89Asn	odorant-binding protein [Source:Projected from Anopheles gambiae (AGAP002191) VB Community Annotation]	AMIN003077	GO:0005549 GO:0005549
6096	KB663610	12387287	T	C	AMIN003096-RA:p.Thr513Ala	nucleolar protein [Source:Projected from Anopheles gambiae (AGAP002171) VB Community Annotation]	AMIN003096	NA
6176	KB663610	12732939	A	G	AMIN003120-RA:p.Thr522Ala	inactivation no afterpotential D protein [Source:Projected from Anopheles gambiae (AGAP002145) VB Community Annotation]	AMIN003120	GO:0005515
6201	KB663610	12754069	C	T	AMIN003127-RA:p.Ala14Thr	CHK domain-containing protein [Source:UniProtKB/TrEMBL%3BAcc:A0A182VYH7]	AMIN003127	NA
6218	KB663610	13014030	A	C	AMIN003133-RA:p.Ile357Ser	tRNA modification GTPase [Source:Projected from Anopheles gambiae (AGAP002133) VB Community Annotation]	AMIN003133	GO:0006400 GO:0006400 GO:0008033 GO:0000166 GO:0003924 GO:0003924 GO:0005515 GO:0005525 GO:0005525 GO:0005525
6225	KB663610	13014984	C	T	AMIN003133-RA:p.Ser61Asn	tRNA modification GTPase [Source:Projected from Anopheles gambiae (AGAP002133) VB Community Annotation]	AMIN003133	GO:0006400 GO:0006400 GO:0008033 GO:0000166 GO:0003924 GO:0003924 GO:0005515 GO:0005525 GO:0005525 GO:0005525
6227	KB663610	13015029	C	A	AMIN003133-RA:p.Cys46Phe	tRNA modification GTPase [Source:Projected from Anopheles gambiae (AGAP002133) VB Community Annotation]	AMIN003133	GO:0006400 GO:0006400 GO:0008033 GO:0000166 GO:0003924 GO:0003924 GO:0005515 GO:0005525 GO:0005525 GO:0005525
6269	KB663610	13157307	A	T	AMIN003144-RA:p.Ser295Thr	carboxylesterase clade H%2C member [Source:Projected from Anopheles gambiae (AGAP013509) VB Community Annotation]	AMIN003144	NA
6356	KB663610	13332376	G	C	AMIN003157-RA:p.Glu330Gln	U3 small nucleolar RNA-associated protein [Source:Projected from Anopheles gambiae (AGAP002960) VB Community Annotation]	AMIN003157	NA
6430	KB663610	13439267	C	T	AMIN003171-RA:p.Pro1492Leu	bifunctional glutamyl/prolyl-tRNA synthetase [Source:Projected from Anopheles gambiae (AGAP002945) VB Community Annotation]	AMIN003171	GO:0006412 GO:0006412 GO:0006418 GO:0006418 GO:0006424 GO:0006424 GO:0006433 GO:0006433 GO:0043039 GO:0043039 GO:0051276 GO:0051276 GO:0005694 GO:0005694 GO:0005737 GO:0005737 GO:0000166 GO:0000166 GO:0004812 GO:0004812 GO:0004818 GO:0004818 GO:0004827 GO:0004827 GO:0005515 GO:0005524 GO:0005524
6437	KB663610	13439740	G	T	AMIN003171-RA:p.Ala1650Ser	bifunctional glutamyl/prolyl-tRNA synthetase [Source:Projected from Anopheles gambiae (AGAP002945) VB Community Annotation]	AMIN003171	GO:0006412 GO:0006412 GO:0006418 GO:0006418 GO:0006424 GO:0006424 GO:0006433 GO:0006433 GO:0043039 GO:0043039 GO:0051276 GO:0051276 GO:0005694 GO:0005694 GO:0005737 GO:0005737 GO:0000166 GO:0000166 GO:0004812 GO:0004812 GO:0004818 GO:0004818 GO:0004827 GO:0004827 GO:0005515 GO:0005524 GO:0005524
6467	KB663610	13584155	G	A	AMIN003184-RA:p.Ala715Thr	Autophagy-related protein 9 [Source:UniProtKB/TrEMBL%3BAcc:A0A182VYM9]	AMIN003184	GO:0006914 GO:0006914 GO:0006914 GO:0015031 GO:0015031 GO:0005794 GO:0005794 GO:0016020 GO:0016021 GO:0016021 GO:0030659 GO:0030659 GO:0031410
6595	KB663610	14235539	A	G	AMIN003207-RA:p.Ile709Thr	ALMS_motif domain-containing protein [Source:UniProtKB/TrEMBL%3BAcc:A0A182VYQ2]	AMIN003207	NA
6600	KB663610	14236137	T	C	AMIN003207-RA:p.Ser510Gly	ALMS_motif domain-containing protein [Source:UniProtKB/TrEMBL%3BAcc:A0A182VYQ2]	AMIN003207	NA
6603	KB663610	14236385	A	G	AMIN003207-RA:p.Val427Ala	ALMS_motif domain-containing protein [Source:UniProtKB/TrEMBL%3BAcc:A0A182VYQ2]	AMIN003207	NA
6645	KB663610	14311168	A	C	AMIN003213-RA:p.Asn1059Thr	cathepsin F [Source:Projected from Anopheles gambiae (AGAP002879) VB Community Annotation]	AMIN003213	GO:0006508 GO:0006508 GO:0006508 GO:0008180 GO:0008180 GO:0004222 GO:0004222 GO:0005515 GO:0008233 GO:0008234 GO:0008234 GO:0008234 GO:0016787
6655	KB663610	14312040	G	C	AMIN003213-RA:p.Val1350Leu	cathepsin F [Source:Projected from Anopheles gambiae (AGAP002879) VB Community Annotation]	AMIN003213	GO:0006508 GO:0006508 GO:0006508 GO:0008180 GO:0008180 GO:0004222 GO:0004222 GO:0005515 GO:0008233 GO:0008234 GO:0008234 GO:0008234 GO:0016787
6660	KB663610	14312374	A	G	AMIN003213-RA:p.Asn1461Ser	cathepsin F [Source:Projected from Anopheles gambiae (AGAP002879) VB Community Annotation]	AMIN003213	GO:0006508 GO:0006508 GO:0006508 GO:0008180 GO:0008180 GO:0004222 GO:0004222 GO:0005515 GO:0008233 GO:0008234 GO:0008234 GO:0008234 GO:0016787
6666	KB663610	14317099	A	T	AMIN003213-RA:p.Lys2485*	cathepsin F [Source:Projected from Anopheles gambiae (AGAP002879) VB Community Annotation]	AMIN003213	GO:0006508 GO:0006508 GO:0006508 GO:0008180 GO:0008180 GO:0004222 GO:0004222 GO:0005515 GO:0008233 GO:0008234 GO:0008234 GO:0008234 GO:0016787
6667	KB663610	14317101	A	T	AMIN003213-RA:p.Lys2485Asn	cathepsin F [Source:Projected from Anopheles gambiae (AGAP002879) VB Community Annotation]	AMIN003213	GO:0006508 GO:0006508 GO:0006508 GO:0008180 GO:0008180 GO:0004222 GO:0004222 GO:0005515 GO:0008233 GO:0008234 GO:0008234 GO:0008234 GO:0016787
6685	KB663610	14321418	A	C	AMIN003215-RA:p.His164Pro	single-strand selective monofunctional uracil DNA glycosylase [Source:Projected from Anopheles gambiae (AGAP002876) VB Community Annotation]	AMIN003215	GO:0006284 GO:0006284 GO:0017065 GO:0017065
6687	KB663610	14321914	G	T	AMIN003215-RA:p.Ala278Ser	single-strand selective monofunctional uracil DNA glycosylase [Source:Projected from Anopheles gambiae (AGAP002876) VB Community Annotation]	AMIN003215	GO:0006284 GO:0006284 GO:0017065 GO:0017065
6705	KB663610	14347443	G	A	AMIN016105-RA:p.Val251Ile	zf-C3Hc3H domain-containing protein [Source:UniProtKB/TrEMBL%3BAcc:A0A182VYR2]	AMIN016105	NA
6709	KB663610	14347939	T	C	AMIN016105-RA:p.Val416Ala	zf-C3Hc3H domain-containing protein [Source:UniProtKB/TrEMBL%3BAcc:A0A182VYR2]	AMIN016105	NA
6721	KB663610	14348668	T	A	AMIN016105-RA:p.Ile659Asn	zf-C3Hc3H domain-containing protein [Source:UniProtKB/TrEMBL%3BAcc:A0A182VYR2]	AMIN016105	NA
6723	KB663610	14348677	C	T	AMIN016105-RA:p.Ala662Val	zf-C3Hc3H domain-containing protein [Source:UniProtKB/TrEMBL%3BAcc:A0A182VYR2]	AMIN016105	NA
6766	KB663610	14385810	A	T	AMIN016111-RA:p.Gln57His	cytochrome P450 [Source:Projected from Anopheles gambiae (AGAP002870) VB Community Annotation]	AMIN016111	GO:0055114 GO:0055114 GO:0055114 GO:0016020 GO:0016021 GO:0016021 GO:0004497 GO:0004497 GO:0005506 GO:0005506 GO:0016491 GO:0016705 GO:0016705 GO:0020037 GO:0020037 GO:0046872
6846	KB663610	14400691	T	A	AMIN016106-RA:p.Asp72Glu	cytochrome P450 [Source:Projected from Anopheles gambiae (AGAP002865) VB Community Annotation]	AMIN016106	GO:0055114 GO:0055114 GO:0055114 GO:0016020 GO:0016021 GO:0016021 GO:0004497 GO:0004497 GO:0005506 GO:0005506 GO:0016491 GO:0016705 GO:0016705 GO:0020037 GO:0020037 GO:0046872
6851	KB663610	14400994	G	T	AMIN016106-RA:p.Met173Ile	cytochrome P450 [Source:Projected from Anopheles gambiae (AGAP002865) VB Community Annotation]	AMIN016106	GO:0055114 GO:0055114 GO:0055114 GO:0016020 GO:0016021 GO:0016021 GO:0004497 GO:0004497 GO:0005506 GO:0005506 GO:0016491 GO:0016705 GO:0016705 GO:0020037 GO:0020037 GO:0046872
6868	KB663610	14401551	T	C	AMIN016106-RA:p.Val359Ala	cytochrome P450 [Source:Projected from Anopheles gambiae (AGAP002865) VB Community Annotation]	AMIN016106	GO:0055114 GO:0055114 GO:0055114 GO:0016020 GO:0016021 GO:0016021 GO:0004497 GO:0004497 GO:0005506 GO:0005506 GO:0016491 GO:0016705 GO:0016705 GO:0020037 GO:0020037 GO:0046872
6870	KB663610	14409298	G	A	AMIN003222-RA:p.Glu232Lys	cytochrome P450 [Source:Projected from Anopheles gambiae (AGAP002862) VB Community Annotation]	AMIN003222	GO:0055114 GO:0055114 GO:0055114 GO:0016020 GO:0016021 GO:0016021 GO:0004497 GO:0004497 GO:0005506 GO:0005506 GO:0016491 GO:0016705 GO:0016705 GO:0020037 GO:0020037 GO:0046872
6897	KB663610	14585140	T	A	AMIN003229-RA:p.Ser22Thr	Niemann-Pick C2 protein [Source:Projected from Anopheles gambiae (AGAP002851) VB Community Annotation]	AMIN003229	GO:0032367 GO:0032367
7091	KB663610	14972694	A	T	AMIN003258-RA:p.His24Leu	Heparan-sulfate 6-O-sulfotransferase [Source:UniProtKB/TrEMBL%3BAcc:A0A182VYV3]	AMIN003258	GO:0016020 GO:0016021 GO:0016021 GO:0008146 GO:0008146 GO:0016740
7115	KB663610	15096559	T	C	AMIN003265-RA:p.Lys314Arg	solute carrier family 35 (UDP-galactose transporter)%2C member B1 [Source:Projected from Anopheles gambiae (AGAP001447) VB Community Annotation]	AMIN003265	GO:0055085 GO:0055085 GO:0016020 GO:0016021 GO:0016021
7117	KB663610	15097378	C	T	AMIN003265-RA:p.Val63Ile	solute carrier family 35 (UDP-galactose transporter)%2C member B1 [Source:Projected from Anopheles gambiae (AGAP001447) VB Community Annotation]	AMIN003265	GO:0055085 GO:0055085 GO:0016020 GO:0016021 GO:0016021
7118	KB663610	15103773	T	A	AMIN003266-RA:p.Leu41Gln	pancreas-specific transcription factor 1a [Source:Projected from Anopheles gambiae (AGAP001448) VB Community Annotation]	AMIN003266	GO:0046983 GO:0046983
7121	KB663610	15120562	C	T	AMIN003268-RA:p.Leu156Phe	ELMO domain-containing protein [Source:Projected from Anopheles gambiae (AGAP001450) VB Community Annotation]	AMIN003268	NA
7154	KB663610	15139545	T	C	AMIN003271-RA:p.Phe129Leu	secernin [Source:Projected from Anopheles gambiae (AGAP001959) VB Community Annotation]	AMIN003271	GO:0006508 GO:0006508 GO:0016805 GO:0016805
7156	KB663610	15139905	G	T	AMIN003271-RA:p.Ala249Ser	secernin [Source:Projected from Anopheles gambiae (AGAP001959) VB Community Annotation]	AMIN003271	GO:0006508 GO:0006508 GO:0016805 GO:0016805
7392	KB663610	15541253	A	G	AMIN003301-RA:p.Met435Thr	RNA-binding protein Musashi [Source:Projected from Anopheles gambiae (AGAP001993) VB Community Annotation]	AMIN003301	GO:0003676 GO:0003676 GO:0003723 GO:0003723 GO:0003723 GO:0003729 GO:0003729
7393	KB663610	15541257	G	T	AMIN003301-RA:p.Arg434Ser	RNA-binding protein Musashi [Source:Projected from Anopheles gambiae (AGAP001993) VB Community Annotation]	AMIN003301	GO:0003676 GO:0003676 GO:0003723 GO:0003723 GO:0003723 GO:0003729 GO:0003729
7406	KB663610	15617359	C	T	AMIN003302-RA:p.Pro435Ser	SWI/SNF-related matrix-associated actin-dependent regulator of chromatin subfamily [Source:Projected from Anopheles gambiae (AGAP001994) VB Community Annotation]	AMIN003302	GO:0043044 GO:0043044 GO:0005634 GO:0016514 GO:0016514 GO:0003677 GO:0003677
7417	KB663610	15657371	T	G	AMIN003306-RA:p.Ser536Ala	protein neuralized [Source:Projected from Anopheles gambiae (AGAP001999) VB Community Annotation]	AMIN003306	NA
7430	KB663610	15702930	A	G	AMIN003309-RA:p.Lys256Arg	PINc domain-containing protein [Source:UniProtKB/TrEMBL%3BAcc:A0A182VZ04]	AMIN003309	NA
7439	KB663610	15703416	T	C	AMIN003309-RA:p.Leu418Ser	PINc domain-containing protein [Source:UniProtKB/TrEMBL%3BAcc:A0A182VZ04]	AMIN003309	NA
7441	KB663610	15703525	T	A	AMIN003309-RA:p.Asn454Lys	PINc domain-containing protein [Source:UniProtKB/TrEMBL%3BAcc:A0A182VZ04]	AMIN003309	NA
7467	KB663610	15710855	A	G	AMIN003311-RA:p.Lys719Arg	nuclear RNA export factor 1/2 [Source:Projected from Anopheles gambiae (AGAP002004) VB Community Annotation]	AMIN003311	GO:0051028 GO:0051028 GO:0005634 GO:0005634 GO:0005515
7507	KB663610	16100945	G	A	AMIN003317-RA:p.Ala399Thr	CHK domain-containing protein [Source:UniProtKB/TrEMBL%3BAcc:A0A182VZ12]	AMIN003317	NA
7578	KB663610	16182545	A	G	AMIN003325-RA:p.Leu365Ser	leucyl-tRNA synthetase [Source:Projected from Anopheles gambiae (AGAP002014) VB Community Annotation]	AMIN003325	GO:0006412 GO:0006418 GO:0006418 GO:0006429 GO:0006429 GO:0106074 GO:0000166 GO:0000166 GO:0000166 GO:0002161 GO:0002161 GO:0004812 GO:0004812 GO:0004812 GO:0004823 GO:0004823 GO:0005524 GO:0005524 GO:0005524 GO:0016874
7606	KB663610	16207833	C	T	AMIN003327-RA:p.Asp55Asn	Hexosyltransferase [Source:UniProtKB/TrEMBL%3BAcc:A0A182VZ22]	AMIN003327	GO:0006486 GO:0006486 GO:0000139 GO:0000139 GO:0005794 GO:0016020 GO:0016020 GO:0016020 GO:0016021 GO:0016021 GO:0008378 GO:0016740 GO:0016757 GO:0016757
7660	KB663610	16315102	A	C	AMIN003337-RA:p.Glu368Ala	Ditrans%2Cpolycis-polyprenyl diphosphate synthase ((2E%2C6E)-farnesyl diphosphate specific) [Source:UniProtKB/TrEMBL%3BAcc:A0A182VZ32]	AMIN003337	GO:0016765 GO:0016765
7669	KB663610	16317571	G	A	AMIN003338-RA:p.Ala388Val	E3 ubiquitin-protein ligase RNF13 [Source:Projected from Anopheles gambiae (AGAP002028) VB Community Annotation]	AMIN003338	GO:0016020 GO:0016021 GO:0016021
7675	KB663610	16331490	C	A	AMIN003339-RA:p.Pro1113Thr	bromodomain and WD repeat domain containing protein 1/3 [Source:Projected from Anopheles gambiae (AGAP002030) VB Community Annotation]	AMIN003339	GO:0005515
7678	KB663610	16333634	G	C	AMIN003339-RA:p.Gly1759Ala	bromodomain and WD repeat domain containing protein 1/3 [Source:Projected from Anopheles gambiae (AGAP002030) VB Community Annotation]	AMIN003339	GO:0005515
7681	KB663610	16334217	C	A	AMIN003339-RA:p.Asp1953Glu	bromodomain and WD repeat domain containing protein 1/3 [Source:Projected from Anopheles gambiae (AGAP002030) VB Community Annotation]	AMIN003339	GO:0005515
7702	KB663610	16341079	G	A	AMIN003341-RA:p.Gly457Ser	arginine kinase [Source:Projected from Anopheles gambiae (AGAP002033) VB Community Annotation]	AMIN003341	GO:0016310 GO:0046314 GO:0046314 GO:0000166 GO:0003824 GO:0003824 GO:0004111 GO:0004111 GO:0005524 GO:0005524 GO:0016301 GO:0016301 GO:0016301 GO:0016740 GO:0016772 GO:0016772
7752	KB663610	16524848	T	C	AMIN003347-RA:p.Ser98Pro	Brother of iHog [Source:Projected from Anopheles gambiae (AGAP002040) VB Community Annotation]	AMIN003347	GO:0016020 GO:0016021 GO:0016021 GO:0005515
7762	KB663610	16526657	A	T	AMIN003347-RA:p.Thr611Ser	Brother of iHog [Source:Projected from Anopheles gambiae (AGAP002040) VB Community Annotation]	AMIN003347	GO:0016020 GO:0016021 GO:0016021 GO:0005515
7764	KB663610	16526709	A	G	AMIN003347-RA:p.Asn628Ser	Brother of iHog [Source:Projected from Anopheles gambiae (AGAP002040) VB Community Annotation]	AMIN003347	GO:0016020 GO:0016021 GO:0016021 GO:0005515
7766	KB663610	16526740	T	G	AMIN003347-RA:p.Phe638Leu	Brother of iHog [Source:Projected from Anopheles gambiae (AGAP002040) VB Community Annotation]	AMIN003347	GO:0016020 GO:0016021 GO:0016021 GO:0005515
7822	KB663610	16708564	T	G	AMIN003353-RA:p.Ser329Ala	odorant receptor	AMIN003353	GO:0007165 GO:0007165 GO:0007608 GO:0007608 GO:0007608 GO:0050896 GO:0050911 GO:0016020 GO:0016020 GO:0016020 GO:0016021 GO:0016021 GO:0004984 GO:0004984 GO:0005549 GO:0005549
7829	KB663610	16714755	A	G	AMIN003354-RA:p.Ile236Val	odorant receptor	AMIN003354	GO:0007165 GO:0007165 GO:0007608 GO:0007608 GO:0007608 GO:0050896 GO:0050911 GO:0016020 GO:0016020 GO:0016020 GO:0016021 GO:0016021 GO:0004984 GO:0004984 GO:0005549 GO:0005549
7833	KB663610	16715340	A	T	AMIN003354-RA:p.Lys410*	odorant receptor	AMIN003354	GO:0007165 GO:0007165 GO:0007608 GO:0007608 GO:0007608 GO:0050896 GO:0050911 GO:0016020 GO:0016020 GO:0016020 GO:0016021 GO:0016021 GO:0004984 GO:0004984 GO:0005549 GO:0005549
7897	KB663610	16900141	A	G	AMIN003364-RA:p.Ile1203Val	Beta-galactosidase [Source:UniProtKB/TrEMBL%3BAcc:A0A182VZ59]	AMIN003364	GO:0005975 GO:0005975 GO:0008152 GO:0004553 GO:0004553 GO:0004565 GO:0004565 GO:0016787 GO:0016798
7943	KB663610	16955281	C	T	AMIN003376-RA:p.Thr20Ile	decaprenyl-diphosphate synthase subunit [Source:Projected from Anopheles gambiae (AGAP002069) VB Community Annotation]	AMIN003376	GO:0008299 GO:0008299 GO:0016740 GO:0016740
8002	KB663610	17210315	A	G	AMIN003398-RA:p.Gln121Arg	deoxynucleoside kinase [Source:Projected from Anopheles gambiae (AGAP001585) VB Community Annotation]	AMIN003398	GO:0006139 GO:0006139 GO:0009165 GO:0000166 GO:0005524 GO:0005524 GO:0005524 GO:0019206 GO:0019206
8073	KB663610	17356930	T	C	AMIN003410-RA:p.Thr391Ala	Ser/Thr protein phosphatase/nucleotidase [Source:Projected from Anopheles gambiae (AGAP001600) VB Community Annotation]	AMIN003410	GO:0009166 GO:0009166 GO:0000166 GO:0000166 GO:0016787 GO:0016787 GO:0016787
8091	KB663610	17360800	T	C	AMIN003411-RA:p.Val551Ala	Ser/Thr protein phosphatase/nucleotidase [Source:Projected from Anopheles gambiae (AGAP001601) VB Community Annotation]	AMIN003411	GO:0009166 GO:0009166 GO:0000166 GO:0000166 GO:0016787 GO:0016787 GO:0016787
8096	KB663610	17368165	A	G	AMIN003412-RA:p.Lys518Arg	amiloride-sensitive sodium channel%2C other [Source:Projected from Anopheles gambiae (AGAP001602) VB Community Annotation]	AMIN003412	GO:0006811 GO:0006814 GO:0006814 GO:0006814 GO:0035725 GO:0016020 GO:0016020 GO:0016020 GO:0016021 GO:0016021 GO:0005272 GO:0005272 GO:0005272
8239	KB663610	17737934	A	G	AMIN003435-RA:p.Ile191Thr	SH2 domain-containing protein [Source:UniProtKB/TrEMBL%3BAcc:A0A182VZD0]	AMIN003435	NA
8292	KB663610	17956890	T	C	AMIN003447-RA:p.Thr59Ala	serine/threonine-protein kinase greatwall [Source:Projected from Anopheles gambiae (AGAP001636) VB Community Annotation]	AMIN003447	GO:0006468 GO:0006468 GO:0016310 GO:0000166 GO:0004672 GO:0004672 GO:0004674 GO:0004674 GO:0004674 GO:0005524 GO:0005524 GO:0005524 GO:0016301 GO:0016740
8338	KB663610	18017403	A	T	AMIN003457-RA:p.Glu32Asp	CLIP-domain serine protease [Source:Projected from Anopheles gambiae (AGAP001648) VB Community Annotation]	AMIN003457	GO:0006508 GO:0006508 GO:0004252 GO:0004252
8354	KB663610	18019662	A	G	AMIN003457-RA:p.Lys246Arg	CLIP-domain serine protease [Source:Projected from Anopheles gambiae (AGAP001648) VB Community Annotation]	AMIN003457	GO:0006508 GO:0006508 GO:0004252 GO:0004252
8372	KB663610	18024062	T	C	AMIN003458-RA:p.Val32Ala	Glucosylceramidase [Source:UniProtKB/TrEMBL%3BAcc:A0A182VZF3]	AMIN003458	GO:0006629 GO:0006665 GO:0006665 GO:0006665 GO:0008152 GO:0004348 GO:0004348 GO:0004348 GO:0016787 GO:0016798
8373	KB663610	18024064	G	A	AMIN003458-RA:p.Ala33Thr	Glucosylceramidase [Source:UniProtKB/TrEMBL%3BAcc:A0A182VZF3]	AMIN003458	GO:0006629 GO:0006665 GO:0006665 GO:0006665 GO:0008152 GO:0004348 GO:0004348 GO:0004348 GO:0016787 GO:0016798
8374	KB663610	18024070	G	A	AMIN003458-RA:p.Gly35Arg	Glucosylceramidase [Source:UniProtKB/TrEMBL%3BAcc:A0A182VZF3]	AMIN003458	GO:0006629 GO:0006665 GO:0006665 GO:0006665 GO:0008152 GO:0004348 GO:0004348 GO:0004348 GO:0016787 GO:0016798
8403	KB663610	18297347	C	T	AMIN003471-RA:p.Ala104Val	ciliary dynein heavy chain [Source:Projected from Anopheles gambiae (AGAP001660) VB Community Annotation]	AMIN003471	GO:0007018 GO:0007018 GO:0030286 GO:0030286 GO:0003777 GO:0003777 GO:0005524 GO:0005524
8408	KB663610	18297590	C	T	AMIN003471-RA:p.Pro160Ser	ciliary dynein heavy chain [Source:Projected from Anopheles gambiae (AGAP001660) VB Community Annotation]	AMIN003471	GO:0007018 GO:0007018 GO:0030286 GO:0030286 GO:0003777 GO:0003777 GO:0005524 GO:0005524
8418	KB663610	18308587	T	C	AMIN003471-RA:p.Met1720Thr	ciliary dynein heavy chain [Source:Projected from Anopheles gambiae (AGAP001660) VB Community Annotation]	AMIN003471	GO:0007018 GO:0007018 GO:0030286 GO:0030286 GO:0003777 GO:0003777 GO:0005524 GO:0005524
8421	KB663610	18315046	A	G	AMIN003471-RA:p.Thr2437Ala	ciliary dynein heavy chain [Source:Projected from Anopheles gambiae (AGAP001660) VB Community Annotation]	AMIN003471	GO:0007018 GO:0007018 GO:0030286 GO:0030286 GO:0003777 GO:0003777 GO:0005524 GO:0005524
8497	KB663610	18565410	G	A	AMIN003481-RA:p.Gly943Glu	ANK_REP_REGION domain-containing protein [Source:UniProtKB/TrEMBL%3BAcc:A0A182VZH6]	AMIN003481	GO:0005515
8499	KB663610	18570072	C	A	AMIN003481-RA:p.Thr1436Asn	ANK_REP_REGION domain-containing protein [Source:UniProtKB/TrEMBL%3BAcc:A0A182VZH6]	AMIN003481	GO:0005515
8639	KB663610	19530535	T	A	AMIN003510-RA:p.Cys294Ser	fatty-acid amide hydrolase [Source:Projected from Anopheles gambiae (AGAP001699) VB Community Annotation]	AMIN003510	NA
8687	KB663610	19590367	G	A	AMIN003520-RA:p.Ala26Thr	NADH dehydrogenase (ubiquinone) Fe-S protein [Source:Projected from Anopheles gambiae (AGAP001711) VB Community Annotation]	AMIN003520	GO:0055114 GO:0055114 GO:0016020 GO:0016020 GO:0016651 GO:0016651 GO:0051539 GO:0051539
8688	KB663610	19590382	A	T	AMIN003520-RA:p.Thr31Ser	NADH dehydrogenase (ubiquinone) Fe-S protein [Source:Projected from Anopheles gambiae (AGAP001711) VB Community Annotation]	AMIN003520	GO:0055114 GO:0055114 GO:0016020 GO:0016020 GO:0016651 GO:0016651 GO:0051539 GO:0051539
8699	KB663610	19609391	T	G	AMIN003523-RA:p.Gln115Pro	enoyl-CoA hydratase echA5 [Source:Projected from Anopheles gambiae (AGAP001715) VB Community Annotation]	AMIN003523	GO:0003824 GO:0003824
8750	KB663610	19662137	G	A	AMIN003531-RA:p.Leu7Phe	sphingosine-1-phosphate lyase	AMIN003531	GO:0019752 GO:0019752 GO:0003824 GO:0003824 GO:0016829 GO:0016831 GO:0016831 GO:0030170 GO:0030170
8923	KB663610	20043656	T	G	AMIN003556-RA:p.Glu815Asp	topoisomerase (DNA) II binding protein [Source:Projected from Anopheles gambiae (AGAP002760) VB Community Annotation]	AMIN003556	NA
8926	KB663610	20044321	A	T	AMIN003556-RA:p.Ser594Thr	topoisomerase (DNA) II binding protein [Source:Projected from Anopheles gambiae (AGAP002760) VB Community Annotation]	AMIN003556	NA
8947	KB663610	20122015	G	T	AMIN003561-RA:p.Ala174Ser	MADF domain-containing protein [Source:UniProtKB/TrEMBL%3BAcc:A0A182VZQ6]	AMIN003561	NA
9020	KB663610	20319736	T	C	AMIN003572-RA:p.Ser94Pro	Histone-lysine N-methyltransferase [Source:UniProtKB/TrEMBL%3BAcc:A0A182VZR7]	AMIN003572	GO:0006355 GO:0006355 GO:0034968 GO:0005634 GO:0005634 GO:0005634 GO:0042025 GO:0003700 GO:0003700 GO:0005515 GO:0008270 GO:0008270 GO:0018024 GO:0043565 GO:0043565 GO:0046872
9023	KB663610	20320939	A	G	AMIN003572-RA:p.Thr495Ala	Histone-lysine N-methyltransferase [Source:UniProtKB/TrEMBL%3BAcc:A0A182VZR7]	AMIN003572	GO:0006355 GO:0006355 GO:0034968 GO:0005634 GO:0005634 GO:0005634 GO:0042025 GO:0003700 GO:0003700 GO:0005515 GO:0008270 GO:0008270 GO:0018024 GO:0043565 GO:0043565 GO:0046872
9045	KB663610	20324413	A	G	AMIN003572-RA:p.Thr1629Ala	Histone-lysine N-methyltransferase [Source:UniProtKB/TrEMBL%3BAcc:A0A182VZR7]	AMIN003572	GO:0006355 GO:0006355 GO:0034968 GO:0005634 GO:0005634 GO:0005634 GO:0042025 GO:0003700 GO:0003700 GO:0005515 GO:0008270 GO:0008270 GO:0018024 GO:0043565 GO:0043565 GO:0046872
9047	KB663610	20324653	T	G	AMIN003572-RA:p.Ser1709Ala	Histone-lysine N-methyltransferase [Source:UniProtKB/TrEMBL%3BAcc:A0A182VZR7]	AMIN003572	GO:0006355 GO:0006355 GO:0034968 GO:0005634 GO:0005634 GO:0005634 GO:0042025 GO:0003700 GO:0003700 GO:0005515 GO:0008270 GO:0008270 GO:0018024 GO:0043565 GO:0043565 GO:0046872
9051	KB663610	20325246	A	C	AMIN003572-RA:p.Glu1906Asp	Histone-lysine N-methyltransferase [Source:UniProtKB/TrEMBL%3BAcc:A0A182VZR7]	AMIN003572	GO:0006355 GO:0006355 GO:0034968 GO:0005634 GO:0005634 GO:0005634 GO:0042025 GO:0003700 GO:0003700 GO:0005515 GO:0008270 GO:0008270 GO:0018024 GO:0043565 GO:0043565 GO:0046872
9059	KB663610	20328106	G	A	AMIN003572-RA:p.Ala2860Thr	Histone-lysine N-methyltransferase [Source:UniProtKB/TrEMBL%3BAcc:A0A182VZR7]	AMIN003572	GO:0006355 GO:0006355 GO:0034968 GO:0005634 GO:0005634 GO:0005634 GO:0042025 GO:0003700 GO:0003700 GO:0005515 GO:0008270 GO:0008270 GO:0018024 GO:0043565 GO:0043565 GO:0046872
9064	KB663610	20329876	G	T	AMIN003572-RA:p.Ala3450Ser	Histone-lysine N-methyltransferase [Source:UniProtKB/TrEMBL%3BAcc:A0A182VZR7]	AMIN003572	GO:0006355 GO:0006355 GO:0034968 GO:0005634 GO:0005634 GO:0005634 GO:0042025 GO:0003700 GO:0003700 GO:0005515 GO:0008270 GO:0008270 GO:0018024 GO:0043565 GO:0043565 GO:0046872
9081	KB663610	20391274	C	G	AMIN003576-RA:p.Asn417Lys	Class B Scavenger Receptor (CD36 domain). [Source:Projected from Anopheles gambiae (AGAP002738) VB Community Annotation]	AMIN003576	GO:0016020 GO:0016020 GO:0016020 GO:0016021 GO:0016021
9129	KB663610	20442413	G	A	AMIN003580-RA:p.Gly109Asp	Histone acetyltransferase [Source:UniProtKB/TrEMBL%3BAcc:A0A182VZS5]	AMIN003580	GO:0006334 GO:0006334 GO:0006355 GO:0006355 GO:0016573 GO:0016573 GO:0000786 GO:0000786 GO:0005634 GO:0005634 GO:0005634 GO:0042025 GO:0003677 GO:0003677 GO:0004402 GO:0004402 GO:0004402 GO:0046872 GO:0046872
9137	KB663610	20445777	G	A	AMIN003580-RA:p.Ala1106Thr	Histone acetyltransferase [Source:UniProtKB/TrEMBL%3BAcc:A0A182VZS5]	AMIN003580	GO:0006334 GO:0006334 GO:0006355 GO:0006355 GO:0016573 GO:0016573 GO:0000786 GO:0000786 GO:0005634 GO:0005634 GO:0005634 GO:0042025 GO:0003677 GO:0003677 GO:0004402 GO:0004402 GO:0004402 GO:0046872 GO:0046872
9141	KB663610	20446179	G	A	AMIN003580-RA:p.Ala1240Thr	Histone acetyltransferase [Source:UniProtKB/TrEMBL%3BAcc:A0A182VZS5]	AMIN003580	GO:0006334 GO:0006334 GO:0006355 GO:0006355 GO:0016573 GO:0016573 GO:0000786 GO:0000786 GO:0005634 GO:0005634 GO:0005634 GO:0042025 GO:0003677 GO:0003677 GO:0004402 GO:0004402 GO:0004402 GO:0046872 GO:0046872
9160	KB663610	20447784	G	A	AMIN003580-RA:p.Val1775Ile	Histone acetyltransferase [Source:UniProtKB/TrEMBL%3BAcc:A0A182VZS5]	AMIN003580	GO:0006334 GO:0006334 GO:0006355 GO:0006355 GO:0016573 GO:0016573 GO:0000786 GO:0000786 GO:0005634 GO:0005634 GO:0005634 GO:0042025 GO:0003677 GO:0003677 GO:0004402 GO:0004402 GO:0004402 GO:0046872 GO:0046872
9261	KB663610	20609736	C	T	AMIN003599-RA:p.Ala35Thr	ATP-binding cassette transporter (ABC transporter) family B member [Source:Projected from Anopheles gambiae (AGAP002717) VB Community Annotation]	AMIN003599	GO:0055085 GO:0055085 GO:0016020 GO:0016021 GO:0016021 GO:0016021 GO:0000166 GO:0005524 GO:0005524 GO:0005524 GO:0016887 GO:0016887 GO:0042626 GO:0042626
9267	KB663610	20611567	G	A	AMIN003600-RA:p.Gly333Ser	E3 ubiquitin-protein ligase Hakai [Source:Projected from Anopheles gambiae (AGAP000339) VB Community Annotation]	AMIN003600	GO:0016567 GO:0016567 GO:0061630 GO:0061630
9480	KB663610	21142275	T	A	AMIN003618-RA:p.Met537Leu	ATP-dependent DNA helicase 2 subunit [Source:Projected from Anopheles gambiae (AGAP002690) VB Community Annotation]	AMIN003618	GO:0000723 GO:0000723 GO:0006303 GO:0006303 GO:0032508 GO:0005634 GO:0005634 GO:0043564 GO:0043564 GO:0003677 GO:0003677 GO:0003678 GO:0003678 GO:0003684 GO:0003684 GO:0042162 GO:0042162
9489	KB663610	21144099	G	T	AMIN003618-RA:p.Asp41Glu	ATP-dependent DNA helicase 2 subunit [Source:Projected from Anopheles gambiae (AGAP002690) VB Community Annotation]	AMIN003618	GO:0000723 GO:0000723 GO:0006303 GO:0006303 GO:0032508 GO:0005634 GO:0005634 GO:0043564 GO:0043564 GO:0003677 GO:0003677 GO:0003678 GO:0003678 GO:0003684 GO:0003684 GO:0042162 GO:0042162
9553	KB663610	21177546	T	C	AMIN003623-RA:p.Val169Ala	dolichol kinase [Source:Projected from Anopheles gambiae (AGAP002683) VB Community Annotation]	AMIN003623	GO:0016310 GO:0043048 GO:0043048 GO:0016020 GO:0016021 GO:0016021 GO:0004168 GO:0004168
9565	KB663610	21180031	G	T	AMIN003624-RA:p.Ala1172Glu	JmjC domain-containing protein [Source:UniProtKB/TrEMBL%3BAcc:A0A182VZW8]	AMIN003624	NA
9575	KB663610	21180691	A	G	AMIN003624-RA:p.Val952Ala	JmjC domain-containing protein [Source:UniProtKB/TrEMBL%3BAcc:A0A182VZW8]	AMIN003624	NA
9576	KB663610	21180695	A	T	AMIN003624-RA:p.Phe951Ile	JmjC domain-containing protein [Source:UniProtKB/TrEMBL%3BAcc:A0A182VZW8]	AMIN003624	NA
9577	KB663610	21180703	A	G	AMIN003624-RA:p.Val948Ala	JmjC domain-containing protein [Source:UniProtKB/TrEMBL%3BAcc:A0A182VZW8]	AMIN003624	NA
9579	KB663610	21180709	C	T	AMIN003624-RA:p.Gly946Glu	JmjC domain-containing protein [Source:UniProtKB/TrEMBL%3BAcc:A0A182VZW8]	AMIN003624	NA
9585	KB663610	21180895	T	C	AMIN003624-RA:p.Asn884Ser	JmjC domain-containing protein [Source:UniProtKB/TrEMBL%3BAcc:A0A182VZW8]	AMIN003624	NA
9602	KB663610	21183262	A	G	AMIN003624-RA:p.Ser216Pro	JmjC domain-containing protein [Source:UniProtKB/TrEMBL%3BAcc:A0A182VZW8]	AMIN003624	NA
9666	KB663610	21383761	A	G	AMIN003632-RA:p.Thr623Ala	dolichyl-phosphate-mannose-protein mannosyltransferase [Source:Projected from Anopheles gambiae (AGAP002674) VB Community Annotation]	AMIN003632	GO:0006493 GO:0006493 GO:0097502 GO:0016020 GO:0016020 GO:0016020 GO:0016021 GO:0016021 GO:0000030 GO:0000030
9695	KB663610	21494355	C	T	AMIN003636-RA:p.Arg238Gln	TCTP domain-containing protein [Source:UniProtKB/TrEMBL%3BAcc:A0A182VZY0]	AMIN003636	NA
9697	KB663610	21500069	C	T	AMIN003638-RA:p.Ala1048Thr	vacuolar protein sorting [Source:Projected from Anopheles gambiae (AGAP002665) VB Community Annotation]	AMIN003638	GO:0006886 GO:0006886 GO:0006886 GO:0016192 GO:0016192 GO:0016020 GO:0016020 GO:0005515
9703	KB663610	21540701	A	G	AMIN003641-RA:p.Ser52Gly	CDP-diacylglycerol--glycerol-3-phosphate 3-phosphatidyltransferase [Source:UniProtKB/TrEMBL%3BAcc:A0A182VZY5]	AMIN003641	GO:0006629 GO:0006655 GO:0008654 GO:0032049 GO:0032049 GO:0005739 GO:0005739 GO:0000166 GO:0003824 GO:0003824 GO:0005524 GO:0005524 GO:0008444 GO:0008444 GO:0008444 GO:0016740
9735	KB663610	21592685	G	C	AMIN003651-RA:p.Glu826Asp	inhibitor of apoptosis [Source:Projected from Anopheles gambiae (AGAP002651) VB Community Annotation]	AMIN003651	GO:0006915 GO:0006915 GO:0016567 GO:0032465 GO:0032465 GO:0004842 GO:0004842 GO:0005515
9736	KB663610	21592689	G	A	AMIN003651-RA:p.Gly828Ser	inhibitor of apoptosis [Source:Projected from Anopheles gambiae (AGAP002651) VB Community Annotation]	AMIN003651	GO:0006915 GO:0006915 GO:0016567 GO:0032465 GO:0032465 GO:0004842 GO:0004842 GO:0005515
9737	KB663610	21592726	A	G	AMIN003651-RA:p.Asn840Ser	inhibitor of apoptosis [Source:Projected from Anopheles gambiae (AGAP002651) VB Community Annotation]	AMIN003651	GO:0006915 GO:0006915 GO:0016567 GO:0032465 GO:0032465 GO:0004842 GO:0004842 GO:0005515
9739	KB663610	21592792	G	A	AMIN003651-RA:p.Ser862Asn	inhibitor of apoptosis [Source:Projected from Anopheles gambiae (AGAP002651) VB Community Annotation]	AMIN003651	GO:0006915 GO:0006915 GO:0016567 GO:0032465 GO:0032465 GO:0004842 GO:0004842 GO:0005515
9752	KB663610	21609243	A	T	AMIN003651-RA:p.Asn5305Ile	inhibitor of apoptosis [Source:Projected from Anopheles gambiae (AGAP002651) VB Community Annotation]	AMIN003651	GO:0006915 GO:0006915 GO:0016567 GO:0032465 GO:0032465 GO:0004842 GO:0004842 GO:0005515
9842	KB663610	21841646	A	T	AMIN003679-RA:p.Glu559Asp	BRCA1-associated protein [Source:Projected from Anopheles gambiae (AGAP002128) VB Community Annotation]	AMIN003679	GO:0008270 GO:0008270
9899	KB663610	21854737	A	G	AMIN003684-RA:p.Ser553Pro	Hermansky-Pudlak syndrome 5 protein (Protein pink)	AMIN003684	GO:0007601 GO:0007601 GO:0050896 GO:0050896 GO:0005515 GO:0031409 GO:0031409
9914	KB663610	21862768	G	T	AMIN003685-RA:p.Ala1502Ser	E3 SUMO-protein ligase RanBP2 [Source:Projected from Anopheles gambiae (AGAP002982) VB Community Annotation]	AMIN003685	GO:0046907 GO:0046907 GO:0005515 GO:0046872 GO:0046872
9925	KB663610	21865165	C	T	AMIN003685-RA:p.Ala2253Val	E3 SUMO-protein ligase RanBP2 [Source:Projected from Anopheles gambiae (AGAP002982) VB Community Annotation]	AMIN003685	GO:0046907 GO:0046907 GO:0005515 GO:0046872 GO:0046872
9962	KB663610	21892874	A	T	AMIN003688-RA:p.Glu251Asp	Structural maintenance of chromosomes protein [Source:Projected from Anopheles gambiae (AGAP002985) UniProtKB/TrEMBL%3BAcc:F7IWF2]	AMIN003688	GO:0000724 GO:0000724 GO:0006281 GO:0006281 GO:0055114 GO:0055114 GO:0030915 GO:0030915 GO:0033743 GO:0033743
9964	KB663610	21893002	G	C	AMIN003688-RA:p.Ser294Thr	Structural maintenance of chromosomes protein [Source:Projected from Anopheles gambiae (AGAP002985) UniProtKB/TrEMBL%3BAcc:F7IWF2]	AMIN003688	GO:0000724 GO:0000724 GO:0006281 GO:0006281 GO:0055114 GO:0055114 GO:0030915 GO:0030915 GO:0033743 GO:0033743
9967	KB663610	21893583	G	A	AMIN003688-RA:p.Ala488Thr	Structural maintenance of chromosomes protein [Source:Projected from Anopheles gambiae (AGAP002985) UniProtKB/TrEMBL%3BAcc:F7IWF2]	AMIN003688	GO:0000724 GO:0000724 GO:0006281 GO:0006281 GO:0055114 GO:0055114 GO:0030915 GO:0030915 GO:0033743 GO:0033743
9970	KB663610	21894950	C	A	AMIN003688-RA:p.Asp725Glu	Structural maintenance of chromosomes protein [Source:Projected from Anopheles gambiae (AGAP002985) UniProtKB/TrEMBL%3BAcc:F7IWF2]	AMIN003688	GO:0000724 GO:0000724 GO:0006281 GO:0006281 GO:0055114 GO:0055114 GO:0030915 GO:0030915 GO:0033743 GO:0033743
9975	KB663610	21896327	A	G	AMIN003688-RA:p.Lys1136Arg	Structural maintenance of chromosomes protein [Source:Projected from Anopheles gambiae (AGAP002985) UniProtKB/TrEMBL%3BAcc:F7IWF2]	AMIN003688	GO:0000724 GO:0000724 GO:0006281 GO:0006281 GO:0055114 GO:0055114 GO:0030915 GO:0030915 GO:0033743 GO:0033743
10013	KB663610	22040304	G	C	AMIN015577-RA:p.Asp128Glu	odorant receptor	AMIN015577	GO:0007165 GO:0007165 GO:0007608 GO:0007608 GO:0007608 GO:0050896 GO:0050911 GO:0016020 GO:0016020 GO:0016020 GO:0016021 GO:0016021 GO:0004984 GO:0004984 GO:0005549 GO:0005549
10029	KB663610	22158706	A	C	AMIN003702-RA:p.Lys98Thr	Adenylate cyclase [Source:UniProtKB/TrEMBL%3BAcc:A0A182W045]	AMIN003702	GO:0006171 GO:0006171 GO:0006171 GO:0009190 GO:0009190 GO:0035556 GO:0035556 GO:0005886 GO:0005886 GO:0016020 GO:0016021 GO:0016021 GO:0000166 GO:0004016 GO:0004016 GO:0004016 GO:0005524 GO:0005524 GO:0016829 GO:0016849 GO:0016849 GO:0046872 GO:0046872
10032	KB663610	22158912	A	T	AMIN003702-RA:p.Thr167Ser	Adenylate cyclase [Source:UniProtKB/TrEMBL%3BAcc:A0A182W045]	AMIN003702	GO:0006171 GO:0006171 GO:0006171 GO:0009190 GO:0009190 GO:0035556 GO:0035556 GO:0005886 GO:0005886 GO:0016020 GO:0016021 GO:0016021 GO:0000166 GO:0004016 GO:0004016 GO:0004016 GO:0005524 GO:0005524 GO:0016829 GO:0016849 GO:0016849 GO:0046872 GO:0046872
10041	KB663610	22164685	T	C	AMIN003702-RA:p.Val832Ala	Adenylate cyclase [Source:UniProtKB/TrEMBL%3BAcc:A0A182W045]	AMIN003702	GO:0006171 GO:0006171 GO:0006171 GO:0009190 GO:0009190 GO:0035556 GO:0035556 GO:0005886 GO:0005886 GO:0016020 GO:0016021 GO:0016021 GO:0000166 GO:0004016 GO:0004016 GO:0004016 GO:0005524 GO:0005524 GO:0016829 GO:0016849 GO:0016849 GO:0046872 GO:0046872
10043	KB663610	22164691	G	A	AMIN003702-RA:p.Ser834Asn	Adenylate cyclase [Source:UniProtKB/TrEMBL%3BAcc:A0A182W045]	AMIN003702	GO:0006171 GO:0006171 GO:0006171 GO:0009190 GO:0009190 GO:0035556 GO:0035556 GO:0005886 GO:0005886 GO:0016020 GO:0016021 GO:0016021 GO:0000166 GO:0004016 GO:0004016 GO:0004016 GO:0005524 GO:0005524 GO:0016829 GO:0016849 GO:0016849 GO:0046872 GO:0046872
10053	KB663610	22175191	T	C	AMIN003704-RA:p.His233Arg	MFS transporter%2C PCFT/HCP family%2C solute carrier family 46 (folate transporter [Source:Projected from Anopheles gambiae (AGAP003000) VB Community Annotation]	AMIN003704	GO:0055085 GO:0055085 GO:0016020 GO:0016021 GO:0016021 GO:0022857
10111	KB663610	22271449	C	A	AMIN003710-RA:p.Met476Ile	Putative rRNA methyltransferase [Source:UniProtKB/TrEMBL%3BAcc:A0A182W053]	AMIN003710	GO:0000453 GO:0000453 GO:0001510 GO:0001510 GO:0006364 GO:0006364 GO:0006364 GO:0031167 GO:0031167 GO:0032259 GO:0032259 GO:0032259 GO:0042254 GO:0005634 GO:0005634 GO:0005634 GO:0005730 GO:0005730 GO:0003924 GO:0003924 GO:0005525 GO:0005525 GO:0008168 GO:0008168 GO:0008168 GO:0008649 GO:0008649 GO:0008649 GO:0016740
10124	KB663610	22274074	T	C	AMIN003711-RA:p.Thr300Ala	Tyrosine--tRNA ligase [Source:UniProtKB/TrEMBL%3BAcc:A0A182W054]	AMIN003711	GO:0006412 GO:0006418 GO:0006418 GO:0006437 GO:0006437 GO:0000049 GO:0000049 GO:0000049 GO:0000166 GO:0000166 GO:0000166 GO:0003723 GO:0004812 GO:0004812 GO:0004812 GO:0004831 GO:0004831 GO:0004831 GO:0005524 GO:0005524 GO:0005524 GO:0016874
10126	KB663610	22283457	T	C	AMIN003713-RA:p.Thr1376Ala	serine/threonine-protein kinase SIK [Source:Projected from Anopheles gambiae (AGAP003005) VB Community Annotation]	AMIN003713	GO:0006468 GO:0006468 GO:0004672 GO:0004672 GO:0004674 GO:0004674 GO:0005524 GO:0005524
10149	KB663610	22420677	A	G	AMIN003720-RA:p.Ile1096Thr	euchromatic histone-lysine N-methyltransferase [Source:Projected from Anopheles gambiae (AGAP003013) VB Community Annotation]	AMIN003720	GO:0034968 GO:0034968 GO:0005634 GO:0005634 GO:0005634 GO:0005694 GO:0005694 GO:0005515 GO:0008270 GO:0008270 GO:0018024 GO:0018024
10150	KB663610	22420774	T	C	AMIN003720-RA:p.Ile1064Val	euchromatic histone-lysine N-methyltransferase [Source:Projected from Anopheles gambiae (AGAP003013) VB Community Annotation]	AMIN003720	GO:0034968 GO:0034968 GO:0005634 GO:0005634 GO:0005634 GO:0005694 GO:0005694 GO:0005515 GO:0008270 GO:0008270 GO:0018024 GO:0018024
10161	KB663610	22422786	C	G	AMIN003720-RA:p.Gly393Ala	euchromatic histone-lysine N-methyltransferase [Source:Projected from Anopheles gambiae (AGAP003013) VB Community Annotation]	AMIN003720	GO:0034968 GO:0034968 GO:0005634 GO:0005634 GO:0005634 GO:0005694 GO:0005694 GO:0005515 GO:0008270 GO:0008270 GO:0018024 GO:0018024
10240	KB663610	22531637	G	A	AMIN003741-RA:p.Ala761Thr	AP-3 complex subunit beta [Source:Projected from Anopheles gambiae (AGAP003035) UniProtKB/TrEMBL%3BAcc:A7USR3]	AMIN003741	GO:0006886 GO:0006886 GO:0015031 GO:0016192 GO:0016192 GO:0016020 GO:0030117 GO:0030117 GO:0030123 GO:0030123 GO:0030123
10314	KB663610	22711564	A	T	AMIN003761-RA:p.Gln74Leu	odorant receptor	AMIN003761	GO:0007165 GO:0007165 GO:0007608 GO:0007608 GO:0007608 GO:0050896 GO:0050911 GO:0016020 GO:0016020 GO:0016020 GO:0016021 GO:0016021 GO:0004984 GO:0004984 GO:0005549 GO:0005549
10319	KB663610	22713840	A	T	AMIN003762-RA:p.Leu163Met	odorant receptor	AMIN003762	GO:0007165 GO:0007165 GO:0007608 GO:0007608 GO:0007608 GO:0050896 GO:0050911 GO:0016020 GO:0016020 GO:0016020 GO:0016021 GO:0016021 GO:0004984 GO:0004984 GO:0005549 GO:0005549
10351	KB663610	23047200	A	T	AMIN003769-RA:p.Asn364Lys	TOLL pathway signalling [Source:Projected from Anopheles gambiae (AGAP003062) VB Community Annotation]	AMIN003769	GO:0006468 GO:0006468 GO:0004672 GO:0004672 GO:0005524 GO:0005524
10352	KB663610	23047202	T	C	AMIN003769-RA:p.Asn364Asp	TOLL pathway signalling [Source:Projected from Anopheles gambiae (AGAP003062) VB Community Annotation]	AMIN003769	GO:0006468 GO:0006468 GO:0004672 GO:0004672 GO:0005524 GO:0005524
10356	KB663610	23047510	G	C	AMIN003769-RA:p.Ala261Gly	TOLL pathway signalling [Source:Projected from Anopheles gambiae (AGAP003062) VB Community Annotation]	AMIN003769	GO:0006468 GO:0006468 GO:0004672 GO:0004672 GO:0005524 GO:0005524
10478	KB663610	23330570	G	C	AMIN003785-RA:p.Gly108Ala	oo18 RNA-binding protein [Source:Projected from Anopheles gambiae (AGAP003080) VB Community Annotation]	AMIN003785	GO:0006417 GO:0006417 GO:0003676 GO:0003676 GO:0003723 GO:0003730 GO:0003730 GO:0045182 GO:0045182
10485	KB663610	23334386	C	A	AMIN003785-RA:p.Leu1053Met	oo18 RNA-binding protein [Source:Projected from Anopheles gambiae (AGAP003080) VB Community Annotation]	AMIN003785	GO:0006417 GO:0006417 GO:0003676 GO:0003676 GO:0003723 GO:0003730 GO:0003730 GO:0045182 GO:0045182
10560	KB663610	23455870	T	G	AMIN015604-RA:p.Phe16Val	yellow protein [Source:Projected from Anopheles gambiae (AGAP003096) VB Community Annotation]	AMIN015604	NA
10561	KB663610	23455874	T	C	AMIN015604-RA:p.Val17Ala	yellow protein [Source:Projected from Anopheles gambiae (AGAP003096) VB Community Annotation]	AMIN015604	NA
10571	KB663610	23457311	G	C	AMIN015604-RA:p.Gln375His	yellow protein [Source:Projected from Anopheles gambiae (AGAP003096) VB Community Annotation]	AMIN015604	NA
10697	KB663610	23826498	G	C	AMIN003811-RA:p.Gly850Ala	SWI/SNF related%2C matrix associated%2C actin dependent regulator of chromatin [Source:Projected from Anopheles gambiae (AGAP003118) VB Community Annotation]	AMIN003811	GO:0005634 GO:0016514 GO:0016514 GO:0071564 GO:0071564 GO:0071565 GO:0071565 GO:0003677 GO:0003677 GO:0005515
10698	KB663610	23826504	G	A	AMIN003811-RA:p.Ser852Asn	SWI/SNF related%2C matrix associated%2C actin dependent regulator of chromatin [Source:Projected from Anopheles gambiae (AGAP003118) VB Community Annotation]	AMIN003811	GO:0005634 GO:0016514 GO:0016514 GO:0071564 GO:0071564 GO:0071565 GO:0071565 GO:0003677 GO:0003677 GO:0005515
10705	KB663610	23828902	C	T	AMIN003811-RA:p.Ala1117Val	SWI/SNF related%2C matrix associated%2C actin dependent regulator of chromatin [Source:Projected from Anopheles gambiae (AGAP003118) VB Community Annotation]	AMIN003811	GO:0005634 GO:0016514 GO:0016514 GO:0071564 GO:0071564 GO:0071565 GO:0071565 GO:0003677 GO:0003677 GO:0005515
10720	KB663610	23840143	C	T	AMIN003812-RA:p.Ser1179Asn	E3 ubiquitin-protein ligase Arkadia [Source:Projected from Anopheles gambiae (AGAP013357) VB Community Annotation]	AMIN003812	NA
10748	KB663610	23842738	A	G	AMIN003812-RA:p.Val314Ala	E3 ubiquitin-protein ligase Arkadia [Source:Projected from Anopheles gambiae (AGAP013357) VB Community Annotation]	AMIN003812	NA
10804	KB663610	23994728	A	G	AMIN003826-RA:p.Ile79Met	DNA methyltransferase 2	AMIN003826	GO:0032259 GO:0032259 GO:0008168 GO:0008168 GO:0008168 GO:0016740
10810	KB663610	23995192	T	C	AMIN003826-RA:p.Met234Thr	DNA methyltransferase 2	AMIN003826	GO:0032259 GO:0032259 GO:0008168 GO:0008168 GO:0008168 GO:0016740
10922	KB663610	24336445	A	T	AMIN003841-RA:p.Ile158Phe	gustatory receptor 1	AMIN003841	GO:0007165 GO:0007165 GO:0050909 GO:0050909 GO:0005886 GO:0005886 GO:0016020 GO:0016021 GO:0016021 GO:0016021
10927	KB663610	24336865	A	G	AMIN003841-RA:p.Met298Val	gustatory receptor 1	AMIN003841	GO:0007165 GO:0007165 GO:0050909 GO:0050909 GO:0005886 GO:0005886 GO:0016020 GO:0016021 GO:0016021 GO:0016021
11013	KB663610	24647668	A	G	AMIN015881-RA:p.Thr212Ala	Rab-GAP TBC domain-containing protein [Source:UniProtKB/TrEMBL%3BAcc:A0A1Y9IVP4]	AMIN015881	NA
11023	KB663610	24652552	T	C	AMIN003862-RA:p.Thr121Ala	Grx3p [Source:Projected from Anopheles gambiae (AGAP003415) VB Community Annotation]	AMIN003862	GO:0022900 GO:0045454 GO:0045454 GO:0055114 GO:0005623 GO:0005623 GO:0009055 GO:0009055 GO:0015035 GO:0015035
11025	KB663610	24652590	G	A	AMIN003862-RA:p.Thr108Ile	Grx3p [Source:Projected from Anopheles gambiae (AGAP003415) VB Community Annotation]	AMIN003862	GO:0022900 GO:0045454 GO:0045454 GO:0055114 GO:0005623 GO:0005623 GO:0009055 GO:0009055 GO:0015035 GO:0015035
11121	KB663610	24859169	A	T	AMIN003886-RA:p.Ser457Thr	ionotropic receptor IR139 [Source:Projected from Anopheles gambiae (AGAP006691) VB Community Annotation]	AMIN003886	GO:0016020 GO:0016021 GO:0016021
11122	KB663610	24859250	C	T	AMIN003886-RA:p.Val430Ile	ionotropic receptor IR139 [Source:Projected from Anopheles gambiae (AGAP006691) VB Community Annotation]	AMIN003886	GO:0016020 GO:0016021 GO:0016021
11124	KB663610	24859449	C	G	AMIN003886-RA:p.Arg363Ser	ionotropic receptor IR139 [Source:Projected from Anopheles gambiae (AGAP006691) VB Community Annotation]	AMIN003886	GO:0016020 GO:0016021 GO:0016021
11127	KB663610	24859574	T	C	AMIN003886-RA:p.Thr322Ala	ionotropic receptor IR139 [Source:Projected from Anopheles gambiae (AGAP006691) VB Community Annotation]	AMIN003886	GO:0016020 GO:0016021 GO:0016021
11131	KB663610	24859781	A	T	AMIN003886-RA:p.Ser253Thr	ionotropic receptor IR139 [Source:Projected from Anopheles gambiae (AGAP006691) VB Community Annotation]	AMIN003886	GO:0016020 GO:0016021 GO:0016021
11134	KB663610	24859978	C	G	AMIN003886-RA:p.Arg187Pro	ionotropic receptor IR139 [Source:Projected from Anopheles gambiae (AGAP006691) VB Community Annotation]	AMIN003886	GO:0016020 GO:0016021 GO:0016021
11151	KB663610	24899588	T	C	AMIN003887-RA:p.Ser569Pro	extracellular sulfatase Sulf [Source:Projected from Anopheles gambiae (AGAP003374) VB Community Annotation]	AMIN003887	GO:0003824 GO:0003824 GO:0008484 GO:0008484
11156	KB663610	24900644	A	G	AMIN003887-RA:p.Ser876Gly	extracellular sulfatase Sulf [Source:Projected from Anopheles gambiae (AGAP003374) VB Community Annotation]	AMIN003887	GO:0003824 GO:0003824 GO:0008484 GO:0008484
11250	KB663610	25925894	T	G	AMIN003907-RA:p.Glu25Asp	Ecdysteroid-regulated protein [Source:Projected from Anopheles gambiae (AGAP002804) VB Community Annotation]	AMIN003907	GO:0032367 GO:0032367
11261	KB663610	25973304	C	T	AMIN003908-RA:p.Val341Ile	DNA excision repair protein ERCC-4 [Source:Projected from Anopheles gambiae (AGAP002805) VB Community Annotation]	AMIN003908	GO:0006281 GO:0006281 GO:0090305 GO:0003677 GO:0003677 GO:0003697 GO:0003697 GO:0004518 GO:0004518 GO:0004520 GO:0004520
11277	KB663610	26001741	A	C	AMIN003911-RA:p.Asn49Thr	3-oxoacyl-(acyl-carrier-protein) synthase II [Source:Projected from Anopheles gambiae (AGAP002809) VB Community Annotation]	AMIN003911	GO:0006633 GO:0006633 GO:0003824 GO:0003824 GO:0016740 GO:0016747 GO:0016747
11278	KB663610	26001855	T	C	AMIN003911-RA:p.Val87Ala	3-oxoacyl-(acyl-carrier-protein) synthase II [Source:Projected from Anopheles gambiae (AGAP002809) VB Community Annotation]	AMIN003911	GO:0006633 GO:0006633 GO:0003824 GO:0003824 GO:0016740 GO:0016747 GO:0016747
11280	KB663610	26001993	G	A	AMIN003911-RA:p.Arg133Gln	3-oxoacyl-(acyl-carrier-protein) synthase II [Source:Projected from Anopheles gambiae (AGAP002809) VB Community Annotation]	AMIN003911	GO:0006633 GO:0006633 GO:0003824 GO:0003824 GO:0016740 GO:0016747 GO:0016747
11281	KB663610	26002007	C	A	AMIN003911-RA:p.Leu138Met	3-oxoacyl-(acyl-carrier-protein) synthase II [Source:Projected from Anopheles gambiae (AGAP002809) VB Community Annotation]	AMIN003911	GO:0006633 GO:0006633 GO:0003824 GO:0003824 GO:0016740 GO:0016747 GO:0016747
11297	KB663610	26017788	T	A	AMIN003914-RA:p.Asp347Glu	CLIP-domain serine protease [Source:Projected from Anopheles gambiae (AGAP002811) UniProtKB/TrEMBL%3BAcc:A0A1S4GG73]	AMIN003914	GO:0006508 GO:0006508 GO:0006508 GO:0004252 GO:0004252 GO:0008233 GO:0008236 GO:0016787
11300	KB663610	26024483	C	T	AMIN003916-RA:p.Gly2523Ser	TPR_REGION domain-containing protein [Source:UniProtKB/TrEMBL%3BAcc:A0A182W0Q7]	AMIN003916	GO:0005515
11301	KB663610	26024485	G	A	AMIN003916-RA:p.Ala2522Val	TPR_REGION domain-containing protein [Source:UniProtKB/TrEMBL%3BAcc:A0A182W0Q7]	AMIN003916	GO:0005515
11415	KB663610	26266674	C	G	AMIN003926-RA:p.Asp74His	odorant receptor	AMIN003926	GO:0007165 GO:0007165 GO:0007608 GO:0007608 GO:0007608 GO:0050896 GO:0050911 GO:0016020 GO:0016020 GO:0016020 GO:0016021 GO:0016021 GO:0004984 GO:0004984 GO:0005549 GO:0005549
11428	KB663610	26305745	A	T	AMIN003930-RA:p.Leu289Met	Gustatory receptor [Source:UniProtKB/TrEMBL%3BAcc:A0A182W0S1]	AMIN003930	GO:0007165 GO:0007165 GO:0050909 GO:0050909 GO:0005886 GO:0005886 GO:0016020 GO:0016021 GO:0016021 GO:0016021
11432	KB663610	26306645	C	T	AMIN003930-RA:p.Ala17Thr	Gustatory receptor [Source:UniProtKB/TrEMBL%3BAcc:A0A182W0S1]	AMIN003930	GO:0007165 GO:0007165 GO:0050909 GO:0050909 GO:0005886 GO:0005886 GO:0016020 GO:0016021 GO:0016021 GO:0016021
11521	KB663610	26835403	G	C	AMIN003949-RA:p.Ser427Thr	symplekin [Source:Projected from Anopheles gambiae (AGAP002618) VB Community Annotation]	AMIN003949	NA
11660	KB663610	27218063	C	T	AMIN003969-RA:p.Ala431Thr	DNA-repair protein XRCC1 [Source:Projected from Anopheles gambiae (AGAP002605) VB Community Annotation]	AMIN003969	GO:0000012 GO:0000012 GO:0005634 GO:0005634 GO:0003684 GO:0003684
11666	KB663610	27218431	T	A	AMIN003969-RA:p.Glu308Val	DNA-repair protein XRCC1 [Source:Projected from Anopheles gambiae (AGAP002605) VB Community Annotation]	AMIN003969	GO:0000012 GO:0000012 GO:0005634 GO:0005634 GO:0003684 GO:0003684
11684	KB663610	27222203	C	T	AMIN003972-RA:p.Ala316Thr	elongation factor 1 alpha-like protein [Source:Projected from Anopheles gambiae (AGAP002603) VB Community Annotation]	AMIN003972	GO:0003924 GO:0003924 GO:0005525 GO:0005525
11716	KB663610	27269301	T	C	AMIN003977-RA:p.Ile533Val	RAP domain-containing protein [Source:UniProtKB/TrEMBL%3BAcc:A0A182W0W8]	AMIN003977	NA
11717	KB663610	27269531	C	T	AMIN003977-RA:p.Glu480Lys	RAP domain-containing protein [Source:UniProtKB/TrEMBL%3BAcc:A0A182W0W8]	AMIN003977	NA
11720	KB663610	27270707	T	A	AMIN003977-RA:p.Thr88Ser	RAP domain-containing protein [Source:UniProtKB/TrEMBL%3BAcc:A0A182W0W8]	AMIN003977	NA
11845	KB663610	27739514	T	G	AMIN003995-RA:p.Leu67Arg	DNA helicase [Source:Projected from Anopheles gambiae (AGAP002580) VB Community Annotation]	AMIN003995	GO:0006260 GO:0006260 GO:0006270 GO:0006270 GO:0000166 GO:0003677 GO:0003677 GO:0003677 GO:0005524 GO:0005524 GO:0005524
11846	KB663610	27739534	A	T	AMIN003995-RA:p.Ile74Leu	DNA helicase [Source:Projected from Anopheles gambiae (AGAP002580) VB Community Annotation]	AMIN003995	GO:0006260 GO:0006260 GO:0006270 GO:0006270 GO:0000166 GO:0003677 GO:0003677 GO:0003677 GO:0005524 GO:0005524 GO:0005524
11872	KB663610	27865898	A	G	AMIN004000-RA:p.Ser2Gly	voltage-dependent p/q type calcium channel [Source:Projected from Anopheles gambiae (AGAP002577) VB Community Annotation]	AMIN004000	GO:0006811 GO:0006811 GO:0006816 GO:0034765 GO:0034765 GO:0055085 GO:0055085 GO:0070588 GO:0070588 GO:0070588 GO:0005891 GO:0005891 GO:0016020 GO:0016020 GO:0016020 GO:0016021 GO:0005216 GO:0005216 GO:0005244 GO:0005245 GO:0005245 GO:0005262 GO:0005509 GO:0005509
11975	KB663610	28221460	T	C	AMIN004022-RA:p.Ile9Val	Metalloendopeptidase [Source:UniProtKB/TrEMBL%3BAcc:A0A182W113]	AMIN004022	GO:0006508 GO:0006508 GO:0006508 GO:0004222 GO:0004222 GO:0004222 GO:0008233 GO:0008237 GO:0008237 GO:0008237 GO:0008270 GO:0008270 GO:0016787 GO:0046872
12004	KB663610	28236660	A	C	AMIN004026-RA:p.Ile801Ser	E3 ubiquitin-protein ligase RNF139 [Source:Projected from Anopheles gambiae (AGAP003666) VB Community Annotation]	AMIN004026	GO:0016020 GO:0016021 GO:0016021
12005	KB663610	28236732	G	A	AMIN004026-RA:p.Ala777Val	E3 ubiquitin-protein ligase RNF139 [Source:Projected from Anopheles gambiae (AGAP003666) VB Community Annotation]	AMIN004026	GO:0016020 GO:0016021 GO:0016021
12008	KB663610	28236942	C	T	AMIN004026-RA:p.Ser707Asn	E3 ubiquitin-protein ligase RNF139 [Source:Projected from Anopheles gambiae (AGAP003666) VB Community Annotation]	AMIN004026	GO:0016020 GO:0016021 GO:0016021
12016	KB663610	28401219	A	G	AMIN004030-RA:p.Thr109Ala	homeobox protein Nkx%2C invertebrate [Source:Projected from Anopheles gambiae (AGAP003670) VB Community Annotation]	AMIN004030	GO:0006355 GO:0006355 GO:0005634 GO:0005634 GO:0003677 GO:0003677 GO:0003677 GO:0043565 GO:0043565
12022	KB663610	28402164	T	A	AMIN004030-RA:p.Ser398Thr	homeobox protein Nkx%2C invertebrate [Source:Projected from Anopheles gambiae (AGAP003670) VB Community Annotation]	AMIN004030	GO:0006355 GO:0006355 GO:0005634 GO:0005634 GO:0003677 GO:0003677 GO:0003677 GO:0043565 GO:0043565
12024	KB663610	28409097	A	G	AMIN004031-RA:p.Ser106Gly	protein bagpipe	AMIN004031	GO:0006355 GO:0006355 GO:0005634 GO:0005634 GO:0003677 GO:0003677 GO:0003677 GO:0043565 GO:0043565
12037	KB663610	28560640	T	G	AMIN004036-RA:p.Glu1266Asp	DNA repair protein RAD50 [Source:Projected from Anopheles gambiae (AGAP003676) VB Community Annotation]	AMIN004036	GO:0046872 GO:0046872
12141	KB663610	28735070	T	G	AMIN004041-RA:p.Glu219Asp	THO complex subunit 7	AMIN004041	GO:0006397 GO:0006397 GO:0000445 GO:0000445
12144	KB663610	28739006	C	T	AMIN004043-RA:p.Gly451Asp	centrosomal protein CEP110 [Source:Projected from Anopheles gambiae (AGAP003868) VB Community Annotation]	AMIN004043	GO:0007099 GO:0007099 GO:0032465 GO:0032465 GO:0051298 GO:0051298 GO:0005814 GO:0005814 GO:0005515
12145	KB663610	28739025	C	A	AMIN004043-RA:p.Ala445Ser	centrosomal protein CEP110 [Source:Projected from Anopheles gambiae (AGAP003868) VB Community Annotation]	AMIN004043	GO:0007099 GO:0007099 GO:0032465 GO:0032465 GO:0051298 GO:0051298 GO:0005814 GO:0005814 GO:0005515
12146	KB663610	28739033	A	T	AMIN004043-RA:p.Met442Lys	centrosomal protein CEP110 [Source:Projected from Anopheles gambiae (AGAP003868) VB Community Annotation]	AMIN004043	GO:0007099 GO:0007099 GO:0032465 GO:0032465 GO:0051298 GO:0051298 GO:0005814 GO:0005814 GO:0005515
12148	KB663610	28739252	G	A	AMIN004043-RA:p.Ser369Leu	centrosomal protein CEP110 [Source:Projected from Anopheles gambiae (AGAP003868) VB Community Annotation]	AMIN004043	GO:0007099 GO:0007099 GO:0032465 GO:0032465 GO:0051298 GO:0051298 GO:0005814 GO:0005814 GO:0005515
12150	KB663610	28739270	A	G	AMIN004043-RA:p.Val363Ala	centrosomal protein CEP110 [Source:Projected from Anopheles gambiae (AGAP003868) VB Community Annotation]	AMIN004043	GO:0007099 GO:0007099 GO:0032465 GO:0032465 GO:0051298 GO:0051298 GO:0005814 GO:0005814 GO:0005515
12152	KB663610	28739489	C	A	AMIN004043-RA:p.Ser290Ile	centrosomal protein CEP110 [Source:Projected from Anopheles gambiae (AGAP003868) VB Community Annotation]	AMIN004043	GO:0007099 GO:0007099 GO:0032465 GO:0032465 GO:0051298 GO:0051298 GO:0005814 GO:0005814 GO:0005515
12161	KB663610	28739784	T	G	AMIN004043-RA:p.Asn192His	centrosomal protein CEP110 [Source:Projected from Anopheles gambiae (AGAP003868) VB Community Annotation]	AMIN004043	GO:0007099 GO:0007099 GO:0032465 GO:0032465 GO:0051298 GO:0051298 GO:0005814 GO:0005814 GO:0005515
12170	KB663610	28740123	A	G	AMIN004043-RA:p.Cys79Arg	centrosomal protein CEP110 [Source:Projected from Anopheles gambiae (AGAP003868) VB Community Annotation]	AMIN004043	GO:0007099 GO:0007099 GO:0032465 GO:0032465 GO:0051298 GO:0051298 GO:0005814 GO:0005814 GO:0005515
12221	KB663610	28876371	T	C	AMIN004060-RA:p.His197Arg	ubiquitin thioesterase ZRANB1 [Source:Projected from Anopheles gambiae (AGAP003853) VB Community Annotation]	AMIN004060	GO:0046872 GO:0046872
12278	KB663610	29074590	A	G	AMIN004069-RA:p.Thr162Ala	RNA exonuclease [Source:Projected from Anopheles gambiae (AGAP003847) VB Community Annotation]	AMIN004069	GO:0003676 GO:0003676
12282	KB663610	29074831	G	A	AMIN004069-RA:p.Ser242Asn	RNA exonuclease [Source:Projected from Anopheles gambiae (AGAP003847) VB Community Annotation]	AMIN004069	GO:0003676 GO:0003676
12312	KB663610	29091407	A	T	AMIN004071-RA:p.Tyr174*	Class b basic helix-loop-helix protein [Source:Projected from Anopheles gambiae (AGAP003844) VB Community Annotation]	AMIN004071	GO:0006355 GO:0006355 GO:0005634 GO:0005634 GO:0003677 GO:0003677 GO:0046983 GO:0046983
12318	KB663610	29123550	G	A	AMIN004072-RA:p.Asp300Asn	proline-%2C glutamic acid- and leucine-rich protein [Source:Projected from Anopheles gambiae (AGAP003842) VB Community Annotation]	AMIN004072	GO:0005739 GO:0005739 GO:0004408 GO:0004408
12319	KB663610	29123593	G	A	AMIN004072-RA:p.Arg314Lys	proline-%2C glutamic acid- and leucine-rich protein [Source:Projected from Anopheles gambiae (AGAP003842) VB Community Annotation]	AMIN004072	GO:0005739 GO:0005739 GO:0004408 GO:0004408
12320	KB663610	29123615	A	T	AMIN004072-RA:p.Lys321Asn	proline-%2C glutamic acid- and leucine-rich protein [Source:Projected from Anopheles gambiae (AGAP003842) VB Community Annotation]	AMIN004072	GO:0005739 GO:0005739 GO:0004408 GO:0004408
12323	KB663610	29123913	A	T	AMIN004072-RA:p.Ser421Cys	proline-%2C glutamic acid- and leucine-rich protein [Source:Projected from Anopheles gambiae (AGAP003842) VB Community Annotation]	AMIN004072	GO:0005739 GO:0005739 GO:0004408 GO:0004408
12324	KB663610	29123922	G	T	AMIN004072-RA:p.Val424Leu	proline-%2C glutamic acid- and leucine-rich protein [Source:Projected from Anopheles gambiae (AGAP003842) VB Community Annotation]	AMIN004072	GO:0005739 GO:0005739 GO:0004408 GO:0004408
12334	KB663610	29124442	A	G	AMIN004072-RA:p.Glu597Gly	proline-%2C glutamic acid- and leucine-rich protein [Source:Projected from Anopheles gambiae (AGAP003842) VB Community Annotation]	AMIN004072	GO:0005739 GO:0005739 GO:0004408 GO:0004408
12382	KB663610	29196074	G	A	AMIN004083-RA:p.Ala55Val	UDP-glucuronate decarboxylase [Source:Projected from Anopheles gambiae (AGAP004268) VB Community Annotation]	AMIN004083	NA
12435	KB663610	29236946	G	C	AMIN004092-RA:p.Pro972Ala	cryptochrome [Source:Projected from Anopheles gambiae (AGAP004261) VB Community Annotation]	AMIN004092	NA
12542	KB663610	29498614	G	A	AMIN004105-RA:p.Gly1850Ser	Receptor protein-tyrosine phosphatase 10d [Source:Projected from Anopheles gambiae (AGAP004246) VB Community Annotation]	AMIN004105	GO:0006470 GO:0006470 GO:0016311 GO:0016311 GO:0035335 GO:0016020 GO:0016021 GO:0016021 GO:0004721 GO:0004725 GO:0004725 GO:0004725 GO:0005515 GO:0016787 GO:0016791 GO:0016791
12596	KB663610	29682697	C	T	AMIN004117-RA:p.Ala167Val	transcription factor IIIB 90 kDa subunit [Source:Projected from Anopheles gambiae (AGAP004233) VB Community Annotation]	AMIN004117	GO:0006355 GO:0006355 GO:0070897 GO:0070897 GO:0017025 GO:0017025
12790	KB663610	30624030	T	C	AMIN004149-RA:p.Asn302Asp	N-sulfoglucosamine sulfohydrolase [Source:Projected from Anopheles gambiae (AGAP004205) VB Community Annotation]	AMIN004149	GO:0003824 GO:0003824 GO:0008484 GO:0008484
12822	KB663610	30766110	A	T	AMIN004158-RA:p.Val259Glu	serine protease inhibitor (serpin) 19	AMIN004158	GO:0005615 GO:0005615
12826	KB663610	30766520	T	C	AMIN004158-RA:p.Lys148Arg	serine protease inhibitor (serpin) 19	AMIN004158	GO:0005615 GO:0005615
12838	KB663610	30788823	C	T	AMIN004162-RA:p.Ser99Asn	U3 small nucleolar RNA-associated protein [Source:Projected from Anopheles gambiae (AGAP004190) VB Community Annotation]	AMIN004162	GO:0005515
12839	KB663610	30788905	A	G	AMIN004162-RA:p.Ser72Pro	U3 small nucleolar RNA-associated protein [Source:Projected from Anopheles gambiae (AGAP004190) VB Community Annotation]	AMIN004162	GO:0005515
12841	KB663610	30788987	C	A	AMIN004162-RA:p.Glu44Asp	U3 small nucleolar RNA-associated protein [Source:Projected from Anopheles gambiae (AGAP004190) VB Community Annotation]	AMIN004162	GO:0005515
12842	KB663610	30788995	C	T	AMIN004162-RA:p.Glu42Lys	U3 small nucleolar RNA-associated protein [Source:Projected from Anopheles gambiae (AGAP004190) VB Community Annotation]	AMIN004162	GO:0005515
12843	KB663610	30789003	T	G	AMIN004162-RA:p.Glu39Ala	U3 small nucleolar RNA-associated protein [Source:Projected from Anopheles gambiae (AGAP004190) VB Community Annotation]	AMIN004162	GO:0005515
12844	KB663610	30789020	T	G	AMIN004162-RA:p.Lys33Asn	U3 small nucleolar RNA-associated protein [Source:Projected from Anopheles gambiae (AGAP004190) VB Community Annotation]	AMIN004162	GO:0005515
12925	KB663610	31073703	A	G	AMIN016122-RA:p.Ser936Gly	serine/threonine-protein kinase/endoribonuclease IRE1 [Source:Projected from Anopheles gambiae (AGAP004176) VB Community Annotation]	AMIN016122	GO:0006397 GO:0006397 GO:0006468 GO:0006468 GO:0090501 GO:0004540 GO:0004540 GO:0004672 GO:0004672 GO:0005515 GO:0005524 GO:0005524
12975	KB663610	31327353	T	C	AMIN016139-RA:p.Thr100Ala	synaptic vesicle protein [Source:Projected from Anopheles gambiae (AGAP004157) VB Community Annotation]	AMIN016139	GO:0055085 GO:0055085 GO:0016020 GO:0016021 GO:0016021 GO:0016021 GO:0022857 GO:0022857
12983	KB663610	31330244	G	T	AMIN004198-RA:p.Asn262Lys	synaptic vesicle protein [Source:Projected from Anopheles gambiae (AGAP004156) VB Community Annotation]	AMIN004198	GO:0055085 GO:0055085 GO:0016020 GO:0016021 GO:0016021 GO:0022857
13126	KB663611	9587	T	G	AMIN004227-RA:p.His685Gln	splicing factor 3A subunit [Source:Projected from Anopheles gambiae (AGAP011328) VB Community Annotation]	AMIN004227	GO:0006396 GO:0006396 GO:0005730 GO:0005730 GO:0003723 GO:0003723 GO:0005515 GO:0008168 GO:0008168
13275	KB663611	500236	C	T	AMIN004250-RA:p.Thr73Met	glucosamine--fructose-6-phosphate aminotransferase (isomerizing) [Source:Projected from Anopheles gambiae (AGAP011352) VB Community Annotation]	AMIN004250	GO:1901135 GO:1901135 GO:1901137 GO:1901137 GO:0004360 GO:0004360 GO:0097367 GO:0097367
13353	KB663611	820989	T	C	AMIN004263-RA:p.Val13Ala	odorant-binding protein [Source:Projected from Anopheles gambiae (AGAP011368) VB Community Annotation]	AMIN004263	GO:0005549 GO:0005549
13354	KB663611	821127	A	G	AMIN004263-RA:p.Asn59Ser	odorant-binding protein [Source:Projected from Anopheles gambiae (AGAP011368) VB Community Annotation]	AMIN004263	GO:0005549 GO:0005549
13355	KB663611	821457	A	T	AMIN004263-RA:p.Glu148Asp	odorant-binding protein [Source:Projected from Anopheles gambiae (AGAP011368) VB Community Annotation]	AMIN004263	GO:0005549 GO:0005549
13370	KB663611	1228107	A	C	AMIN004269-RA:p.Glu264Ala	Selenophosphate synthetase [Source:Projected from Anopheles gambiae (AGAP011375) VB Community Annotation]	AMIN004269	GO:0005524 GO:0005524
13443	KB663611	1385902	T	C	AMIN004283-RA:p.Leu589Ser	DUF4781 domain-containing protein [Source:UniProtKB/TrEMBL%3BAcc:A0A182W1S3]	AMIN004283	NA
13452	KB663611	1393859	A	G	AMIN004285-RA:p.Asn27Asp	PHD finger protein [Source:Projected from Anopheles gambiae (AGAP011775) VB Community Annotation]	AMIN004285	GO:0046872 GO:0046872
13456	KB663611	1412280	T	C	AMIN004286-RA:p.Ser23Pro	Protein kinase protein [Source:Projected from Anopheles gambiae (AGAP011776) VB Community Annotation]	AMIN004286	GO:0006468 GO:0006468 GO:0018108 GO:0004672 GO:0004672 GO:0004713 GO:0004713 GO:0005515 GO:0005524 GO:0005524
13465	KB663611	1415228	C	A	AMIN004286-RA:p.Pro936His	Protein kinase protein [Source:Projected from Anopheles gambiae (AGAP011776) VB Community Annotation]	AMIN004286	GO:0006468 GO:0006468 GO:0018108 GO:0004672 GO:0004672 GO:0004713 GO:0004713 GO:0005515 GO:0005524 GO:0005524
13466	KB663611	1415312	G	A	AMIN004286-RA:p.Ser964Asn	Protein kinase protein [Source:Projected from Anopheles gambiae (AGAP011776) VB Community Annotation]	AMIN004286	GO:0006468 GO:0006468 GO:0018108 GO:0004672 GO:0004672 GO:0004713 GO:0004713 GO:0005515 GO:0005524 GO:0005524
13478	KB663611	1477815	G	A	AMIN004289-RA:p.Ala174Thr	TAK1-associated binding protein [Source:Projected from Anopheles gambiae (AGAP011779) VB Community Annotation]	AMIN004289	GO:0046872 GO:0046872
13479	KB663611	1477974	A	C	AMIN004289-RA:p.Ile227Leu	TAK1-associated binding protein [Source:Projected from Anopheles gambiae (AGAP011779) VB Community Annotation]	AMIN004289	GO:0046872 GO:0046872
13486	KB663611	1480365	C	T	AMIN004289-RA:p.Ala768Val	TAK1-associated binding protein [Source:Projected from Anopheles gambiae (AGAP011779) VB Community Annotation]	AMIN004289	GO:0046872 GO:0046872
13502	KB663611	1490153	G	A	AMIN015889-RA:p.Arg39Trp	CLIP-domain serine protease [Source:Projected from Anopheles gambiae (AGAP011781) VB Community Annotation]	AMIN015889	GO:0006508 GO:0006508 GO:0004252 GO:0004252
13504	KB663611	1492133	G	A	AMIN004292-RA:p.Cys21Tyr	CLIP-domain serine protease [Source:Projected from Anopheles gambiae (AGAP011782) VB Community Annotation]	AMIN004292	GO:0006508 GO:0006508 GO:0004252 GO:0004252
13513	KB663611	1492600	G	A	AMIN004292-RA:p.Ala177Thr	CLIP-domain serine protease [Source:Projected from Anopheles gambiae (AGAP011782) VB Community Annotation]	AMIN004292	GO:0006508 GO:0006508 GO:0004252 GO:0004252
13538	KB663611	1509358	G	A	AMIN004293-RA:p.Asp62Asn	CLIP-domain serine protease [Source:Projected from Anopheles gambiae (AGAP011790) VB Community Annotation]	AMIN004293	GO:0006508 GO:0006508 GO:0004252 GO:0004252
13565	KB663611	1512300	T	A	AMIN015892-RA:p.Ile23Phe	CLIP-domain serine protease [Source:Projected from Anopheles gambiae (AGAP011791) VB Community Annotation]	AMIN015892	GO:0006508 GO:0006508 GO:0004252 GO:0004252
13567	KB663611	1512353	G	A	AMIN015892-RA:p.Ala5Val	CLIP-domain serine protease [Source:Projected from Anopheles gambiae (AGAP011791) VB Community Annotation]	AMIN015892	GO:0006508 GO:0006508 GO:0004252 GO:0004252
13591	KB663611	1514339	G	A	AMIN004295-RA:p.Gly378Asp	CLIP-domain serine protease [Source:Projected from Anopheles gambiae (AGAP028725) VB Community Annotation]	AMIN004295	GO:0006508 GO:0006508 GO:0004252 GO:0004252
13592	KB663611	1517723	C	A	AMIN015891-RA:p.Gln352His	CLIP-domain serine protease [Source:Projected from Anopheles gambiae (AGAP011792) VB Community Annotation]	AMIN015891	GO:0006508 GO:0006508 GO:0004252 GO:0004252
13599	KB663611	1518150	C	G	AMIN015891-RA:p.Ser210Thr	CLIP-domain serine protease [Source:Projected from Anopheles gambiae (AGAP011792) VB Community Annotation]	AMIN015891	GO:0006508 GO:0006508 GO:0004252 GO:0004252
13616	KB663611	1540670	C	A	AMIN016124-RA:p.Ala393Ser	Acyl-coenzyme A oxidase [Source:UniProtKB/TrEMBL%3BAcc:A0A340TBF5]	AMIN016124	GO:0006631 GO:0006631 GO:0006635 GO:0006635 GO:0055114 GO:0055114 GO:0005777 GO:0005777 GO:0003997 GO:0003997 GO:0016627 GO:0016627 GO:0050660 GO:0050660 GO:0071949 GO:0071949
13617	KB663611	1540755	C	A	AMIN016124-RA:p.Glu364Asp	Acyl-coenzyme A oxidase [Source:UniProtKB/TrEMBL%3BAcc:A0A340TBF5]	AMIN016124	GO:0006631 GO:0006631 GO:0006635 GO:0006635 GO:0055114 GO:0055114 GO:0005777 GO:0005777 GO:0003997 GO:0003997 GO:0016627 GO:0016627 GO:0050660 GO:0050660 GO:0071949 GO:0071949
13630	KB663611	1552352	G	A	AMIN016126-RA:p.Gly161Asp	translation initiation factor 2D [Source:Projected from Anopheles gambiae (AGAP011804) VB Community Annotation]	AMIN016126	GO:0001731 GO:0001731 GO:0006413 GO:0006413 GO:0003723 GO:0003723 GO:0003743 GO:0003743
13632	KB663611	1552667	G	T	AMIN016126-RA:p.Ala242Ser	translation initiation factor 2D [Source:Projected from Anopheles gambiae (AGAP011804) VB Community Annotation]	AMIN016126	GO:0001731 GO:0001731 GO:0006413 GO:0006413 GO:0003723 GO:0003723 GO:0003743 GO:0003743
13675	KB663611	1715026	T	C	AMIN004312-RA:p.Ser10Pro	Elongation of very long chain fatty acids protein [Source:UniProtKB/TrEMBL%3BAcc:A0A182W1V2]	AMIN004312	GO:0006629 GO:0006631 GO:0006633 GO:0006633 GO:0016020 GO:0016021 GO:0016021 GO:0016021 GO:0016740 GO:0102336 GO:0102336 GO:0102337 GO:0102337 GO:0102338 GO:0102338 GO:0102756 GO:0102756
13746	KB663611	1984744	A	T	AMIN004328-RA:p.Leu924His	proteasome component ECM29 [Source:Projected from Anopheles gambiae (AGAP011822) VB Community Annotation]	AMIN004328	GO:0043248 GO:0043248 GO:0060090 GO:0060090
13749	KB663611	1985171	G	C	AMIN004328-RA:p.Gln782Glu	proteasome component ECM29 [Source:Projected from Anopheles gambiae (AGAP011822) VB Community Annotation]	AMIN004328	GO:0043248 GO:0043248 GO:0060090 GO:0060090
13778	KB663611	2032198	G	A	AMIN004337-RA:p.His296Tyr	myo-inositol-1-phosphate synthase [Source:Projected from Anopheles gambiae (AGAP011830) VB Community Annotation]	AMIN004337	GO:0006021 GO:0006021 GO:0008654 GO:0008654 GO:0004512 GO:0004512
13783	KB663611	2039634	T	A	AMIN004338-RA:p.Ser648Thr	neuralized-like protein 411965] [Source:Projected from Anopheles gambiae (AGAP011965) VB Community Annotation]	AMIN004338	NA
13790	KB663611	2043086	T	A	AMIN004338-RA:p.Leu1726Met	neuralized-like protein 411965] [Source:Projected from Anopheles gambiae (AGAP011965) VB Community Annotation]	AMIN004338	NA
13801	KB663611	2046060	G	C	AMIN004339-RA:p.His148Asp	H/ACA ribonucleoprotein complex non-core subunit NAF1 [Source:Projected from Anopheles gambiae (AGAP011831) VB Community Annotation]	AMIN004339	GO:0000493 GO:0000493 GO:0001522 GO:0001522 GO:0042254 GO:0042254 GO:0005732 GO:0005732 GO:0003723 GO:0003723
13809	KB663611	2046399	C	T	AMIN004339-RA:p.Ala35Thr	H/ACA ribonucleoprotein complex non-core subunit NAF1 [Source:Projected from Anopheles gambiae (AGAP011831) VB Community Annotation]	AMIN004339	GO:0000493 GO:0000493 GO:0001522 GO:0001522 GO:0042254 GO:0042254 GO:0005732 GO:0005732 GO:0003723 GO:0003723
13813	KB663611	2057495	A	G	AMIN004342-RA:p.Ile97Val	mitochondrial trans-2-enoyl-CoA reductase [Source:Projected from Anopheles gambiae (AGAP011834) VB Community Annotation]	AMIN004342	GO:0055114 GO:0055114 GO:0016491 GO:0016491
13814	KB663611	2057526	G	A	AMIN004342-RA:p.Ser107Asn	mitochondrial trans-2-enoyl-CoA reductase [Source:Projected from Anopheles gambiae (AGAP011834) VB Community Annotation]	AMIN004342	GO:0055114 GO:0055114 GO:0016491 GO:0016491
13815	KB663611	2057531	A	C	AMIN004342-RA:p.Lys109Gln	mitochondrial trans-2-enoyl-CoA reductase [Source:Projected from Anopheles gambiae (AGAP011834) VB Community Annotation]	AMIN004342	GO:0055114 GO:0055114 GO:0016491 GO:0016491
13816	KB663611	2057598	A	G	AMIN004342-RA:p.Asn131Ser	mitochondrial trans-2-enoyl-CoA reductase [Source:Projected from Anopheles gambiae (AGAP011834) VB Community Annotation]	AMIN004342	GO:0055114 GO:0055114 GO:0016491 GO:0016491
13844	KB663611	2163204	A	G	AMIN004351-RA:p.Met1?	MYND-type domain-containing protein [Source:UniProtKB/TrEMBL%3BAcc:A0A182W1Z1]	AMIN004351	GO:0005515
13919	KB663611	2894201	T	C	AMIN004360-RA:p.Met1?	cytochrome P450 [Source:Projected from Anopheles gambiae (AGAP011028) VB Community Annotation]	AMIN004360	GO:0055114 GO:0055114 GO:0055114 GO:0004497 GO:0004497 GO:0005506 GO:0005506 GO:0016491 GO:0016705 GO:0016705 GO:0020037 GO:0020037 GO:0046872
13925	KB663611	2894553	G	C	AMIN004360-RA:p.Arg91Thr	cytochrome P450 [Source:Projected from Anopheles gambiae (AGAP011028) VB Community Annotation]	AMIN004360	GO:0055114 GO:0055114 GO:0055114 GO:0004497 GO:0004497 GO:0005506 GO:0005506 GO:0016491 GO:0016705 GO:0016705 GO:0020037 GO:0020037 GO:0046872
13938	KB663611	2959449	G	T	AMIN004363-RA:p.Arg418Ser	dsRNase [Source:Projected from Anopheles gambiae (AGAP011025) VB Community Annotation]	AMIN004363	GO:0003676 GO:0003676 GO:0016787 GO:0016787 GO:0046872 GO:0046872
14072	KB663611	3092765	T	C	AMIN004381-RA:p.Phe239Leu	General transcription factor IIH subunit 4 [Source:UniProtKB/TrEMBL%3BAcc:A0A182W221]	AMIN004381	GO:0006281 GO:0006289 GO:0006289 GO:0006974 GO:0032781 GO:0000439 GO:0000439 GO:0005634 GO:0001671 GO:0001671
14122	KB663611	3128539	T	A	AMIN004389-RA:p.Ile37Phe	Abhydrolase domain-containing protein [Source:Projected from Anopheles gambiae (AGAP011970) UniProtKB/TrEMBL%3BAcc:A0A1S4H804]	AMIN004389	GO:0003824 GO:0003824
14233	KB663611	3282200	C	A	AMIN004400-RA:p.Leu90Ile	odorant receptor	AMIN004400	GO:0007165 GO:0007165 GO:0007608 GO:0007608 GO:0007608 GO:0050896 GO:0050911 GO:0016020 GO:0016020 GO:0016020 GO:0016021 GO:0016021 GO:0004984 GO:0004984 GO:0005549 GO:0005549
14378	KB663611	3409498	C	A	AMIN004410-RA:p.Leu128Met	odorant receptor	AMIN004410	GO:0007165 GO:0007165 GO:0007608 GO:0007608 GO:0007608 GO:0050896 GO:0050911 GO:0016020 GO:0016020 GO:0016020 GO:0016021 GO:0016021 GO:0004984 GO:0004984 GO:0005549 GO:0005549
14385	KB663611	3415691	C	A	AMIN004411-RA:p.Ser88Arg	lysosomal acid lipase [Source:Projected from Anopheles gambiae (AGAP011992) VB Community Annotation]	AMIN004411	GO:0016020 GO:0016021 GO:0016021 GO:0016788 GO:0016788
14390	KB663611	3416585	C	G	AMIN004411-RA:p.Leu366Val	lysosomal acid lipase [Source:Projected from Anopheles gambiae (AGAP011992) VB Community Annotation]	AMIN004411	GO:0016020 GO:0016021 GO:0016021 GO:0016788 GO:0016788
14391	KB663611	3416684	T	A	AMIN004411-RA:p.Trp399Arg	lysosomal acid lipase [Source:Projected from Anopheles gambiae (AGAP011992) VB Community Annotation]	AMIN004411	GO:0016020 GO:0016021 GO:0016021 GO:0016788 GO:0016788
14471	KB663611	3577003	C	A	AMIN004422-RA:p.Glu112Asp	Fibrinogen C-terminal domain-containing protein [Source:UniProtKB/TrEMBL%3BAcc:A0A182W262]	AMIN004422	NA
14477	KB663611	3577336	C	T	AMIN004422-RA:p.Met1?	Fibrinogen C-terminal domain-containing protein [Source:UniProtKB/TrEMBL%3BAcc:A0A182W262]	AMIN004422	NA
14494	KB663611	3617725	C	G	AMIN004426-RA:p.Val235Leu	tRNA pseudouridine synthase [Source:Projected from Anopheles gambiae (AGAP012003) VB Community Annotation]	AMIN004426	GO:0001522 GO:0001522 GO:0009451 GO:0009451 GO:0003723 GO:0003723 GO:0009982 GO:0009982
14495	KB663611	3617725	C	T	AMIN004426-RA:p.Val235Met	tRNA pseudouridine synthase [Source:Projected from Anopheles gambiae (AGAP012003) VB Community Annotation]	AMIN004426	GO:0001522 GO:0001522 GO:0009451 GO:0009451 GO:0003723 GO:0003723 GO:0009982 GO:0009982
14497	KB663611	3618051	G	A	AMIN004426-RA:p.Ala126Val	tRNA pseudouridine synthase [Source:Projected from Anopheles gambiae (AGAP012003) VB Community Annotation]	AMIN004426	GO:0001522 GO:0001522 GO:0009451 GO:0009451 GO:0003723 GO:0003723 GO:0009982 GO:0009982
14498	KB663611	3618266	C	G	AMIN004426-RA:p.Gln54His	tRNA pseudouridine synthase [Source:Projected from Anopheles gambiae (AGAP012003) VB Community Annotation]	AMIN004426	GO:0001522 GO:0001522 GO:0009451 GO:0009451 GO:0003723 GO:0003723 GO:0009982 GO:0009982
14677	KB663611	4163980	T	A	AMIN004459-RA:p.Asp446Glu	DNA mismatch repair protein MLH1 [Source:Projected from Anopheles gambiae (AGAP012192) VB Community Annotation]	AMIN004459	GO:0006298 GO:0006298 GO:0032300 GO:0032300 GO:0005524 GO:0005524 GO:0016887 GO:0016887 GO:0030983 GO:0030983
14679	KB663611	4164130	C	G	AMIN004459-RA:p.Phe496Leu	DNA mismatch repair protein MLH1 [Source:Projected from Anopheles gambiae (AGAP012192) VB Community Annotation]	AMIN004459	GO:0006298 GO:0006298 GO:0032300 GO:0032300 GO:0005524 GO:0005524 GO:0016887 GO:0016887 GO:0030983 GO:0030983
14681	KB663611	4164154	A	G	AMIN004459-RA:p.Ile504Met	DNA mismatch repair protein MLH1 [Source:Projected from Anopheles gambiae (AGAP012192) VB Community Annotation]	AMIN004459	GO:0006298 GO:0006298 GO:0032300 GO:0032300 GO:0005524 GO:0005524 GO:0016887 GO:0016887 GO:0030983 GO:0030983
14682	KB663611	4164287	G	T	AMIN004459-RA:p.Ala549Ser	DNA mismatch repair protein MLH1 [Source:Projected from Anopheles gambiae (AGAP012192) VB Community Annotation]	AMIN004459	GO:0006298 GO:0006298 GO:0032300 GO:0032300 GO:0005524 GO:0005524 GO:0016887 GO:0016887 GO:0030983 GO:0030983
14686	KB663611	4164913	G	A	AMIN004460-RA:p.Pro101Ser	Succinate dehydrogenase assembly factor 2%2C mitochondrial [Source:UniProtKB/TrEMBL%3BAcc:A0A182W2A0]	AMIN004460	GO:0006121 GO:0006121 GO:0018293 GO:0018293 GO:0018293 GO:0005739 GO:0005739 GO:0005739 GO:0005759 GO:0005759
14826	KB663611	4408374	T	A	AMIN004474-RA:p.Val662Glu	Transporter [Source:UniProtKB/TrEMBL%3BAcc:A0A182W2B4]	AMIN004474	GO:0006836 GO:0055085 GO:0016020 GO:0016021 GO:0016021 GO:0016021 GO:0005328 GO:0005328 GO:0015293
14834	KB663611	4422479	G	A	AMIN004474-RA:p.Arg1791Gln	Transporter [Source:UniProtKB/TrEMBL%3BAcc:A0A182W2B4]	AMIN004474	GO:0006836 GO:0055085 GO:0016020 GO:0016021 GO:0016021 GO:0016021 GO:0005328 GO:0005328 GO:0015293
14835	KB663611	4422482	C	T	AMIN004474-RA:p.Thr1792Met	Transporter [Source:UniProtKB/TrEMBL%3BAcc:A0A182W2B4]	AMIN004474	GO:0006836 GO:0055085 GO:0016020 GO:0016021 GO:0016021 GO:0016021 GO:0005328 GO:0005328 GO:0015293
14859	KB663611	4458899	T	G	AMIN004478-RA:p.Ser31Ala	Transporter [Source:UniProtKB/TrEMBL%3BAcc:A0A182W2B8]	AMIN004478	GO:0006836 GO:0055085 GO:0016020 GO:0016021 GO:0016021 GO:0016021 GO:0005328 GO:0005328 GO:0015293
14892	KB663611	4630172	G	A	AMIN004487-RA:p.Ala283Thr	ribosome assembly protein SQT1 [Source:Projected from Anopheles gambiae (AGAP011387) VB Community Annotation]	AMIN004487	GO:0005515
14962	KB663611	5476735	T	A	AMIN004501-RA:p.Glu709Asp	alpha-N-acetylglucosaminidase [Source:Projected from Anopheles gambiae (AGAP011750) VB Community Annotation]	AMIN004501	NA
14967	KB663611	5477061	T	C	AMIN004501-RA:p.Asn601Asp	alpha-N-acetylglucosaminidase [Source:Projected from Anopheles gambiae (AGAP011750) VB Community Annotation]	AMIN004501	NA
14974	KB663611	5478901	T	G	AMIN004501-RA:p.Glu47Asp	alpha-N-acetylglucosaminidase [Source:Projected from Anopheles gambiae (AGAP011750) VB Community Annotation]	AMIN004501	NA
15015	KB663611	5556875	C	T	AMIN004506-RA:p.Ala864Val	PAN2-PAN3 deadenylation complex catalytic subunit PAN2 [Source:UniProtKB/TrEMBL%3BAcc:A0A182W2E6]	AMIN004506	GO:0000288 GO:0000289 GO:0000289 GO:0000289 GO:0006397 GO:0006397 GO:0006397 GO:0010606 GO:0010606 GO:0090305 GO:0090503 GO:0000932 GO:0000932 GO:0005634 GO:0005634 GO:0005737 GO:0031251 GO:0031251 GO:0031251 GO:0003676 GO:0003676 GO:0004518 GO:0004527 GO:0004535 GO:0004535 GO:0004535 GO:0005515 GO:0016787 GO:0046872 GO:0046872
15046	KB663611	5597391	T	C	AMIN004514-RA:p.Leu46Pro	Transporter [Source:UniProtKB/TrEMBL%3BAcc:A0A182W2F4]	AMIN004514	GO:0006836 GO:0055085 GO:0016020 GO:0016021 GO:0016021 GO:0016021 GO:0005328 GO:0005328 GO:0015293
15057	KB663611	5619770	C	G	AMIN004517-RA:p.Asp86Glu	eupolytin [Source:Projected from Anopheles gambiae (AGAP012470) VB Community Annotation]	AMIN004517	GO:0006508 GO:0006508 GO:0006508 GO:0004252 GO:0004252 GO:0008233 GO:0008236 GO:0016787
15070	KB663611	5623314	A	G	AMIN004518-RA:p.Thr80Ala	Mini-chromosome maintenance complex-binding protein [Source:Projected from Anopheles gambiae (AGAP011536) VB Community Annotation]	AMIN004518	NA
15078	KB663611	5641637	T	G	AMIN004522-RA:p.Met188Leu	Selenium-binding protein [Source:Projected from Anopheles gambiae (AGAP011531) VB Community Annotation]	AMIN004522	GO:0008430 GO:0008430
15137	KB663611	5714808	G	A	AMIN004531-RA:p.His494Tyr	NHLRC2 protein [Source:Projected from Anopheles gambiae (AGAP010610) VB Community Annotation]	AMIN004531	GO:0005515
15139	KB663611	5715588	T	G	AMIN004531-RA:p.Thr234Pro	NHLRC2 protein [Source:Projected from Anopheles gambiae (AGAP010610) VB Community Annotation]	AMIN004531	GO:0005515
15141	KB663611	5716206	T	C	AMIN004531-RA:p.Thr28Ala	NHLRC2 protein [Source:Projected from Anopheles gambiae (AGAP010610) VB Community Annotation]	AMIN004531	GO:0005515
15206	KB663622	57924	T	A	AMIN004561-RA:p.Ser421Thr	Clathrin_bdg domain-containing protein [Source:UniProtKB/TrEMBL%3BAcc:A0A182W2K1]	AMIN004561	NA
15207	KB663622	58392	A	C	AMIN004561-RA:p.Thr552Pro	Clathrin_bdg domain-containing protein [Source:UniProtKB/TrEMBL%3BAcc:A0A182W2K1]	AMIN004561	NA
15215	KB663622	61971	G	A	AMIN004561-RA:p.Ala1037Thr	Clathrin_bdg domain-containing protein [Source:UniProtKB/TrEMBL%3BAcc:A0A182W2K1]	AMIN004561	NA
15230	KB663622	99297	A	T	AMIN004565-RA:p.Glu981Asp	protein O-GlcNAcase / histone acetyltransferase [Source:Projected from Anopheles gambiae (AGAP002287) VB Community Annotation]	AMIN004565	GO:0016020 GO:0016021 GO:0016021
15231	KB663622	99646	G	C	AMIN004565-RA:p.Glu1098Gln	protein O-GlcNAcase / histone acetyltransferase [Source:Projected from Anopheles gambiae (AGAP002287) VB Community Annotation]	AMIN004565	GO:0016020 GO:0016021 GO:0016021
15239	KB663622	143164	G	C	AMIN004569-RA:p.Ser862Thr	negative elongation factor A [Source:Projected from Anopheles gambiae (AGAP002290) VB Community Annotation]	AMIN004569	NA
15253	KB663622	183038	C	T	AMIN004573-RA:p.Ala384Thr	histidyl-tRNA synthetase [Source:Projected from Anopheles gambiae (AGAP002294) VB Community Annotation]	AMIN004573	GO:0006427 GO:0006427 GO:0005737 GO:0005737 GO:0004821 GO:0004821 GO:0005524 GO:0005524
15254	KB663622	183043	G	A	AMIN004573-RA:p.Ala382Val	histidyl-tRNA synthetase [Source:Projected from Anopheles gambiae (AGAP002294) VB Community Annotation]	AMIN004573	GO:0006427 GO:0006427 GO:0005737 GO:0005737 GO:0004821 GO:0004821 GO:0005524 GO:0005524
15255	KB663622	183238	C	T	AMIN004573-RA:p.Gly317Asp	histidyl-tRNA synthetase [Source:Projected from Anopheles gambiae (AGAP002294) VB Community Annotation]	AMIN004573	GO:0006427 GO:0006427 GO:0005737 GO:0005737 GO:0004821 GO:0004821 GO:0005524 GO:0005524
15256	KB663622	183266	T	C	AMIN004573-RA:p.Ile308Val	histidyl-tRNA synthetase [Source:Projected from Anopheles gambiae (AGAP002294) VB Community Annotation]	AMIN004573	GO:0006427 GO:0006427 GO:0005737 GO:0005737 GO:0004821 GO:0004821 GO:0005524 GO:0005524
15258	KB663622	183366	C	G	AMIN004573-RA:p.Gln274His	histidyl-tRNA synthetase [Source:Projected from Anopheles gambiae (AGAP002294) VB Community Annotation]	AMIN004573	GO:0006427 GO:0006427 GO:0005737 GO:0005737 GO:0004821 GO:0004821 GO:0005524 GO:0005524
15264	KB663622	183938	C	T	AMIN004573-RA:p.Asp84Asn	histidyl-tRNA synthetase [Source:Projected from Anopheles gambiae (AGAP002294) VB Community Annotation]	AMIN004573	GO:0006427 GO:0006427 GO:0005737 GO:0005737 GO:0004821 GO:0004821 GO:0005524 GO:0005524
15294	KB663622	483881	T	A	AMIN004580-RA:p.Phe402Tyr	XK-related protein [Source:UniProtKB/TrEMBL%3BAcc:A0A182W2M0]	AMIN004580	GO:0016020 GO:0016021 GO:0016021 GO:0016021
15307	KB663622	499425	C	T	AMIN004583-RA:p.Gly315Asp	crossover junction endonuclease [Source:Projected from Anopheles gambiae (AGAP002302) VB Community Annotation]	AMIN004583	GO:0006281 GO:0006281 GO:0090305 GO:0005634 GO:0005634 GO:0048476 GO:0048476 GO:0003677 GO:0003677 GO:0004518 GO:0004518
15321	KB663622	517816	C	A	AMIN004588-RA:p.Trp104Cys	Pyrroline-5-carboxylate reductase [Source:UniProtKB/TrEMBL%3BAcc:A0A182W2M8]	AMIN004588	GO:0006561 GO:0006561 GO:0006561 GO:0008652 GO:0055114 GO:0055114 GO:0055114 GO:0055129 GO:0055129 GO:0004735 GO:0004735 GO:0004735 GO:0016491
15373	KB663622	891561	A	G	AMIN004601-RA:p.Val13Ala	isochorismatase domain-containing protein [Source:Projected from Anopheles gambiae (AGAP002320) VB Community Annotation]	AMIN004601	GO:0003824 GO:0003824
15400	KB663622	924016	C	G	AMIN004602-RA:p.Thr2653Ser	GLTSCR1 domain-containing protein [Source:UniProtKB/TrEMBL%3BAcc:A0A182W2P2]	AMIN004602	NA
15457	KB663622	1316749	T	G	AMIN016178-RA:p.Lys414Gln	carnitine O-octanoyltransferase [Source:Projected from Anopheles gambiae (AGAP002329) VB Community Annotation]	AMIN016178	GO:0016746 GO:0016746
15458	KB663622	1316898	C	A	AMIN016178-RA:p.Val384Phe	carnitine O-octanoyltransferase [Source:Projected from Anopheles gambiae (AGAP002329) VB Community Annotation]	AMIN016178	GO:0016746 GO:0016746
15509	KB663622	1376151	G	T	AMIN004623-RA:p.Gly631Val	DNA polymerase iota [Source:Projected from Anopheles gambiae (AGAP003157) VB Community Annotation]	AMIN004623	GO:0006281 GO:0006281 GO:0003684 GO:0003684
15511	KB663622	1377468	C	T	AMIN004624-RA:p.Ala887Thr	isoleucyl-tRNA synthetase [Source:Projected from Anopheles gambiae (AGAP003156) VB Community Annotation]	AMIN004624	GO:0006412 GO:0006418 GO:0006418 GO:0006428 GO:0006428 GO:0106074 GO:0000049 GO:0000049 GO:0000166 GO:0000166 GO:0000166 GO:0002161 GO:0002161 GO:0004812 GO:0004812 GO:0004812 GO:0004822 GO:0004822 GO:0005524 GO:0005524 GO:0005524 GO:0016874
15514	KB663622	1377978	G	C	AMIN004624-RA:p.His739Gln	isoleucyl-tRNA synthetase [Source:Projected from Anopheles gambiae (AGAP003156) VB Community Annotation]	AMIN004624	GO:0006412 GO:0006418 GO:0006418 GO:0006428 GO:0006428 GO:0106074 GO:0000049 GO:0000049 GO:0000166 GO:0000166 GO:0000166 GO:0002161 GO:0002161 GO:0004812 GO:0004812 GO:0004812 GO:0004822 GO:0004822 GO:0005524 GO:0005524 GO:0005524 GO:0016874
15604	KB663622	1534746	T	G	AMIN004637-RA:p.Asp409Ala	sulfide:quinone oxidoreductase [Source:Projected from Anopheles gambiae (AGAP003142) VB Community Annotation]	AMIN004637	GO:0019915 GO:0019915 GO:0055114 GO:0055114 GO:0016020 GO:0016021 GO:0016021 GO:0016491 GO:0016491
15605	KB663622	1536413	T	G	AMIN004637-RA:p.Glu359Ala	sulfide:quinone oxidoreductase [Source:Projected from Anopheles gambiae (AGAP003142) VB Community Annotation]	AMIN004637	GO:0019915 GO:0019915 GO:0055114 GO:0055114 GO:0016020 GO:0016021 GO:0016021 GO:0016491 GO:0016491
15610	KB663622	1570831	C	T	AMIN004639-RA:p.Ala2495Thr	neurofibromin [Source:Projected from Anopheles gambiae (AGAP003140) VB Community Annotation]	AMIN004639	GO:0007165 GO:0007165 GO:0043087 GO:0043087
15611	KB663622	1570846	C	T	AMIN004639-RA:p.Gly2490Ser	neurofibromin [Source:Projected from Anopheles gambiae (AGAP003140) VB Community Annotation]	AMIN004639	GO:0007165 GO:0007165 GO:0043087 GO:0043087
15729	KB663622	1791181	C	T	AMIN004659-RA:p.Val394Ile	CHK domain-containing protein [Source:UniProtKB/TrEMBL%3BAcc:A0A182W2U9]	AMIN004659	NA
15730	KB663622	1792026	A	C	AMIN004659-RA:p.Val134Gly	CHK domain-containing protein [Source:UniProtKB/TrEMBL%3BAcc:A0A182W2U9]	AMIN004659	NA
15812	KB663622	1856893	A	G	AMIN004672-RA:p.Ile212Val	methionyl-tRNA synthetase [Source:Projected from Anopheles gambiae (AGAP002383) VB Community Annotation]	AMIN004672	GO:0006412 GO:0006418 GO:0006418 GO:0006431 GO:0006431 GO:0000166 GO:0000166 GO:0000166 GO:0004812 GO:0004812 GO:0004812 GO:0004825 GO:0004825 GO:0005524 GO:0005524 GO:0005524 GO:0016874
15909	KB663622	2053958	C	A	AMIN004689-RA:p.Pro665Gln	huntingtin [Source:Projected from Anopheles gambiae (AGAP003681) VB Community Annotation]	AMIN004689	GO:0005634 GO:0005634 GO:0005737 GO:0005737
15911	KB663622	2054305	T	C	AMIN004689-RA:p.Ser781Pro	huntingtin [Source:Projected from Anopheles gambiae (AGAP003681) VB Community Annotation]	AMIN004689	GO:0005634 GO:0005634 GO:0005737 GO:0005737
15913	KB663622	2054686	T	C	AMIN004689-RA:p.Val884Ala	huntingtin [Source:Projected from Anopheles gambiae (AGAP003681) VB Community Annotation]	AMIN004689	GO:0005634 GO:0005634 GO:0005737 GO:0005737
15914	KB663622	2054748	A	T	AMIN004689-RA:p.Ile905Phe	huntingtin [Source:Projected from Anopheles gambiae (AGAP003681) VB Community Annotation]	AMIN004689	GO:0005634 GO:0005634 GO:0005737 GO:0005737
15915	KB663622	2054762	A	C	AMIN004689-RA:p.Lys909Asn	huntingtin [Source:Projected from Anopheles gambiae (AGAP003681) VB Community Annotation]	AMIN004689	GO:0005634 GO:0005634 GO:0005737 GO:0005737
15916	KB663622	2054970	G	C	AMIN004689-RA:p.Gly979Arg	huntingtin [Source:Projected from Anopheles gambiae (AGAP003681) VB Community Annotation]	AMIN004689	GO:0005634 GO:0005634 GO:0005737 GO:0005737
15918	KB663622	2055033	A	G	AMIN004689-RA:p.Ser1000Gly	huntingtin [Source:Projected from Anopheles gambiae (AGAP003681) VB Community Annotation]	AMIN004689	GO:0005634 GO:0005634 GO:0005737 GO:0005737
15931	KB663622	2057537	A	C	AMIN004689-RA:p.Asn1790Thr	huntingtin [Source:Projected from Anopheles gambiae (AGAP003681) VB Community Annotation]	AMIN004689	GO:0005634 GO:0005634 GO:0005737 GO:0005737
15935	KB663622	2058874	C	T	AMIN004689-RA:p.Pro2236Ser	huntingtin [Source:Projected from Anopheles gambiae (AGAP003681) VB Community Annotation]	AMIN004689	GO:0005634 GO:0005634 GO:0005737 GO:0005737
15936	KB663622	2058881	A	G	AMIN004689-RA:p.Glu2238Gly	huntingtin [Source:Projected from Anopheles gambiae (AGAP003681) VB Community Annotation]	AMIN004689	GO:0005634 GO:0005634 GO:0005737 GO:0005737
16049	KB663622	2184242	C	T	AMIN004699-RA:p.Ala949Val	aminopeptidase [Source:Projected from Anopheles gambiae (AGAP013146) VB Community Annotation]	AMIN004699	GO:0006508 GO:0006508 GO:0006508 GO:0004177 GO:0004177 GO:0008233 GO:0008237 GO:0008237 GO:0008237 GO:0008270 GO:0008270 GO:0008270 GO:0016787 GO:0046872
16059	KB663622	2194411	A	G	AMIN004700-RA:p.Leu87Pro	aminopeptidase N [Source:Projected from Anopheles gambiae (AGAP013001) VB Community Annotation]	AMIN004700	GO:0006508 GO:0006508 GO:0016020 GO:0016021 GO:0016021 GO:0008237 GO:0008237 GO:0008270 GO:0008270
16075	KB663622	2240806	T	A	AMIN004703-RA:p.Ser1585Thr	Metalloendopeptidase [Source:UniProtKB/TrEMBL%3BAcc:A0A182W2Z3]	AMIN004703	GO:0006508 GO:0006508 GO:0006508 GO:0003676 GO:0003676 GO:0004222 GO:0004222 GO:0004222 GO:0005509 GO:0005509 GO:0005515 GO:0008233 GO:0008237 GO:0008237 GO:0008237 GO:0008270 GO:0008270 GO:0016787 GO:0046872
16082	KB663622	2243182	C	G	AMIN004703-RA:p.Phe2349Leu	Metalloendopeptidase [Source:UniProtKB/TrEMBL%3BAcc:A0A182W2Z3]	AMIN004703	GO:0006508 GO:0006508 GO:0006508 GO:0003676 GO:0003676 GO:0004222 GO:0004222 GO:0004222 GO:0005509 GO:0005509 GO:0005515 GO:0008233 GO:0008237 GO:0008237 GO:0008237 GO:0008270 GO:0008270 GO:0016787 GO:0046872
16083	KB663622	2243771	G	A	AMIN004703-RA:p.Ala2546Thr	Metalloendopeptidase [Source:UniProtKB/TrEMBL%3BAcc:A0A182W2Z3]	AMIN004703	GO:0006508 GO:0006508 GO:0006508 GO:0003676 GO:0003676 GO:0004222 GO:0004222 GO:0004222 GO:0005509 GO:0005509 GO:0005515 GO:0008233 GO:0008237 GO:0008237 GO:0008237 GO:0008270 GO:0008270 GO:0016787 GO:0046872
16114	KB663622	2412651	C	T	AMIN004719-RA:p.Ala17Val	heme peroxidase [Source:Projected from Anopheles gambiae (AGAP003714) VB Community Annotation]	AMIN004719	GO:0006979 GO:0006979 GO:0055114 GO:0055114 GO:0098869 GO:0004601 GO:0004601 GO:0020037 GO:0020037
16123	KB663622	2416509	T	C	AMIN004719-RA:p.Ser1129Pro	heme peroxidase [Source:Projected from Anopheles gambiae (AGAP003714) VB Community Annotation]	AMIN004719	GO:0006979 GO:0006979 GO:0055114 GO:0055114 GO:0098869 GO:0004601 GO:0004601 GO:0020037 GO:0020037
16127	KB663622	2417090	C	A	AMIN004719-RA:p.Pro1297Thr	heme peroxidase [Source:Projected from Anopheles gambiae (AGAP003714) VB Community Annotation]	AMIN004719	GO:0006979 GO:0006979 GO:0055114 GO:0055114 GO:0098869 GO:0004601 GO:0004601 GO:0020037 GO:0020037
16131	KB663622	2423688	G	A	AMIN004720-RA:p.Ala394Val	cyclin G-associated kinase [Source:Projected from Anopheles gambiae (AGAP003715) VB Community Annotation]	AMIN004720	GO:0006468 GO:0006468 GO:0004672 GO:0004672 GO:0005524 GO:0005524
16143	KB663622	2435220	C	G	AMIN016129-RA:p.Lys382Asn	Ferrochelatase [Source:Projected from Anopheles gambiae (AGAP003719) UniProtKB/TrEMBL%3BAcc:Q7QG25]	AMIN016129	GO:0006779 GO:0006783 GO:0006783 GO:0006783 GO:0004325 GO:0004325 GO:0004325 GO:0016829
16144	KB663622	2435834	T	C	AMIN016129-RA:p.Ser178Gly	Ferrochelatase [Source:Projected from Anopheles gambiae (AGAP003719) UniProtKB/TrEMBL%3BAcc:Q7QG25]	AMIN016129	GO:0006779 GO:0006783 GO:0006783 GO:0006783 GO:0004325 GO:0004325 GO:0004325 GO:0016829
16254	KB663622	2742049	C	T	AMIN004747-RA:p.Thr194Met	Synaptic vesicle protein [Source:Projected from Anopheles gambiae (AGAP004350) VB Community Annotation]	AMIN004747	GO:0055085 GO:0055085 GO:0016020 GO:0016021 GO:0016021 GO:0016021 GO:0022857 GO:0022857
16255	KB663622	2743904	A	G	AMIN004748-RA:p.Thr18Ala	ATP-dependent RNA helicase DDX43 [Source:Projected from Anopheles gambiae (AGAP004351) VB Community Annotation]	AMIN004748	GO:0000166 GO:0003676 GO:0003676 GO:0003723 GO:0003723 GO:0004386 GO:0004386 GO:0005524 GO:0005524 GO:0005524 GO:0016787
16262	KB663622	2747124	G	A	AMIN004749-RA:p.Ala344Val	Succinate--CoA ligase [GDP-forming] subunit beta%2C mitochondrial [Source:UniProtKB/TrEMBL%3BAcc:A0A182W339]	AMIN004749	GO:0006099 GO:0006099 GO:0006099 GO:0006104 GO:0006104 GO:0005739 GO:0005739 GO:0000166 GO:0000287 GO:0000287 GO:0003824 GO:0003824 GO:0004774 GO:0004775 GO:0004775 GO:0004776 GO:0004776 GO:0004776 GO:0005524 GO:0005524 GO:0005525 GO:0005525 GO:0016874 GO:0046872
16274	KB663622	2807194	C	T	AMIN015664-RA:p.Arg352Cys	odorant receptor	AMIN015664	GO:0007165 GO:0007165 GO:0007608 GO:0007608 GO:0007608 GO:0050896 GO:0050911 GO:0016020 GO:0016020 GO:0016020 GO:0016021 GO:0016021 GO:0004984 GO:0004984 GO:0005549 GO:0005549
16350	KB663622	3177749	G	A	AMIN004763-RA:p.Asp273Asn	Carbohydrate sulfotransferase [Source:UniProtKB/TrEMBL%3BAcc:A0A182W352]	AMIN004763	GO:0005975 GO:0016051 GO:0016051 GO:0000139 GO:0000139 GO:0005794 GO:0016021 GO:0016021 GO:0008146 GO:0008146 GO:0016740
16358	KB663622	3270272	A	G	AMIN004767-RA:p.Ile40Thr	Polypeptide N-acetylgalactosaminyltransferase [Source:UniProtKB/TrEMBL%3BAcc:A0A182W356]	AMIN004767	GO:0006486 GO:0006486 GO:0000139 GO:0000139 GO:0005794 GO:0016020 GO:0016021 GO:0016021 GO:0016740 GO:0016757 GO:0016757 GO:0030246 GO:0030246
16395	KB663622	3343621	C	G	AMIN004774-RA:p.Ser233Cys	SCP2 domain-containing protein [Source:UniProtKB/TrEMBL%3BAcc:A0A182W363]	AMIN004774	NA
16399	KB663622	3357444	C	T	AMIN004777-RA:p.Gly399Glu	DNA polymerase alpha subunit B [Source:Projected from Anopheles gambiae (AGAP004392) VB Community Annotation]	AMIN004777	GO:0006260 GO:0006260 GO:0006260 GO:0071897 GO:0005634 GO:0005634 GO:0003677 GO:0003677 GO:0003887
16430	KB663622	3596004	T	G	AMIN004796-RA:p.Val192Gly	wolframin [Source:Projected from Anopheles gambiae (AGAP004409) VB Community Annotation]	AMIN004796	GO:0016020 GO:0016021 GO:0016021 GO:0005515
16434	KB663622	3597833	A	G	AMIN004796-RA:p.Ile779Val	wolframin [Source:Projected from Anopheles gambiae (AGAP004409) VB Community Annotation]	AMIN004796	GO:0016020 GO:0016021 GO:0016021 GO:0005515
16435	KB663622	3597945	T	C	AMIN004796-RA:p.Val816Ala	wolframin [Source:Projected from Anopheles gambiae (AGAP004409) VB Community Annotation]	AMIN004796	GO:0016020 GO:0016021 GO:0016021 GO:0005515
16436	KB663622	3597987	G	C	AMIN004796-RA:p.Gly830Ala	wolframin [Source:Projected from Anopheles gambiae (AGAP004409) VB Community Annotation]	AMIN004796	GO:0016020 GO:0016021 GO:0016021 GO:0005515
16437	KB663622	3598099	G	T	AMIN004796-RA:p.Gln867His	wolframin [Source:Projected from Anopheles gambiae (AGAP004409) VB Community Annotation]	AMIN004796	GO:0016020 GO:0016021 GO:0016021 GO:0005515
16502	KB663622	3685603	T	C	AMIN004811-RA:p.Ser1532Pro	5'-3' exoribonuclease [Source:Projected from Anopheles gambiae (AGAP004430) VB Community Annotation]	AMIN004811	GO:0000956 GO:0000956 GO:0090305 GO:0005737 GO:0005737 GO:0003676 GO:0003676 GO:0003723 GO:0003723 GO:0004518 GO:0004527 GO:0004527 GO:0004527 GO:0008409 GO:0008409 GO:0016787
16511	KB663622	3700200	A	G	AMIN004816-RA:p.Ser21Pro	histone acetyltransferase	AMIN004816	GO:0006355 GO:0006355 GO:0016573 GO:0016573 GO:0005634 GO:0005634 GO:0004402 GO:0004402 GO:0005515 GO:0008080 GO:0008080
16528	KB663622	3784375	A	C	AMIN004822-RA:p.Asn698Thr	spectrin beta [Source:Projected from Anopheles gambiae (AGAP004440) VB Community Annotation]	AMIN004822	GO:0003779 GO:0003779 GO:0005515 GO:0005543 GO:0005543
16643	KB663622	4405366	G	A	AMIN004838-RA:p.Ala73Val	Sugar transporter ERD6-like [Source:Projected from Anopheles gambiae (AGAP004457) VB Community Annotation]	AMIN004838	GO:0055085 GO:0055085 GO:0016020 GO:0016021 GO:0016021 GO:0016021 GO:0022857 GO:0022857
16648	KB663622	4416168	C	A	AMIN004840-RA:p.Leu115Met	ubiquitin-like 1-activating enzyme E1 A [Source:Projected from Anopheles gambiae (AGAP004459) VB Community Annotation]	AMIN004840	GO:0006464 GO:0006464 GO:0008641 GO:0008641
16673	KB663622	4423954	C	T	AMIN004844-RA:p.Asp172Asn	ribosomal RNA-processing protein [Source:Projected from Anopheles gambiae (AGAP004463) VB Community Annotation]	AMIN004844	NA
16674	KB663622	4423990	T	G	AMIN004844-RA:p.Lys160Gln	ribosomal RNA-processing protein [Source:Projected from Anopheles gambiae (AGAP004463) VB Community Annotation]	AMIN004844	NA
16766	KB663622	4573715	T	C	AMIN004866-RA:p.Leu451Ser	exonuclease [Source:Projected from Anopheles gambiae (AGAP004491) VB Community Annotation]	AMIN004866	GO:0006281 GO:0006281 GO:0090305 GO:0005634 GO:0005634 GO:0003677 GO:0003677 GO:0003824 GO:0003824 GO:0004518 GO:0004518 GO:0016788 GO:0016788 GO:0035312 GO:0035312
16794	KB663622	4805157	T	A	AMIN004871-RA:p.Ser23Thr	ADP-ribosylation factor-like [Source:Projected from Anopheles gambiae (AGAP004496) VB Community Annotation]	AMIN004871	GO:0000166 GO:0005525 GO:0005525 GO:0005525
16854	KB663622	4964686	C	A	AMIN004891-RA:p.Met143Ile	huckebein [Source:Projected from Anopheles gambiae (AGAP004517) VB Community Annotation]	AMIN004891	GO:0003676 GO:0003676
16962	KB663622	5252338	G	A	AMIN004926-RA:p.Arg1217Lys	Angiotensin-converting enzyme [Source:UniProtKB/TrEMBL%3BAcc:A0A182W3L5]	AMIN004926	GO:0006508 GO:0006508 GO:0006508 GO:0055085 GO:0055085 GO:0016020 GO:0016020 GO:0016020 GO:0016021 GO:0016021 GO:0004180 GO:0004180 GO:0008233 GO:0008237 GO:0008237 GO:0008237 GO:0008241 GO:0008241 GO:0016787 GO:0022857 GO:0046872 GO:0046872
17164	KB663633	1908	C	G	AMIN009890-RA:p.Pro419Ala	pentatricopeptide repeat domain [Source:Projected from Anopheles gambiae (AGAP006051) VB Community Annotation]	AMIN009890	GO:0005515
17168	KB663633	4955	C	T	AMIN009891-RA:p.Ser411Asn	CBM21 domain-containing protein [Source:UniProtKB/TrEMBL%3BAcc:A0A182WHN7]	AMIN009891	GO:0005515
17196	KB663633	24501	C	G	AMIN009893-RA:p.Ser729Thr	NF-kappa-B inhibitor-like protein [Source:Projected from Anopheles gambiae (AGAP006055) VB Community Annotation]	AMIN009893	GO:0005515
17200	KB663633	25240	C	T	AMIN009893-RA:p.Ala483Thr	NF-kappa-B inhibitor-like protein [Source:Projected from Anopheles gambiae (AGAP006055) VB Community Annotation]	AMIN009893	GO:0005515
17290	KB663633	482022	G	A	AMIN009915-RA:p.Arg74Gln	odorant-binding protein [Source:Projected from Anopheles gambiae (AGAP006075) VB Community Annotation]	AMIN009915	GO:0005549 GO:0005549
17291	KB663633	482109	G	A	AMIN009915-RA:p.Ser103Asn	odorant-binding protein [Source:Projected from Anopheles gambiae (AGAP006075) VB Community Annotation]	AMIN009915	GO:0005549 GO:0005549
17305	KB663633	490966	A	G	AMIN009919-RA:p.His131Arg	odorant-binding protein [Source:Projected from Anopheles gambiae (AGAP006080) VB Community Annotation]	AMIN009919	GO:0005549 GO:0005549
17316	KB663633	508883	G	A	AMIN009923-RA:p.Thr697Ile	frazzled protein [Source:Projected from Anopheles gambiae (AGAP006083) VB Community Annotation]	AMIN009923	GO:0007399 GO:0007399 GO:0007411 GO:0007411 GO:0030513 GO:0030513 GO:0055072 GO:0055072 GO:0005887 GO:0005887 GO:0016020 GO:0016021 GO:0016021 GO:0016021 GO:0005515 GO:0038023 GO:0038023
17317	KB663633	508917	G	A	AMIN009923-RA:p.His686Tyr	frazzled protein [Source:Projected from Anopheles gambiae (AGAP006083) VB Community Annotation]	AMIN009923	GO:0007399 GO:0007399 GO:0007411 GO:0007411 GO:0030513 GO:0030513 GO:0055072 GO:0055072 GO:0005887 GO:0005887 GO:0016020 GO:0016021 GO:0016021 GO:0016021 GO:0005515 GO:0038023 GO:0038023
17321	KB663633	525157	G	T	AMIN009924-RA:p.Ala90Glu	C-type lectin domain-containing protein [Source:UniProtKB/TrEMBL%3BAcc:A0A182WHS0]	AMIN009924	NA
17331	KB663633	624513	T	C	AMIN009925-RA:p.Ser310Pro	CUE domain-containing protein [Source:UniProtKB/TrEMBL%3BAcc:A0A182WHS1]	AMIN009925	GO:0005515
17336	KB663633	630729	A	C	AMIN009927-RA:p.Met139Leu	chitinase [Source:Projected from Anopheles gambiae (AGAP006086) VB Community Annotation]	AMIN009927	GO:0005975 GO:0005975 GO:0008152 GO:0004553 GO:0004553 GO:0008061 GO:0008061 GO:0016787 GO:0016798
17364	KB663633	897483	T	C	AMIN009933-RA:p.Thr374Ala	nucleolar protein [Source:Projected from Anopheles gambiae (AGAP006090) VB Community Annotation]	AMIN009933	GO:0003676 GO:0003676 GO:0003723 GO:0003723
17369	KB663633	897801	C	A	AMIN009933-RA:p.Asp268Tyr	nucleolar protein [Source:Projected from Anopheles gambiae (AGAP006090) VB Community Annotation]	AMIN009933	GO:0003676 GO:0003676 GO:0003723 GO:0003723
17372	KB663633	932155	G	A	AMIN009936-RA:p.Thr626Met	U3 small nucleolar RNA-associated protein [Source:Projected from Anopheles gambiae (AGAP006092) VB Community Annotation]	AMIN009936	GO:0005515
17373	KB663633	932261	C	T	AMIN009936-RA:p.Ala591Thr	U3 small nucleolar RNA-associated protein [Source:Projected from Anopheles gambiae (AGAP006092) VB Community Annotation]	AMIN009936	GO:0005515
17438	KB663633	1229629	A	T	AMIN009961-RA:p.Glu929Asp	Anion exchange protein [Source:UniProtKB/TrEMBL%3BAcc:A0A182WHV7]	AMIN009961	GO:0006811 GO:0006820 GO:0006820 GO:0015698 GO:0098656 GO:0016020 GO:0016020 GO:0016020 GO:0016021 GO:0016021 GO:0016021 GO:0005452 GO:0005452 GO:0008509 GO:0008509
17457	KB663633	1268999	C	G	AMIN009967-RA:p.Leu249Phe	TOLL-like receptor 9	AMIN009967	GO:0007165 GO:0007165 GO:0016020 GO:0016021 GO:0016021 GO:0005515
17458	KB663633	1269025	C	T	AMIN009967-RA:p.Val241Ile	TOLL-like receptor 9	AMIN009967	GO:0007165 GO:0007165 GO:0016020 GO:0016021 GO:0016021 GO:0005515
17478	KB663633	1324218	C	T	AMIN009976-RA:p.Pro648Ser	AT-rich interactive domain-containing protein [Source:Projected from Anopheles gambiae (AGAP006990) VB Community Annotation]	AMIN009976	GO:0006355 GO:0006355 GO:0005634 GO:0005634 GO:0003677 GO:0003677
17480	KB663633	1325233	T	A	AMIN009976-RA:p.Ser871Thr	AT-rich interactive domain-containing protein [Source:Projected from Anopheles gambiae (AGAP006990) VB Community Annotation]	AMIN009976	GO:0006355 GO:0006355 GO:0005634 GO:0005634 GO:0003677 GO:0003677
17489	KB663633	1329744	G	C	AMIN009976-RA:p.Ala2032Pro	AT-rich interactive domain-containing protein [Source:Projected from Anopheles gambiae (AGAP006990) VB Community Annotation]	AMIN009976	GO:0006355 GO:0006355 GO:0005634 GO:0005634 GO:0003677 GO:0003677
17502	KB663633	1354354	T	G	AMIN009979-RA:p.Lys845Thr	E3 ubiquitin-protein ligase HERC4 [Source:Projected from Anopheles gambiae (AGAP006994) VB Community Annotation]	AMIN009979	GO:0016567 GO:0004842 GO:0004842 GO:0016740
17523	KB663633	1377869	C	G	AMIN009982-RA:p.Glu545Gln	mitochondrial alanyl-tRNA synthetase	AMIN009982	GO:0006412 GO:0006419 GO:0006419 GO:0043039 GO:0043039 GO:0005737 GO:0005737 GO:0000049 GO:0000049 GO:0000166 GO:0000166 GO:0000166 GO:0003676 GO:0003676 GO:0003723 GO:0004812 GO:0004812 GO:0004812 GO:0004813 GO:0004813 GO:0004813 GO:0005524 GO:0005524 GO:0005524 GO:0008270 GO:0008270 GO:0016874 GO:0046872
17610	KB663633	1792796	G	C	AMIN010003-RA:p.Val198Leu	ribosome biogenesis protein BMS1 [Source:Projected from Anopheles gambiae (AGAP005871) VB Community Annotation]	AMIN010003	GO:0042254 GO:0042254 GO:0005634 GO:0005634 GO:0005525 GO:0005525
17618	KB663633	1794278	A	G	AMIN010003-RA:p.Thr692Ala	ribosome biogenesis protein BMS1 [Source:Projected from Anopheles gambiae (AGAP005871) VB Community Annotation]	AMIN010003	GO:0042254 GO:0042254 GO:0005634 GO:0005634 GO:0005525 GO:0005525
17705	KB663633	2346659	A	T	AMIN010021-RA:p.Asp282Glu	Myb_DNA-bind_5 domain-containing protein [Source:UniProtKB/TrEMBL%3BAcc:A0A182WI17]	AMIN010021	NA
17709	KB663633	2347254	C	T	AMIN010021-RA:p.Ser84Asn	Myb_DNA-bind_5 domain-containing protein [Source:UniProtKB/TrEMBL%3BAcc:A0A182WI17]	AMIN010021	NA
17723	KB663633	2431191	C	T	AMIN010028-RA:p.Arg131Lys	TIL domain-containing protein [Source:UniProtKB/TrEMBL%3BAcc:A0A182WI24]	AMIN010028	NA
17724	KB663633	2431248	A	T	AMIN010028-RA:p.Leu112His	TIL domain-containing protein [Source:UniProtKB/TrEMBL%3BAcc:A0A182WI24]	AMIN010028	NA
17748	KB663633	2506794	C	T	AMIN010034-RA:p.Ser172Asn	chromatin modification-related protein EAF6 [Source:Projected from Anopheles gambiae (AGAP006810) VB Community Annotation]	AMIN010034	GO:0016573 GO:0016573 GO:0000123 GO:0000123
17749	KB663633	2506858	G	C	AMIN010034-RA:p.Pro151Ala	chromatin modification-related protein EAF6 [Source:Projected from Anopheles gambiae (AGAP006810) VB Community Annotation]	AMIN010034	GO:0016573 GO:0016573 GO:0000123 GO:0000123
17761	KB663633	2527493	T	A	AMIN010039-RA:p.Asp262Val	Lariat debranching enzyme [Source:Projected from Anopheles gambiae (AGAP006805) VB Community Annotation]	AMIN010039	GO:0006397 GO:0006397 GO:0016787 GO:0016787 GO:0016788 GO:0016788
17818	KB663633	2939979	A	T	AMIN010053-RA:p.Gln147Leu	MIT domain-containing protein [Source:Projected from Anopheles gambiae (AGAP006789) VB Community Annotation]	AMIN010053	NA
17846	KB663633	3079654	G	A	AMIN010062-RA:p.Gly285Glu	Regulator of telomere elongation helicase 1 homolog [Source:UniProtKB/TrEMBL%3BAcc:A0A182WI58]	AMIN010062	GO:0000723 GO:0000723 GO:0006139 GO:0006139 GO:0006260 GO:0006260 GO:0006281 GO:0006281 GO:0006281 GO:0006310 GO:0006310 GO:0006974 GO:0010569 GO:0010569 GO:0032508 GO:0005634 GO:0005634 GO:0005634 GO:0000166 GO:0003676 GO:0003676 GO:0003677 GO:0003677 GO:0003677 GO:0003678 GO:0003678 GO:0003678 GO:0004386 GO:0004386 GO:0004386 GO:0005524 GO:0005524 GO:0005524 GO:0016787 GO:0016818 GO:0016818 GO:…
17851	KB663633	3080198	T	C	AMIN010062-RA:p.Ser445Pro	Regulator of telomere elongation helicase 1 homolog [Source:UniProtKB/TrEMBL%3BAcc:A0A182WI58]	AMIN010062	GO:0000723 GO:0000723 GO:0006139 GO:0006139 GO:0006260 GO:0006260 GO:0006281 GO:0006281 GO:0006281 GO:0006310 GO:0006310 GO:0006974 GO:0010569 GO:0010569 GO:0032508 GO:0005634 GO:0005634 GO:0005634 GO:0000166 GO:0003676 GO:0003676 GO:0003677 GO:0003677 GO:0003677 GO:0003678 GO:0003678 GO:0003678 GO:0004386 GO:0004386 GO:0004386 GO:0005524 GO:0005524 GO:0005524 GO:0016787 GO:0016818 GO:0016818 GO:…
17852	KB663633	3080377	C	A	AMIN010062-RA:p.Ser504Arg	Regulator of telomere elongation helicase 1 homolog [Source:UniProtKB/TrEMBL%3BAcc:A0A182WI58]	AMIN010062	GO:0000723 GO:0000723 GO:0006139 GO:0006139 GO:0006260 GO:0006260 GO:0006281 GO:0006281 GO:0006281 GO:0006310 GO:0006310 GO:0006974 GO:0010569 GO:0010569 GO:0032508 GO:0005634 GO:0005634 GO:0005634 GO:0000166 GO:0003676 GO:0003676 GO:0003677 GO:0003677 GO:0003677 GO:0003678 GO:0003678 GO:0003678 GO:0004386 GO:0004386 GO:0004386 GO:0005524 GO:0005524 GO:0005524 GO:0016787 GO:0016818 GO:0016818 GO:…
17855	KB663633	3081032	C	A	AMIN010062-RA:p.His723Asn	Regulator of telomere elongation helicase 1 homolog [Source:UniProtKB/TrEMBL%3BAcc:A0A182WI58]	AMIN010062	GO:0000723 GO:0000723 GO:0006139 GO:0006139 GO:0006260 GO:0006260 GO:0006281 GO:0006281 GO:0006281 GO:0006310 GO:0006310 GO:0006974 GO:0010569 GO:0010569 GO:0032508 GO:0005634 GO:0005634 GO:0005634 GO:0000166 GO:0003676 GO:0003676 GO:0003677 GO:0003677 GO:0003677 GO:0003678 GO:0003678 GO:0003678 GO:0004386 GO:0004386 GO:0004386 GO:0005524 GO:0005524 GO:0005524 GO:0016787 GO:0016818 GO:0016818 GO:…
17857	KB663633	3081257	T	C	AMIN010062-RA:p.Tyr798His	Regulator of telomere elongation helicase 1 homolog [Source:UniProtKB/TrEMBL%3BAcc:A0A182WI58]	AMIN010062	GO:0000723 GO:0000723 GO:0006139 GO:0006139 GO:0006260 GO:0006260 GO:0006281 GO:0006281 GO:0006281 GO:0006310 GO:0006310 GO:0006974 GO:0010569 GO:0010569 GO:0032508 GO:0005634 GO:0005634 GO:0005634 GO:0000166 GO:0003676 GO:0003676 GO:0003677 GO:0003677 GO:0003677 GO:0003678 GO:0003678 GO:0003678 GO:0004386 GO:0004386 GO:0004386 GO:0005524 GO:0005524 GO:0005524 GO:0016787 GO:0016818 GO:0016818 GO:…
17859	KB663633	3081402	C	A	AMIN010062-RA:p.Ala846Asp	Regulator of telomere elongation helicase 1 homolog [Source:UniProtKB/TrEMBL%3BAcc:A0A182WI58]	AMIN010062	GO:0000723 GO:0000723 GO:0006139 GO:0006139 GO:0006260 GO:0006260 GO:0006281 GO:0006281 GO:0006281 GO:0006310 GO:0006310 GO:0006974 GO:0010569 GO:0010569 GO:0032508 GO:0005634 GO:0005634 GO:0005634 GO:0000166 GO:0003676 GO:0003676 GO:0003677 GO:0003677 GO:0003677 GO:0003678 GO:0003678 GO:0003678 GO:0004386 GO:0004386 GO:0004386 GO:0005524 GO:0005524 GO:0005524 GO:0016787 GO:0016818 GO:0016818 GO:…
17860	KB663633	3081417	T	A	AMIN010062-RA:p.Val851Asp	Regulator of telomere elongation helicase 1 homolog [Source:UniProtKB/TrEMBL%3BAcc:A0A182WI58]	AMIN010062	GO:0000723 GO:0000723 GO:0006139 GO:0006139 GO:0006260 GO:0006260 GO:0006281 GO:0006281 GO:0006281 GO:0006310 GO:0006310 GO:0006974 GO:0010569 GO:0010569 GO:0032508 GO:0005634 GO:0005634 GO:0005634 GO:0000166 GO:0003676 GO:0003676 GO:0003677 GO:0003677 GO:0003677 GO:0003678 GO:0003678 GO:0003678 GO:0004386 GO:0004386 GO:0004386 GO:0005524 GO:0005524 GO:0005524 GO:0016787 GO:0016818 GO:0016818 GO:…
17861	KB663633	3081429	A	T	AMIN010062-RA:p.Glu855Val	Regulator of telomere elongation helicase 1 homolog [Source:UniProtKB/TrEMBL%3BAcc:A0A182WI58]	AMIN010062	GO:0000723 GO:0000723 GO:0006139 GO:0006139 GO:0006260 GO:0006260 GO:0006281 GO:0006281 GO:0006281 GO:0006310 GO:0006310 GO:0006974 GO:0010569 GO:0010569 GO:0032508 GO:0005634 GO:0005634 GO:0005634 GO:0000166 GO:0003676 GO:0003676 GO:0003677 GO:0003677 GO:0003677 GO:0003678 GO:0003678 GO:0003678 GO:0004386 GO:0004386 GO:0004386 GO:0005524 GO:0005524 GO:0005524 GO:0016787 GO:0016818 GO:0016818 GO:…
17863	KB663633	3083172	G	A	AMIN010063-RA:p.Ala2Thr	glycerol kinase [Source:Projected from Anopheles gambiae (AGAP006778) VB Community Annotation]	AMIN010063	GO:0005975 GO:0005975 GO:0006072 GO:0006072 GO:0016310 GO:0004370 GO:0004370 GO:0016301 GO:0016740 GO:0016773 GO:0016773
17864	KB663633	3083172	G	T	AMIN010063-RA:p.Ala2Ser	glycerol kinase [Source:Projected from Anopheles gambiae (AGAP006778) VB Community Annotation]	AMIN010063	GO:0005975 GO:0005975 GO:0006072 GO:0006072 GO:0016310 GO:0004370 GO:0004370 GO:0016301 GO:0016740 GO:0016773 GO:0016773
17911	KB663633	3128290	A	G	AMIN010067-RA:p.Ile658Val	FCH and double SH3 domains protein [Source:Projected from Anopheles gambiae (AGAP006774) VB Community Annotation]	AMIN010067	GO:0005515
17958	KB663633	3351591	C	G	AMIN016145-RA:p.Asp96Glu	odorant-binding protein [Source:Projected from Anopheles gambiae (AGAP006760) VB Community Annotation]	AMIN016145	NA
18082	KB663633	3885683	T	G	AMIN010104-RA:p.Ile222Met	DNA-repair protein XRCC2 [Source:Projected from Anopheles gambiae (AGAP006734) VB Community Annotation]	AMIN010104	GO:0000724 GO:0000724 GO:0006281 GO:0006281 GO:0005657 GO:0005657 GO:0033063 GO:0033063
18103	KB663633	3902967	A	G	AMIN010109-RA:p.Thr65Ala	carboxylesterase [Source:Projected from Anopheles gambiae (AGAP006727) VB Community Annotation]	AMIN010109	NA
18136	KB663633	3963274	C	G	AMIN010112-RA:p.Phe66Leu	Fibronectin type-III domain-containing protein [Source:UniProtKB/TrEMBL%3BAcc:A0A182WIA8]	AMIN010112	GO:0005515
18158	KB663633	4045490	A	C	AMIN010119-RA:p.Asp229Glu	Gustatory receptor [Source:UniProtKB/TrEMBL%3BAcc:A0A182WIB5]	AMIN010119	GO:0007165 GO:0007165 GO:0050909 GO:0050909 GO:0005886 GO:0005886 GO:0016020 GO:0016021 GO:0016021 GO:0016021
18170	KB663633	4057576	A	G	AMIN010121-RA:p.Asn667Asp	BTB/POZ domain-containing protein [Source:Projected from Anopheles gambiae (AGAP006714) VB Community Annotation]	AMIN010121	GO:0005515
18171	KB663633	4057665	G	C	AMIN010122-RA:p.His364Asp	Gustatory receptor [Source:UniProtKB/TrEMBL%3BAcc:A0A182WIB8]	AMIN010122	GO:0007165 GO:0007165 GO:0050909 GO:0050909 GO:0005886 GO:0005886 GO:0016020 GO:0016021 GO:0016021 GO:0016021
18201	KB663633	4092674	A	T	AMIN010126-RA:p.Leu497His	amiloride-sensitive sodium channel [Source:Projected from Anopheles gambiae (AGAP006704) VB Community Annotation]	AMIN010126	GO:0006811 GO:0006814 GO:0006814 GO:0006814 GO:0035725 GO:0016020 GO:0016020 GO:0016020 GO:0016021 GO:0016021 GO:0005272 GO:0005272 GO:0005272
18202	KB663633	4093823	A	C	AMIN010126-RA:p.Leu225Arg	amiloride-sensitive sodium channel [Source:Projected from Anopheles gambiae (AGAP006704) VB Community Annotation]	AMIN010126	GO:0006811 GO:0006814 GO:0006814 GO:0006814 GO:0035725 GO:0016020 GO:0016020 GO:0016020 GO:0016021 GO:0016021 GO:0005272 GO:0005272 GO:0005272
18221	KB663633	4268781	C	T	AMIN010131-RA:p.Pro181Ser	hairy and enhancer of split%2C invertebrate [Source:Projected from Anopheles gambiae (AGAP006699) VB Community Annotation]	AMIN010131	GO:0006355 GO:0006355 GO:0005634 GO:0005634 GO:0003677 GO:0003677 GO:0046983 GO:0046983
18240	KB663633	4492955	C	A	AMIN010139-RA:p.Ala1373Ser	spectrin alpha [Source:Projected from Anopheles gambiae (AGAP006686) VB Community Annotation]	AMIN010139	GO:0005509 GO:0005509 GO:0005515
18312	KB663633	4915987	T	A	AMIN010154-RA:p.Gln97Leu	leucine rich immune protein (Coil-less)	AMIN010154	GO:0005515
18316	KB663633	4916185	T	C	AMIN010154-RA:p.Asn31Ser	leucine rich immune protein (Coil-less)	AMIN010154	GO:0005515
18345	KB663633	5187129	A	T	AMIN010169-RA:p.Asn9Ile	acyl-CoA dehydrogenase [Source:Projected from Anopheles gambiae (AGAP005662) VB Community Annotation]	AMIN010169	GO:0006635 GO:0006635 GO:0055114 GO:0055114 GO:0055114 GO:0005739 GO:0005739 GO:0003995 GO:0003995 GO:0016491 GO:0016627 GO:0016627 GO:0050660 GO:0050660 GO:0050660 GO:0070991 GO:0070991
18368	KB663633	5357539	G	A	AMIN016210-RA:p.Arg280His	cytochrome P450 [Source:Projected from Anopheles gambiae (AGAP005656) VB Community Annotation]	AMIN016210	GO:0055114 GO:0055114 GO:0055114 GO:0004497 GO:0004497 GO:0005506 GO:0005506 GO:0016491 GO:0016705 GO:0016705 GO:0020037 GO:0020037 GO:0046872
18369	KB663633	5357658	G	A	AMIN016210-RA:p.Val320Ile	cytochrome P450 [Source:Projected from Anopheles gambiae (AGAP005656) VB Community Annotation]	AMIN016210	GO:0055114 GO:0055114 GO:0055114 GO:0004497 GO:0004497 GO:0005506 GO:0005506 GO:0016491 GO:0016705 GO:0016705 GO:0020037 GO:0020037 GO:0046872
18435	KB663633	5496763	A	G	AMIN010187-RA:p.Asp681Gly	Neurotactin [Source:Projected from Anopheles gambiae (AGAP005644) VB Community Annotation]	AMIN010187	GO:0016020 GO:0016021 GO:0016021
18436	KB663633	5500624	T	C	AMIN010188-RA:p.Asn664Ser	E3 ubiquitin-protein ligase RFWD3 [Source:Projected from Anopheles gambiae (AGAP005643) VB Community Annotation]	AMIN010188	GO:0016567 GO:0016567 GO:0036297 GO:0036297 GO:0005634 GO:0005634 GO:0004842 GO:0004842 GO:0005515
18437	KB663633	5502151	C	G	AMIN010188-RA:p.Gly176Ala	E3 ubiquitin-protein ligase RFWD3 [Source:Projected from Anopheles gambiae (AGAP005643) VB Community Annotation]	AMIN010188	GO:0016567 GO:0016567 GO:0036297 GO:0036297 GO:0005634 GO:0005634 GO:0004842 GO:0004842 GO:0005515
18538	KB663633	5877017	C	T	AMIN014793-RA:p.Pro86Leu	MADF domain-containing protein [Source:UniProtKB/TrEMBL%3BAcc:A0A182WQ65]	AMIN014793	NA
18565	KB663644	23456	T	G	AMIN001317-RA:p.Lys562Gln	adenylate cyclase [Source:Projected from Anopheles gambiae (AGAP008683) VB Community Annotation]	AMIN001317	GO:0009190 GO:0009190 GO:0035556 GO:0035556 GO:0016849
18566	KB663644	24189	T	C	AMIN001317-RA:p.Met458Val	adenylate cyclase [Source:Projected from Anopheles gambiae (AGAP008683) VB Community Annotation]	AMIN001317	GO:0009190 GO:0009190 GO:0035556 GO:0035556 GO:0016849
18567	KB663644	24852	G	A	AMIN001317-RA:p.Thr278Ile	adenylate cyclase [Source:Projected from Anopheles gambiae (AGAP008683) VB Community Annotation]	AMIN001317	GO:0009190 GO:0009190 GO:0035556 GO:0035556 GO:0016849
18600	KB663644	113925	G	T	AMIN001323-RA:p.Arg1158Ser	Guanylate cyclase [Source:UniProtKB/TrEMBL%3BAcc:A0A182VTD2]	AMIN001323	GO:0006182 GO:0006182 GO:0006182 GO:0006468 GO:0006468 GO:0009190 GO:0009190 GO:0035556 GO:0035556 GO:0016020 GO:0016021 GO:0016021 GO:0016021 GO:0000166 GO:0004383 GO:0004383 GO:0004383 GO:0004672 GO:0004672 GO:0005524 GO:0005524 GO:0016829 GO:0016849 GO:0016849
18662	KB663644	592385	G	C	AMIN001335-RA:p.Val349Leu	STIP [Source:Projected from Anopheles gambiae (AGAP028421) UniProtKB/TrEMBL%3BAcc:A1XDB5]	AMIN001335	GO:0006397 GO:0006397 GO:0008380 GO:0008380 GO:0005634 GO:0005681 GO:0005681 GO:0003676 GO:0003676
18690	KB663644	678390	A	G	AMIN001339-RA:p.Ile159Met	odorant receptor	AMIN001339	GO:0007165 GO:0007165 GO:0007608 GO:0007608 GO:0007608 GO:0050896 GO:0050911 GO:0016020 GO:0016020 GO:0016020 GO:0016021 GO:0016021 GO:0004984 GO:0004984 GO:0005549 GO:0005549
18693	KB663644	678489	G	T	AMIN001339-RA:p.Met192Ile	odorant receptor	AMIN001339	GO:0007165 GO:0007165 GO:0007608 GO:0007608 GO:0007608 GO:0050896 GO:0050911 GO:0016020 GO:0016020 GO:0016020 GO:0016021 GO:0016021 GO:0004984 GO:0004984 GO:0005549 GO:0005549
18694	KB663644	678712	A	G	AMIN001339-RA:p.Asp246Gly	odorant receptor	AMIN001339	GO:0007165 GO:0007165 GO:0007608 GO:0007608 GO:0007608 GO:0050896 GO:0050911 GO:0016020 GO:0016020 GO:0016020 GO:0016021 GO:0016021 GO:0004984 GO:0004984 GO:0005549 GO:0005549
18697	KB663644	678820	A	G	AMIN001339-RA:p.Glu282Gly	odorant receptor	AMIN001339	GO:0007165 GO:0007165 GO:0007608 GO:0007608 GO:0007608 GO:0050896 GO:0050911 GO:0016020 GO:0016020 GO:0016020 GO:0016021 GO:0016021 GO:0004984 GO:0004984 GO:0005549 GO:0005549
18698	KB663644	678971	T	A	AMIN001339-RA:p.Leu320His	odorant receptor	AMIN001339	GO:0007165 GO:0007165 GO:0007608 GO:0007608 GO:0007608 GO:0050896 GO:0050911 GO:0016020 GO:0016020 GO:0016020 GO:0016021 GO:0016021 GO:0004984 GO:0004984 GO:0005549 GO:0005549
18700	KB663644	679327	G	T	AMIN001339-RA:p.Arg399Ser	odorant receptor	AMIN001339	GO:0007165 GO:0007165 GO:0007608 GO:0007608 GO:0007608 GO:0050896 GO:0050911 GO:0016020 GO:0016020 GO:0016020 GO:0016021 GO:0016021 GO:0004984 GO:0004984 GO:0005549 GO:0005549
18701	KB663644	679364	A	G	AMIN001339-RA:p.Thr412Ala	odorant receptor	AMIN001339	GO:0007165 GO:0007165 GO:0007608 GO:0007608 GO:0007608 GO:0050896 GO:0050911 GO:0016020 GO:0016020 GO:0016020 GO:0016021 GO:0016021 GO:0004984 GO:0004984 GO:0005549 GO:0005549
18702	KB663644	679476	C	T	AMIN001339-RA:p.Thr428Met	odorant receptor	AMIN001339	GO:0007165 GO:0007165 GO:0007608 GO:0007608 GO:0007608 GO:0050896 GO:0050911 GO:0016020 GO:0016020 GO:0016020 GO:0016021 GO:0016021 GO:0004984 GO:0004984 GO:0005549 GO:0005549
18723	KB663644	882016	T	C	AMIN001346-RA:p.Thr321Ala	Juvenile hormone-inducible protein [Source:Projected from Anopheles gambiae (AGAP008704) UniProtKB/TrEMBL%3BAcc:A0A1S4GZS3]	AMIN001346	NA
18724	KB663644	882045	T	C	AMIN001346-RA:p.Asn311Ser	Juvenile hormone-inducible protein [Source:Projected from Anopheles gambiae (AGAP008704) UniProtKB/TrEMBL%3BAcc:A0A1S4GZS3]	AMIN001346	NA
18736	KB663644	1043003	C	G	AMIN001348-RA:p.Ser468Thr	Protein zwilch [Source:Projected from Anopheles gambiae (AGAP008706) UniProtKB/TrEMBL%3BAcc:A0A1S4GZ12]	AMIN001348	GO:0007093 GO:0007093 GO:1990423 GO:1990423
18749	KB663644	1085073	C	T	AMIN001351-RA:p.Gly1150Ser	solute carrier organic anion transporter family%2C member 3A [Source:Projected from Anopheles gambiae (AGAP008711) VB Community Annotation]	AMIN001351	GO:0055085 GO:0055085 GO:0016020 GO:0016020 GO:0016020 GO:0016021 GO:0016021 GO:0005515
18829	KB663644	1227775	G	C	AMIN001359-RA:p.Ala62Gly	Facilitated trehalose transporter Tret1-2 homolog [Source:Projected from Anopheles gambiae (AGAP008721) UniProtKB/TrEMBL%3BAcc:A0A1S4GZ27]	AMIN001359	GO:0055085 GO:0055085 GO:0016020 GO:0016020 GO:0016020 GO:0016021 GO:0016021 GO:0016021 GO:0022857 GO:0022857
18830	KB663644	1227919	G	A	AMIN001359-RA:p.Pro14Leu	Facilitated trehalose transporter Tret1-2 homolog [Source:Projected from Anopheles gambiae (AGAP008721) UniProtKB/TrEMBL%3BAcc:A0A1S4GZ27]	AMIN001359	GO:0055085 GO:0055085 GO:0016020 GO:0016020 GO:0016020 GO:0016021 GO:0016021 GO:0016021 GO:0022857 GO:0022857
18834	KB663644	1247269	T	C	AMIN001361-RA:p.Val58Ala	minichromosome maintenance protein [Source:Projected from Anopheles gambiae (AGAP008723) VB Community Annotation]	AMIN001361	GO:0006260 GO:0006260 GO:0006270 GO:0006270 GO:0005634 GO:0005634 GO:0003690 GO:0003690 GO:0003697 GO:0003697
18851	KB663644	1255980	T	A	AMIN001363-RA:p.Thr25Ser	intraflagellar transport 52	AMIN001363	NA
18973	KB663644	1922737	G	A	AMIN001385-RA:p.Ala777Val	DNA repair and recombination protein RAD54 and RAD54-like protein [Source:Projected from Anopheles gambiae (AGAP008748) VB Community Annotation]	AMIN001385	GO:0005524 GO:0005524
18981	KB663644	1993473	T	A	AMIN001387-RA:p.Glu703Asp	B30.2/SPRY domain-containing protein [Source:UniProtKB/TrEMBL%3BAcc:A0A182VTJ6]	AMIN001387	GO:0005515
18992	KB663644	1994003	C	T	AMIN001387-RA:p.Val527Ile	B30.2/SPRY domain-containing protein [Source:UniProtKB/TrEMBL%3BAcc:A0A182VTJ6]	AMIN001387	GO:0005515
19005	KB663644	1995039	T	G	AMIN001387-RA:p.Asn207His	B30.2/SPRY domain-containing protein [Source:UniProtKB/TrEMBL%3BAcc:A0A182VTJ6]	AMIN001387	GO:0005515
19014	KB663644	2003943	T	A	AMIN001388-RA:p.Thr43Ser	Fibronectin type-III domain-containing protein [Source:UniProtKB/TrEMBL%3BAcc:A0A182VTJ7]	AMIN001388	GO:0005515
19045	KB663644	2123048	A	G	AMIN001395-RA:p.Val321Ala	syntaxin [Source:Projected from Anopheles gambiae (AGAP008756) VB Community Annotation]	AMIN001395	GO:0006886 GO:0006886 GO:0016192 GO:0016192 GO:0061025 GO:0016020 GO:0016020 GO:0016020 GO:0016021 GO:0016021 GO:0005484 GO:0005484
19082	KB663644	2133537	A	T	AMIN001399-RA:p.Met553Lys	Cir_N domain-containing protein [Source:UniProtKB/TrEMBL%3BAcc:A0A182VTK8]	AMIN001399	NA
19090	KB663644	2134110	A	C	AMIN001399-RA:p.Ile362Arg	Cir_N domain-containing protein [Source:UniProtKB/TrEMBL%3BAcc:A0A182VTK8]	AMIN001399	NA
19252	KB663644	2996813	T	C	AMIN001440-RA:p.Lys124Arg	pre-mRNA-splicing factor ATP-dependent RNA helicase PRP16 [Source:Projected from Anopheles gambiae (AGAP008528) VB Community Annotation]	AMIN001440	GO:0000166 GO:0003676 GO:0003676 GO:0004386 GO:0004386 GO:0005524 GO:0005524 GO:0005524 GO:0016787
19255	KB663644	2996977	C	G	AMIN001440-RA:p.Glu69Asp	pre-mRNA-splicing factor ATP-dependent RNA helicase PRP16 [Source:Projected from Anopheles gambiae (AGAP008528) VB Community Annotation]	AMIN001440	GO:0000166 GO:0003676 GO:0003676 GO:0004386 GO:0004386 GO:0005524 GO:0005524 GO:0005524 GO:0016787
19256	KB663644	3024846	G	A	AMIN001442-RA:p.Leu86Phe	dynein light chain 1%2C axonemal [Source:Projected from Anopheles gambiae (AGAP008526) VB Community Annotation]	AMIN001442	GO:0005515
19410	KB663644	3425445	G	T	AMIN001461-RA:p.Glu53Asp	glutaryl-CoA dehydrogenase [Source:Projected from Anopheles gambiae (AGAP008501) VB Community Annotation]	AMIN001461	GO:0055114 GO:0055114 GO:0055114 GO:0003995 GO:0003995 GO:0016491 GO:0016627 GO:0016627 GO:0050660 GO:0050660 GO:0050660
19430	KB663644	3448641	A	T	AMIN001466-RA:p.Phe101Leu	Glyoxylate reductase/hydroxypyruvate reductase%2C gene [Source:Projected from Anopheles gambiae (AGAP009611) UniProtKB/TrEMBL%3BAcc:A0A1S4H2D7]	AMIN001466	GO:0055114 GO:0055114 GO:0055114 GO:0016491 GO:0016616 GO:0016616 GO:0051287 GO:0051287
19434	KB663644	3448844	T	A	AMIN001466-RA:p.Ile34Phe	Glyoxylate reductase/hydroxypyruvate reductase%2C gene [Source:Projected from Anopheles gambiae (AGAP009611) UniProtKB/TrEMBL%3BAcc:A0A1S4H2D7]	AMIN001466	GO:0055114 GO:0055114 GO:0055114 GO:0016491 GO:0016616 GO:0016616 GO:0051287 GO:0051287
19436	KB663644	3449650	T	A	AMIN001467-RA:p.Ser3Thr	glyoxylate/hydroxypyruvate reductase [Source:Projected from Anopheles gambiae (AGAP009612) VB Community Annotation]	AMIN001467	GO:0055114 GO:0055114 GO:0055114 GO:0016491 GO:0016616 GO:0016616 GO:0051287 GO:0051287
19437	KB663644	3449653	G	A	AMIN001467-RA:p.Gly4Ser	glyoxylate/hydroxypyruvate reductase [Source:Projected from Anopheles gambiae (AGAP009612) VB Community Annotation]	AMIN001467	GO:0055114 GO:0055114 GO:0055114 GO:0016491 GO:0016616 GO:0016616 GO:0051287 GO:0051287
19491	KB663644	3702283	C	A	AMIN001485-RA:p.Ala24Glu	ataxia telangiectasia mutated family protein [Source:Projected from Anopheles gambiae (AGAP009632) VB Community Annotation]	AMIN001485	GO:0000077 GO:0000077 GO:0000723 GO:0000723 GO:0006281 GO:0006281 GO:0010212 GO:0010212 GO:0016310 GO:0016572 GO:0016572 GO:0000166 GO:0004674 GO:0004674 GO:0004674 GO:0005515 GO:0005524 GO:0005524 GO:0016301 GO:0016301 GO:0016301 GO:0016740
19502	KB663644	3710056	C	A	AMIN001485-RA:p.Asn1940Lys	ataxia telangiectasia mutated family protein [Source:Projected from Anopheles gambiae (AGAP009632) VB Community Annotation]	AMIN001485	GO:0000077 GO:0000077 GO:0000723 GO:0000723 GO:0006281 GO:0006281 GO:0010212 GO:0010212 GO:0016310 GO:0016572 GO:0016572 GO:0000166 GO:0004674 GO:0004674 GO:0004674 GO:0005515 GO:0005524 GO:0005524 GO:0016301 GO:0016301 GO:0016301 GO:0016740
19505	KB663644	3711174	A	G	AMIN001485-RA:p.Asn2267Asp	ataxia telangiectasia mutated family protein [Source:Projected from Anopheles gambiae (AGAP009632) VB Community Annotation]	AMIN001485	GO:0000077 GO:0000077 GO:0000723 GO:0000723 GO:0006281 GO:0006281 GO:0010212 GO:0010212 GO:0016310 GO:0016572 GO:0016572 GO:0000166 GO:0004674 GO:0004674 GO:0004674 GO:0005515 GO:0005524 GO:0005524 GO:0016301 GO:0016301 GO:0016301 GO:0016740
19515	KB663644	3714455	A	C	AMIN001485-RA:p.Lys2772Gln	ataxia telangiectasia mutated family protein [Source:Projected from Anopheles gambiae (AGAP009632) VB Community Annotation]	AMIN001485	GO:0000077 GO:0000077 GO:0000723 GO:0000723 GO:0006281 GO:0006281 GO:0010212 GO:0010212 GO:0016310 GO:0016572 GO:0016572 GO:0000166 GO:0004674 GO:0004674 GO:0004674 GO:0005515 GO:0005524 GO:0005524 GO:0016301 GO:0016301 GO:0016301 GO:0016740
19517	KB663644	3714731	T	C	AMIN001485-RA:p.Ser2864Pro	ataxia telangiectasia mutated family protein [Source:Projected from Anopheles gambiae (AGAP009632) VB Community Annotation]	AMIN001485	GO:0000077 GO:0000077 GO:0000723 GO:0000723 GO:0006281 GO:0006281 GO:0010212 GO:0010212 GO:0016310 GO:0016572 GO:0016572 GO:0000166 GO:0004674 GO:0004674 GO:0004674 GO:0005515 GO:0005524 GO:0005524 GO:0016301 GO:0016301 GO:0016301 GO:0016740
19529	KB663644	3720527	A	G	AMIN001487-RA:p.Val199Ala	Ig-like domain-containing protein [Source:UniProtKB/TrEMBL%3BAcc:A0A182VTU4]	AMIN001487	NA
19600	KB663644	3792971	T	A	AMIN001495-RA:p.Leu111His	nucleosome assembly protein 1-like [Source:Projected from Anopheles gambiae (AGAP009639) VB Community Annotation]	AMIN001495	GO:0006334 GO:0006334 GO:0005634 GO:0005634
19645	KB663644	3940270	T	C	AMIN001509-RA:p.Thr193Ala	YEATS domain-containing protein [Source:Projected from Anopheles gambiae (AGAP009650) VB Community Annotation]	AMIN001509	GO:0006355 GO:0006355 GO:0005634 GO:0005634
19647	KB663644	3946560	G	C	AMIN001511-RA:p.Ile246Met	Tetraspanin [Source:UniProtKB/TrEMBL%3BAcc:A0A182VTW8]	AMIN001511	GO:0016020 GO:0016021 GO:0016021 GO:0016021
19723	KB663644	4330730	T	G	AMIN001525-RC:p.Asp160Glu; AMIN001525-RA:p.Asp160Glu; AMIN001525-RB:p.Asp160Glu	serine protease inhibitor (serpin) 4	AMIN001525	GO:0005615 GO:0005615 GO:0005615 GO:0005615 GO:0005615 GO:0005615
19764	KB663644	4539922	G	C	AMIN001535-RA:p.Val234Leu	DNA fragmentation factor-related protein [Source:Projected from Anopheles gambiae (AGAP009681) VB Community Annotation]	AMIN001535	GO:0006309 GO:0006309 GO:0006915 GO:0006915 GO:0006915 GO:0005634 GO:0005634 GO:0005737 GO:0005737 GO:0004536 GO:0004536 GO:0016787 GO:0016787
19768	KB663644	4708802	A	G	AMIN001538-RA:p.Ser283Pro	MFS transporter%2C PCFT/HCP family%2C solute carrier family 46 (folate transporter [Source:Projected from Anopheles gambiae (AGAP009684) VB Community Annotation]	AMIN001538	GO:0055085 GO:0055085 GO:0016020 GO:0016021 GO:0016021 GO:0022857
19788	KB663644	4798166	C	A	AMIN001544-RA:p.Pro944His	Leucine-rich repeats and immunoglobulin-like domains protein [Source:Projected from Anopheles gambiae (AGAP009688) VB Community Annotation]	AMIN001544	GO:0016020 GO:0016021 GO:0016021 GO:0005515
19827	KB663644	5204025	A	T	AMIN001551-RA:p.Gln67Leu	U3 small nucleolar RNA-associated protein [Source:Projected from Anopheles gambiae (AGAP009004) VB Community Annotation]	AMIN001551	NA
19831	KB663644	5205970	C	G	AMIN001551-RA:p.Asp667Glu	U3 small nucleolar RNA-associated protein [Source:Projected from Anopheles gambiae (AGAP009004) VB Community Annotation]	AMIN001551	NA
19839	KB663644	5208873	T	A	AMIN001551-RA:p.Leu1635Gln	U3 small nucleolar RNA-associated protein [Source:Projected from Anopheles gambiae (AGAP009004) VB Community Annotation]	AMIN001551	NA
19895	KB663644	5499109	T	C	AMIN001563-RA:p.Glu96Gly	Methionine aminopeptidase [Source:UniProtKB/TrEMBL%3BAcc:A0A182VU20]	AMIN001563	GO:0006508 GO:0006508 GO:0006508 GO:0070084 GO:0070084 GO:0004177 GO:0004177 GO:0004177 GO:0008233 GO:0008235 GO:0008235 GO:0016787 GO:0046872 GO:0046872 GO:0070006 GO:0070006
19896	KB663644	5499128	C	T	AMIN001563-RA:p.Ala90Thr	Methionine aminopeptidase [Source:UniProtKB/TrEMBL%3BAcc:A0A182VU20]	AMIN001563	GO:0006508 GO:0006508 GO:0006508 GO:0070084 GO:0070084 GO:0004177 GO:0004177 GO:0004177 GO:0008233 GO:0008235 GO:0008235 GO:0016787 GO:0046872 GO:0046872 GO:0070006 GO:0070006
19946	KB663644	5585750	C	T	AMIN001571-RA:p.Ser779Asn	chitinase [Source:Projected from Anopheles gambiae (AGAP009022) VB Community Annotation]	AMIN001571	GO:0005975 GO:0005975 GO:0006030 GO:0008152 GO:0005576 GO:0005576 GO:0004553 GO:0004553 GO:0008061 GO:0008061 GO:0016787 GO:0016798
19955	KB663644	5587906	A	T	AMIN001571-RA:p.Phe81Tyr	chitinase [Source:Projected from Anopheles gambiae (AGAP009022) VB Community Annotation]	AMIN001571	GO:0005975 GO:0005975 GO:0006030 GO:0008152 GO:0005576 GO:0005576 GO:0004553 GO:0004553 GO:0008061 GO:0008061 GO:0016787 GO:0016798
19963	KB663644	5596609	A	T	AMIN001573-RA:p.Glu505Asp	RNA polymerase I-specific transcription initiation factor RRN3 [Source:Projected from Anopheles gambiae (AGAP009024) VB Community Annotation]	AMIN001573	NA
20244	KB663655	138906	C	T	AMIN007287-RA:p.Ala494Thr	tripartite motif-containing protein [Source:Projected from Anopheles gambiae (AGAP005125) VB Community Annotation]	AMIN007287	GO:0005515 GO:0008270 GO:0008270
20280	KB663655	347444	T	C	AMIN007303-RA:p.Ser424Gly	phosphatidylinositol-bisphosphatase [Source:Projected from Anopheles gambiae (AGAP005139) VB Community Annotation]	AMIN007303	GO:0046856 GO:0046856
20290	KB663655	376132	T	C	AMIN007307-RA:p.Phe30Leu	replication factor C subunit 3/5 [Source:Projected from Anopheles gambiae (AGAP005144) VB Community Annotation]	AMIN007307	GO:0006260 GO:0006260 GO:0003677 GO:0003677 GO:0005524 GO:0005524
20305	KB663655	455356	C	T	AMIN007310-RA:p.Ala637Thr	Fibronectin type-III domain-containing protein [Source:UniProtKB/TrEMBL%3BAcc:A0A182WAD2]	AMIN007310	GO:0005515
20349	KB663655	656322	G	A	AMIN007323-RA:p.Gly363Asp	polynucleotide 5'-hydroxyl-kinase GRC3/NOL9 [Source:Projected from Anopheles gambiae (AGAP005161) VB Community Annotation]	AMIN007323	GO:0000166 GO:0005524 GO:0005524
20356	KB663655	663086	T	C	AMIN007324-RA:p.Ile178Val	dystroglycan [Source:Projected from Anopheles gambiae (AGAP005162) VB Community Annotation]	AMIN007324	GO:0007016 GO:0007016 GO:0005623 GO:0005623 GO:0016010 GO:0016010 GO:0016020 GO:0016020 GO:0016020 GO:0016021 GO:0016021 GO:0005509 GO:0005509
20357	KB663655	663362	G	T	AMIN007324-RA:p.Asn106Lys	dystroglycan [Source:Projected from Anopheles gambiae (AGAP005162) VB Community Annotation]	AMIN007324	GO:0007016 GO:0007016 GO:0005623 GO:0005623 GO:0016010 GO:0016010 GO:0016020 GO:0016020 GO:0016020 GO:0016021 GO:0016021 GO:0005509 GO:0005509
20505	KB663655	2013776	C	T	AMIN007353-RA:p.Ala511Val	nuclear pore complex protein Nup188 [Source:Projected from Anopheles gambiae (AGAP005193) VB Community Annotation]	AMIN007353	GO:0006913 GO:0017056 GO:0017056
20507	KB663655	2014343	A	C	AMIN007353-RA:p.Asn700Thr	nuclear pore complex protein Nup188 [Source:Projected from Anopheles gambiae (AGAP005193) VB Community Annotation]	AMIN007353	GO:0006913 GO:0017056 GO:0017056
20549	KB663655	2136538	T	A	AMIN007367-RA:p.Phe14Tyr	odorant-binding protein [Source:Projected from Anopheles gambiae (AGAP005208) VB Community Annotation]	AMIN007367	GO:0005549 GO:0005549
20591	KB663655	2277582	T	C	AMIN007375-RA:p.His731Arg	outer segment 2	AMIN007375	GO:0005515
20711	KB663655	2710055	T	G	AMIN007402-RA:p.Lys782Gln	NF-X1-type zinc finger protein NFXL1 [Source:Projected from Anopheles gambiae (AGAP005362) VB Community Annotation]	AMIN007402	GO:0006355 GO:0006355 GO:0005634 GO:0005634 GO:0016020 GO:0016021 GO:0016021 GO:0003700 GO:0003700 GO:0008270 GO:0008270
20796	KB663655	2780592	C	T	AMIN007408-RA:p.Ala1102Val	BRCT domain-containing protein [Source:UniProtKB/TrEMBL%3BAcc:A0A182WAN0]	AMIN007408	NA
20797	KB663655	2780719	T	A	AMIN007408-RA:p.Phe1144Leu	BRCT domain-containing protein [Source:UniProtKB/TrEMBL%3BAcc:A0A182WAN0]	AMIN007408	NA
20867	KB663655	2942145	G	A	AMIN007421-RA:p.Ala245Thr	ATP-dependent RNA helicase DDX20 [Source:Projected from Anopheles gambiae (AGAP005391) VB Community Annotation]	AMIN007421	GO:0003676 GO:0003676 GO:0005524 GO:0005524
20869	KB663655	2942904	C	T	AMIN007421-RA:p.Pro498Ser	ATP-dependent RNA helicase DDX20 [Source:Projected from Anopheles gambiae (AGAP005391) VB Community Annotation]	AMIN007421	GO:0003676 GO:0003676 GO:0005524 GO:0005524
20870	KB663655	2942919	A	T	AMIN007421-RA:p.Thr503Ser	ATP-dependent RNA helicase DDX20 [Source:Projected from Anopheles gambiae (AGAP005391) VB Community Annotation]	AMIN007421	GO:0003676 GO:0003676 GO:0005524 GO:0005524
20872	KB663655	2942994	A	G	AMIN007421-RA:p.Thr528Ala	ATP-dependent RNA helicase DDX20 [Source:Projected from Anopheles gambiae (AGAP005391) VB Community Annotation]	AMIN007421	GO:0003676 GO:0003676 GO:0005524 GO:0005524
20875	KB663655	2943149	C	G	AMIN007421-RA:p.Ile579Met	ATP-dependent RNA helicase DDX20 [Source:Projected from Anopheles gambiae (AGAP005391) VB Community Annotation]	AMIN007421	GO:0003676 GO:0003676 GO:0005524 GO:0005524
20922	KB663655	3106912	A	C	AMIN007434-RA:p.Met394Leu	Translation initiation factor 4G [Source:Projected from Anopheles gambiae (AGAP004750) UniProtKB/TrEMBL%3BAcc:A0A1S4GM12]	AMIN007434	GO:0003723 GO:0003723 GO:0005515
20927	KB663655	3116775	A	G	AMIN007436-RA:p.Gln396Arg	Uncharacterized protein C05D11.1 [Source:Projected from Anopheles gambiae (AGAP004747) VB Community Annotation]	AMIN007436	GO:0006508 GO:0006508 GO:0003824 GO:0003824 GO:0046872 GO:0046872
20928	KB663655	3116778	T	G	AMIN007436-RA:p.Leu397Arg	Uncharacterized protein C05D11.1 [Source:Projected from Anopheles gambiae (AGAP004747) VB Community Annotation]	AMIN007436	GO:0006508 GO:0006508 GO:0003824 GO:0003824 GO:0046872 GO:0046872
20938	KB663655	3125289	A	G	AMIN007438-RA:p.Tyr777Cys	transcription elongation regulator [Source:Projected from Anopheles gambiae (AGAP004745) VB Community Annotation]	AMIN007438	GO:0005515
20955	KB663655	3188485	C	T	AMIN007449-RA:p.Glu11Lys	mitochondrial GTPase 1 homolog [Source:Projected from Anopheles gambiae (AGAP004736) VB Community Annotation]	AMIN007449	GO:0000166 GO:0005525 GO:0005525 GO:0005525
21007	KB663655	3285134	G	T	AMIN007459-RA:p.His243Asn	Gustatory receptor [Source:UniProtKB/TrEMBL%3BAcc:A0A182WAT1]	AMIN007459	GO:0007165 GO:0007165 GO:0050909 GO:0050909 GO:0005886 GO:0005886 GO:0016020 GO:0016021 GO:0016021 GO:0016021
21013	KB663655	3310668	C	T	AMIN007462-RA:p.Glu496Lys	Intraflagellar transport 74 homolog [Source:Projected from Anopheles gambiae (AGAP004724) VB Community Annotation]	AMIN007462	GO:0042073 GO:0042073 GO:0060271 GO:0060271 GO:0005929 GO:0005929 GO:0030992 GO:0030992 GO:0048487 GO:0048487
21045	KB663655	3433281	C	T	AMIN007473-RA:p.Ser252Asn	Gustatory receptor [Source:UniProtKB/TrEMBL%3BAcc:A0A182WAU5]	AMIN007473	GO:0007165 GO:0007165 GO:0050909 GO:0050909 GO:0005886 GO:0005886 GO:0016020 GO:0016021 GO:0016021 GO:0016021
21048	KB663655	3433918	C	T	AMIN007473-RA:p.Gly40Ser	Gustatory receptor [Source:UniProtKB/TrEMBL%3BAcc:A0A182WAU5]	AMIN007473	GO:0007165 GO:0007165 GO:0050909 GO:0050909 GO:0005886 GO:0005886 GO:0016020 GO:0016021 GO:0016021 GO:0016021
21229	KB663655	3820478	G	A	AMIN007496-RA:p.Ser851Asn	nuclear receptor subfamily 6 group A [Source:Projected from Anopheles gambiae (AGAP004693) VB Community Annotation]	AMIN007496	GO:0006355 GO:0006355 GO:0043401 GO:0005634 GO:0005634 GO:0005634 GO:0042025 GO:0003677 GO:0003677 GO:0003677 GO:0003700 GO:0003700 GO:0003707 GO:0003707 GO:0008270 GO:0008270 GO:0043565 GO:0043565 GO:0046872
21415	KB663666	175096	T	C	AMIN009174-RA:p.Ile141Val	Fatty-acid amide hydrolase [Source:Projected from Anopheles gambiae (AGAP011315) UniProtKB/TrEMBL%3BAcc:A0A1S4H696]	AMIN009174	NA
21418	KB663666	175369	C	T	AMIN009174-RA:p.Gly50Ser	Fatty-acid amide hydrolase [Source:Projected from Anopheles gambiae (AGAP011315) UniProtKB/TrEMBL%3BAcc:A0A1S4H696]	AMIN009174	NA
21420	KB663666	216325	A	C	AMIN009175-RA:p.Asp466Ala	cytochrome b5 reductase [Source:Projected from Anopheles gambiae (AGAP011314) VB Community Annotation]	AMIN009175	GO:0055114 GO:0055114 GO:0055114 GO:0016491 GO:0016491 GO:0016491 GO:0020037 GO:0020037 GO:0046872 GO:0046872
21423	KB663666	228596	T	A	AMIN009177-RA:p.Tyr326Phe	CortBP2 domain-containing protein [Source:UniProtKB/TrEMBL%3BAcc:A0A182WFN0]	AMIN009177	NA
21444	KB663666	274915	T	A	AMIN009183-RA:p.Phe147Tyr	Fibrinogen C-terminal domain-containing protein [Source:UniProtKB/TrEMBL%3BAcc:A0A182WFN6]	AMIN009183	NA
21488	KB663666	369336	G	C	AMIN009190-RA:p.Pro349Ala	glycosylphosphatidylinositol deacylase [Source:Projected from Anopheles gambiae (AGAP011299) VB Community Annotation]	AMIN009190	GO:0015031 GO:0015031 GO:0005783 GO:0005789 GO:0005789 GO:0016020 GO:0016021 GO:0016021 GO:0016787 GO:0016788 GO:0016788
21489	KB663666	369349	G	C	AMIN009190-RA:p.Asp344Glu	glycosylphosphatidylinositol deacylase [Source:Projected from Anopheles gambiae (AGAP011299) VB Community Annotation]	AMIN009190	GO:0015031 GO:0015031 GO:0005783 GO:0005789 GO:0005789 GO:0016020 GO:0016021 GO:0016021 GO:0016787 GO:0016788 GO:0016788
21498	KB663666	370128	C	T	AMIN009190-RA:p.Val85Ile	glycosylphosphatidylinositol deacylase [Source:Projected from Anopheles gambiae (AGAP011299) VB Community Annotation]	AMIN009190	GO:0015031 GO:0015031 GO:0005783 GO:0005789 GO:0005789 GO:0016020 GO:0016021 GO:0016021 GO:0016787 GO:0016788 GO:0016788
21506	KB663666	422006	C	T	AMIN009195-RA:p.Ser21Asn	INVERT_DEFENSINS domain-containing protein [Source:UniProtKB/TrEMBL%3BAcc:A0A182WFP8]	AMIN009195	GO:0006952
21566	KB663666	473587	T	C	AMIN009204-RA:p.Ile806Val	optic atrophy protein [Source:Projected from Anopheles gambiae (AGAP011286) VB Community Annotation]	AMIN009204	GO:0006915 GO:0006915 GO:0007005 GO:0007005 GO:0005739 GO:0005739 GO:0000166 GO:0003924 GO:0003924 GO:0005525 GO:0005525 GO:0005525
21623	KB663666	542578	G	T	AMIN009212-RA:p.His203Gln	Galectin [Source:UniProtKB/TrEMBL%3BAcc:A0A182WFR5]	AMIN009212	GO:0016020 GO:0016021 GO:0016021 GO:0030246 GO:0030246 GO:0030246
21624	KB663666	542772	A	T	AMIN009212-RA:p.Ser163Thr	Galectin [Source:UniProtKB/TrEMBL%3BAcc:A0A182WFR5]	AMIN009212	GO:0016020 GO:0016021 GO:0016021 GO:0030246 GO:0030246 GO:0030246
21647	KB663666	571760	C	A	AMIN009214-RA:p.Ala1131Ser	ryanodine receptor [Source:Projected from Anopheles gambiae (AGAP010750) VB Community Annotation]	AMIN009214	GO:0006811 GO:0006811 GO:0006816 GO:0006816 GO:0006874 GO:0006874 GO:0051209 GO:0055085 GO:0055085 GO:0070588 GO:0070588 GO:0005623 GO:0005623 GO:0016020 GO:0016020 GO:0016020 GO:0016021 GO:0016021 GO:0016021 GO:0005216 GO:0005216 GO:0005219 GO:0005219 GO:0005262 GO:0005262 GO:0005515
21675	KB663666	711872	A	G	AMIN009219-RA:p.Ser3Pro	Ig-like domain-containing protein [Source:UniProtKB/TrEMBL%3BAcc:A0A182WFS2]	AMIN009219	NA
21676	KB663666	1056221	G	T	AMIN009222-RA:p.Val14Phe	Ig-like domain-containing protein [Source:UniProtKB/TrEMBL%3BAcc:A0A182WFS5]	AMIN009222	NA
21710	KB663666	1106702	C	T	AMIN015997-RA:p.Gly423Asp	Heme peroxidase [Source:Projected from Anopheles gambiae (AGAP029195) UniProtKB/TrEMBL%3BAcc:A0A2Y9D2C2]	AMIN015997	GO:0006979 GO:0006979 GO:0055114 GO:0055114 GO:0098869 GO:0042600 GO:0042600 GO:0004601 GO:0004601 GO:0020037 GO:0020037
21713	KB663666	1107299	C	A	AMIN015997-RA:p.Glu248Asp	Heme peroxidase [Source:Projected from Anopheles gambiae (AGAP029195) UniProtKB/TrEMBL%3BAcc:A0A2Y9D2C2]	AMIN015997	GO:0006979 GO:0006979 GO:0055114 GO:0055114 GO:0098869 GO:0042600 GO:0042600 GO:0004601 GO:0004601 GO:0020037 GO:0020037
21714	KB663666	1107331	C	G	AMIN015997-RA:p.Ala238Pro	Heme peroxidase [Source:Projected from Anopheles gambiae (AGAP029195) UniProtKB/TrEMBL%3BAcc:A0A2Y9D2C2]	AMIN015997	GO:0006979 GO:0006979 GO:0055114 GO:0055114 GO:0098869 GO:0042600 GO:0042600 GO:0004601 GO:0004601 GO:0020037 GO:0020037
21729	KB663666	1165076	A	G	AMIN009230-RA:p.Ile305Val	Vanin-like protein [Source:Projected from Anopheles gambiae (AGAP010733) VB Community Annotation]	AMIN009230	GO:0006807 GO:0006807 GO:0016020 GO:0016021 GO:0016021 GO:0016811 GO:0016811
21732	KB663666	1165481	C	A	AMIN009230-RA:p.Thr409Lys	Vanin-like protein [Source:Projected from Anopheles gambiae (AGAP010733) VB Community Annotation]	AMIN009230	GO:0006807 GO:0006807 GO:0016020 GO:0016021 GO:0016021 GO:0016811 GO:0016811
21735	KB663666	1165839	G	A	AMIN009230-RA:p.Ala506Thr	Vanin-like protein [Source:Projected from Anopheles gambiae (AGAP010733) VB Community Annotation]	AMIN009230	GO:0006807 GO:0006807 GO:0016020 GO:0016021 GO:0016021 GO:0016811 GO:0016811
21736	KB663666	1165855	C	T	AMIN009230-RA:p.Ala511Val	Vanin-like protein [Source:Projected from Anopheles gambiae (AGAP010733) VB Community Annotation]	AMIN009230	GO:0006807 GO:0006807 GO:0016020 GO:0016021 GO:0016021 GO:0016811 GO:0016811
21738	KB663666	1165872	G	A	AMIN009230-RA:p.Val517Ile	Vanin-like protein [Source:Projected from Anopheles gambiae (AGAP010733) VB Community Annotation]	AMIN009230	GO:0006807 GO:0006807 GO:0016020 GO:0016021 GO:0016021 GO:0016811 GO:0016811
21990	KB663666	1622255	A	C	AMIN009246-RA:p.Lys204Gln; AMIN009246-RB:p.Lys212Gln	cytochrome P450 [Source:Projected from Anopheles gambiae (AGAP010961) VB Community Annotation]	AMIN009246	GO:0055114 GO:0055114 GO:0055114 GO:0004497 GO:0004497 GO:0005506 GO:0005506 GO:0016491 GO:0016705 GO:0016705 GO:0020037 GO:0020037 GO:0046872 GO:0055114 GO:0055114 GO:0055114 GO:0016020 GO:0016021 GO:0016021 GO:0004497 GO:0004497 GO:0005506 GO:0005506 GO:0016491 GO:0016705 GO:0016705 GO:0020037 GO:0020037 GO:0046872
21996	KB663666	1625795	G	A	AMIN009247-RA:p.Ala194Val	Methyltranfer_dom domain-containing protein [Source:UniProtKB/TrEMBL%3BAcc:A0A182WFV0]	AMIN009247	NA
22016	KB663666	1675391	G	C	AMIN009252-RA:p.Cys134Ser	gamma-tubulin complex component [Source:Projected from Anopheles gambiae (AGAP010956) VB Community Annotation]	AMIN009252	GO:0000226 GO:0000226 GO:0007020 GO:0007020 GO:0000922 GO:0000922 GO:0005815 GO:0005815 GO:0043015 GO:0043015
22028	KB663666	1677778	C	T	AMIN009252-RA:p.Pro846Ser	gamma-tubulin complex component [Source:Projected from Anopheles gambiae (AGAP010956) VB Community Annotation]	AMIN009252	GO:0000226 GO:0000226 GO:0007020 GO:0007020 GO:0000922 GO:0000922 GO:0005815 GO:0005815 GO:0043015 GO:0043015
22035	KB663666	1679449	C	G	AMIN009252-RA:p.Pro1403Ala	gamma-tubulin complex component [Source:Projected from Anopheles gambiae (AGAP010956) VB Community Annotation]	AMIN009252	GO:0000226 GO:0000226 GO:0007020 GO:0007020 GO:0000922 GO:0000922 GO:0005815 GO:0005815 GO:0043015 GO:0043015
22069	KB663666	1995123	G	A	AMIN009261-RA:p.Gly51Arg	Delta-aminolevulinic acid dehydratase [Source:UniProtKB/TrEMBL%3BAcc:A0A182WFW4]	AMIN009261	GO:0006779 GO:0006779 GO:0033014 GO:0033014 GO:0003824 GO:0003824 GO:0004655 GO:0004655 GO:0004655 GO:0016829 GO:0046872 GO:0046872
22070	KB663666	1995388	A	G	AMIN009261-RA:p.Thr111Ala	Delta-aminolevulinic acid dehydratase [Source:UniProtKB/TrEMBL%3BAcc:A0A182WFW4]	AMIN009261	GO:0006779 GO:0006779 GO:0033014 GO:0033014 GO:0003824 GO:0003824 GO:0004655 GO:0004655 GO:0004655 GO:0016829 GO:0046872 GO:0046872
22173	KB663666	2034152	C	T	AMIN009268-RA:p.Ala67Thr	sulfite oxidase [Source:Projected from Anopheles gambiae (AGAP010877) VB Community Annotation]	AMIN009268	GO:0042128 GO:0055114 GO:0055114 GO:0016491 GO:0016491 GO:0030151 GO:0030151
22251	KB663666	2352468	C	A	AMIN009288-RA:p.Gln1348Lys	sortilin-related receptor [Source:Projected from Anopheles gambiae (AGAP028617) VB Community Annotation]	AMIN009288	GO:0005794 GO:0005794 GO:0016020 GO:0016021 GO:0016021 GO:0016021 GO:0005515
22270	KB663666	2363099	A	T	AMIN016001-RA:p.Asp238Glu	heme peroxidase [Source:Projected from Anopheles gambiae (AGAP010899) VB Community Annotation]	AMIN016001	GO:0006979 GO:0006979 GO:0055114 GO:0055114 GO:0098869 GO:0042600 GO:0042600 GO:0004601 GO:0004601 GO:0020037 GO:0020037
22345	KB663666	2460505	T	A	AMIN016005-RA:p.Asn55Tyr	Carboxylic ester hydrolase [Source:UniProtKB/TrEMBL%3BAcc:A0A1Y9IW19]	AMIN016005	GO:0016787 GO:0016787
22353	KB663666	2468619	A	T	AMIN009297-RA:p.His159Leu	Carboxylic ester hydrolase [Source:UniProtKB/TrEMBL%3BAcc:A0A182WFZ9]	AMIN009297	GO:0016787 GO:0016787
22360	KB663666	2469221	G	T	AMIN009297-RA:p.Val360Leu	Carboxylic ester hydrolase [Source:UniProtKB/TrEMBL%3BAcc:A0A182WFZ9]	AMIN009297	GO:0016787 GO:0016787
22388	KB663666	2691695	C	A	AMIN009306-RA:p.Gly263Val	peroxin [Source:Projected from Anopheles gambiae (AGAP010924) VB Community Annotation]	AMIN009306	GO:0006625 GO:0006625 GO:0007031 GO:0007031 GO:0005777 GO:0005777 GO:0005778 GO:0005778 GO:0005524 GO:0005524
22400	KB663666	2695293	A	G	AMIN009307-RA:p.Gln656Arg	eukaryotic translation initiation factor 2-alpha kinase [Source:Projected from Anopheles gambiae (AGAP010925) VB Community Annotation]	AMIN009307	GO:0006468 GO:0006468 GO:0004672 GO:0004672 GO:0005524 GO:0005524
22406	KB663666	2774782	T	C	AMIN009309-RA:p.Ile145Val	tetratricopeptide repeat protein 36 homolog [Source:Projected from Anopheles gambiae (AGAP010928) VB Community Annotation]	AMIN009309	GO:0005515
22513	KB663666	3154116	T	C	AMIN009325-RA:p.Val31Ala	Angel homolog 2 (Drosophila) [Source:Projected from Anopheles gambiae (AGAP011401) VB Community Annotation]	AMIN009325	NA
22599	KB663666	3240534	C	A	AMIN009337-RA:p.Glu40Asp	nuclear pore complex protein Nup85 [Source:Projected from Anopheles gambiae (AGAP012362) VB Community Annotation]	AMIN009337	GO:0006913 GO:0015031 GO:0015031 GO:0051028 GO:0051028 GO:0005634 GO:0005643 GO:0016020 GO:0031080 GO:0031080 GO:0031965 GO:0031965 GO:0017056 GO:0017056
22600	KB663666	3240537	A	T	AMIN009337-RA:p.Asn39Lys	nuclear pore complex protein Nup85 [Source:Projected from Anopheles gambiae (AGAP012362) VB Community Annotation]	AMIN009337	GO:0006913 GO:0015031 GO:0015031 GO:0051028 GO:0051028 GO:0005634 GO:0005643 GO:0016020 GO:0031080 GO:0031080 GO:0031965 GO:0031965 GO:0017056 GO:0017056
22602	KB663666	3241591	T	C	AMIN009338-RA:p.Ser116Pro	MRG-binding protein [Source:Projected from Anopheles gambiae (AGAP012361) VB Community Annotation]	AMIN009338	GO:0006355 GO:0006355 GO:0005634 GO:0005634 GO:0043189 GO:0043189
22685	KB663666	3442727	A	G	AMIN009347-RA:p.Asn234Ser	SAM domain-containing protein [Source:UniProtKB/TrEMBL%3BAcc:A0A182WG49]	AMIN009347	GO:0005515
22688	KB663666	3443233	G	A	AMIN009347-RA:p.Gly403Ser	SAM domain-containing protein [Source:UniProtKB/TrEMBL%3BAcc:A0A182WG49]	AMIN009347	GO:0005515
22689	KB663666	3443320	G	A	AMIN009347-RA:p.Ala432Thr	SAM domain-containing protein [Source:UniProtKB/TrEMBL%3BAcc:A0A182WG49]	AMIN009347	GO:0005515
22691	KB663666	3444520	G	C	AMIN009347-RA:p.Gly778Ala	SAM domain-containing protein [Source:UniProtKB/TrEMBL%3BAcc:A0A182WG49]	AMIN009347	GO:0005515
22780	KB663666	3705395	T	A	AMIN009367-RA:p.Ser317Thr	odorant-binding protein [Source:Projected from Anopheles gambiae (AGAP012331) VB Community Annotation]	AMIN009367	GO:0005549 GO:0005549
22848	KB663677	610696	G	T	AMIN006856-RA:p.Asp61Glu	odorant-binding protein [Source:Projected from Anopheles gambiae (AGAP012319) VB Community Annotation]	AMIN006856	GO:0005549 GO:0005549
22886	KB663677	633949	T	G	AMIN006860-RA:p.Glu232Asp	female reproductive tract protease GLEANR_897 [Source:Projected from Anopheles gambiae (AGAP012315) VB Community Annotation]	AMIN006860	GO:0006508 GO:0006508 GO:0006508 GO:0004252 GO:0004252 GO:0008233 GO:0008236 GO:0016787
22887	KB663677	633953	C	T	AMIN006860-RA:p.Gly231Glu	female reproductive tract protease GLEANR_897 [Source:Projected from Anopheles gambiae (AGAP012315) VB Community Annotation]	AMIN006860	GO:0006508 GO:0006508 GO:0006508 GO:0004252 GO:0004252 GO:0008233 GO:0008236 GO:0016787
22888	KB663677	633963	T	G	AMIN006860-RA:p.Asn228His	female reproductive tract protease GLEANR_897 [Source:Projected from Anopheles gambiae (AGAP012315) VB Community Annotation]	AMIN006860	GO:0006508 GO:0006508 GO:0006508 GO:0004252 GO:0004252 GO:0008233 GO:0008236 GO:0016787
22975	KB663677	752361	T	C	AMIN006867-RA:p.Met406Val	ornithine decarboxylase [Source:Projected from Anopheles gambiae (AGAP012308) VB Community Annotation]	AMIN006867	GO:0006596 GO:0006596 GO:0003824 GO:0003824
22981	KB663677	753011	T	G	AMIN006867-RA:p.Glu189Ala	ornithine decarboxylase [Source:Projected from Anopheles gambiae (AGAP012308) VB Community Annotation]	AMIN006867	GO:0006596 GO:0006596 GO:0003824 GO:0003824
22997	KB663677	936923	T	A	AMIN006876-RA:p.Thr201Ser	N4-(beta-N-acetylglucosaminyl)-L-asparaginase [Source:Projected from Anopheles gambiae (AGAP012301) VB Community Annotation]	AMIN006876	GO:0016787 GO:0016787
23181	KB663677	1104270	A	C	AMIN006892-RA:p.Glu483Asp	cysteinyl-tRNA synthetase [Source:Projected from Anopheles gambiae (AGAP012283) VB Community Annotation]	AMIN006892	GO:0006418 GO:0006418 GO:0006423 GO:0006423 GO:0000166 GO:0000166 GO:0004812 GO:0004812 GO:0004817 GO:0004817 GO:0005524 GO:0005524
23568	KB663677	1614165	T	C	AMIN006920-RA:p.Lys443Arg	ATP-binding cassette transporter (ABC transporter) family F member [Source:Projected from Anopheles gambiae (AGAP012249) VB Community Annotation]	AMIN006920	GO:0000166 GO:0005524 GO:0005524 GO:0005524 GO:0016887 GO:0016887
23571	KB663677	1614687	T	A	AMIN006920-RA:p.Glu269Val	ATP-binding cassette transporter (ABC transporter) family F member [Source:Projected from Anopheles gambiae (AGAP012249) VB Community Annotation]	AMIN006920	GO:0000166 GO:0005524 GO:0005524 GO:0005524 GO:0016887 GO:0016887
23574	KB663677	1614844	G	A	AMIN006920-RA:p.Pro217Ser	ATP-binding cassette transporter (ABC transporter) family F member [Source:Projected from Anopheles gambiae (AGAP012249) VB Community Annotation]	AMIN006920	GO:0000166 GO:0005524 GO:0005524 GO:0005524 GO:0016887 GO:0016887
23576	KB663677	1614894	A	T	AMIN006920-RA:p.Val200Asp	ATP-binding cassette transporter (ABC transporter) family F member [Source:Projected from Anopheles gambiae (AGAP012249) VB Community Annotation]	AMIN006920	GO:0000166 GO:0005524 GO:0005524 GO:0005524 GO:0016887 GO:0016887
23577	KB663677	1615164	A	G	AMIN006920-RA:p.Val110Ala	ATP-binding cassette transporter (ABC transporter) family F member [Source:Projected from Anopheles gambiae (AGAP012249) VB Community Annotation]	AMIN006920	GO:0000166 GO:0005524 GO:0005524 GO:0005524 GO:0016887 GO:0016887
23714	KB663677	1804886	C	T	AMIN006943-RA:p.Val370Ile	Interferon-related developmental regulator [Source:Projected from Anopheles gambiae (AGAP012224) VB Community Annotation]	AMIN006943	NA
23744	KB663677	1805455	C	A	AMIN006943-RA:p.Ser180Ile	Interferon-related developmental regulator [Source:Projected from Anopheles gambiae (AGAP012224) VB Community Annotation]	AMIN006943	NA
23885	KB663677	2233042	G	A	AMIN006959-RA:p.Ser191Asn	DUF4745 domain-containing protein [Source:UniProtKB/TrEMBL%3BAcc:A0A182W9D2]	AMIN006959	NA
23891	KB663677	2237750	A	T	AMIN006961-RA:p.Glu233Asp	membrane-bound transcription factor site-1 protease [Source:Projected from Anopheles gambiae (AGAP012203) VB Community Annotation]	AMIN006961	GO:0006508 GO:0006508 GO:0016020 GO:0016021 GO:0016021 GO:0004252 GO:0004252
23892	KB663677	2237784	C	T	AMIN006961-RA:p.Pro245Ser	membrane-bound transcription factor site-1 protease [Source:Projected from Anopheles gambiae (AGAP012203) VB Community Annotation]	AMIN006961	GO:0006508 GO:0006508 GO:0016020 GO:0016021 GO:0016021 GO:0004252 GO:0004252
23893	KB663677	2237789	T	A	AMIN006961-RA:p.Asp246Glu	membrane-bound transcription factor site-1 protease [Source:Projected from Anopheles gambiae (AGAP012203) VB Community Annotation]	AMIN006961	GO:0006508 GO:0006508 GO:0016020 GO:0016021 GO:0016021 GO:0004252 GO:0004252
23913	KB663677	2314266	C	T	AMIN006966-RA:p.Ala65Val	DnaJ (Hsp40) homolog%2C subfamily B [Source:Projected from Anopheles gambiae (AGAP012194) VB Community Annotation]	AMIN006966	NA
23914	KB663677	2314377	C	T	AMIN006966-RA:p.Ala102Val	DnaJ (Hsp40) homolog%2C subfamily B [Source:Projected from Anopheles gambiae (AGAP012194) VB Community Annotation]	AMIN006966	NA
23971	KB663677	2464339	G	T	AMIN006978-RA:p.Thr1362Lys	ANK_REP_REGION domain-containing protein [Source:UniProtKB/TrEMBL%3BAcc:A0A182W9F0]	AMIN006978	GO:0005515
23979	KB663677	2464832	T	C	AMIN006978-RA:p.Gln1213Arg	ANK_REP_REGION domain-containing protein [Source:UniProtKB/TrEMBL%3BAcc:A0A182W9F0]	AMIN006978	GO:0005515
23980	KB663677	2464837	G	C	AMIN006978-RA:p.Ser1211Arg	ANK_REP_REGION domain-containing protein [Source:UniProtKB/TrEMBL%3BAcc:A0A182W9F0]	AMIN006978	GO:0005515
23984	KB663677	2464964	A	G	AMIN006978-RA:p.Val1169Ala	ANK_REP_REGION domain-containing protein [Source:UniProtKB/TrEMBL%3BAcc:A0A182W9F0]	AMIN006978	GO:0005515
23986	KB663677	2464994	A	G	AMIN006978-RA:p.Val1159Ala	ANK_REP_REGION domain-containing protein [Source:UniProtKB/TrEMBL%3BAcc:A0A182W9F0]	AMIN006978	GO:0005515
23987	KB663677	2465079	C	A	AMIN006978-RA:p.Val1131Phe	ANK_REP_REGION domain-containing protein [Source:UniProtKB/TrEMBL%3BAcc:A0A182W9F0]	AMIN006978	GO:0005515
23997	KB663677	2465844	G	T	AMIN006978-RA:p.Gln876Lys	ANK_REP_REGION domain-containing protein [Source:UniProtKB/TrEMBL%3BAcc:A0A182W9F0]	AMIN006978	GO:0005515
24025	KB663677	2468290	T	A	AMIN006978-RA:p.Gln86His	ANK_REP_REGION domain-containing protein [Source:UniProtKB/TrEMBL%3BAcc:A0A182W9F0]	AMIN006978	GO:0005515
24112	KB663677	2599400	A	C	AMIN006982-RA:p.Phe213Val	short caspase [Source:Projected from Anopheles gambiae (AGAP010829) VB Community Annotation]	AMIN006982	GO:0006508 GO:0006508 GO:0004197 GO:0004197 GO:0008234 GO:0008234
24113	KB663677	2599406	G	A	AMIN006982-RA:p.Pro211Ser	short caspase [Source:Projected from Anopheles gambiae (AGAP010829) VB Community Annotation]	AMIN006982	GO:0006508 GO:0006508 GO:0004197 GO:0004197 GO:0008234 GO:0008234
24258	KB663677	2852649	T	G	AMIN006992-RA:p.Val617Gly	thioester-containing protein [Source:Projected from Anopheles gambiae (AGAP010816) VB Community Annotation]	AMIN006992	GO:0010951 GO:0005576 GO:0005576 GO:0005615 GO:0005615 GO:0016020 GO:0016021 GO:0016021 GO:0004866 GO:0004866
24261	KB663677	2853290	G	A	AMIN006992-RA:p.Gly811Glu	thioester-containing protein [Source:Projected from Anopheles gambiae (AGAP010816) VB Community Annotation]	AMIN006992	GO:0010951 GO:0005576 GO:0005576 GO:0005615 GO:0005615 GO:0016020 GO:0016021 GO:0016021 GO:0004866 GO:0004866
24482	KB663677	3036684	T	C	AMIN007001-RA:p.Ile1164Val	thioester-containing protein [Source:Projected from Anopheles gambiae (AGAP010812) VB Community Annotation]	AMIN007001	GO:0010951 GO:0005576 GO:0005576 GO:0005615 GO:0005615 GO:0004866 GO:0004866
24487	KB663677	3037418	T	A	AMIN007001-RA:p.Asp919Val	thioester-containing protein [Source:Projected from Anopheles gambiae (AGAP010812) VB Community Annotation]	AMIN007001	GO:0010951 GO:0005576 GO:0005576 GO:0005615 GO:0005615 GO:0004866 GO:0004866
24489	KB663677	3037485	C	G	AMIN007001-RA:p.Val897Leu	thioester-containing protein [Source:Projected from Anopheles gambiae (AGAP010812) VB Community Annotation]	AMIN007001	GO:0010951 GO:0005576 GO:0005576 GO:0005615 GO:0005615 GO:0004866 GO:0004866
24731	KB663677	3250287	G	C	AMIN007012-RA:p.Asp332Glu	tRNA pseudouridine synthase [Source:UniProtKB/TrEMBL%3BAcc:A0A182W9I4]	AMIN007012	GO:0001522 GO:0001522 GO:0009451 GO:0009451 GO:0003723 GO:0003723 GO:0009982 GO:0009982
24746	KB663677	3279532	C	T	AMIN007014-RA:p.Ala1087Thr	DUF4739 domain-containing protein [Source:UniProtKB/TrEMBL%3BAcc:A0A182W9I6]	AMIN007014	NA
24791	KB663677	3494574	G	A	AMIN007026-RA:p.Ala4197Val	dynein heavy chain 2%2C cytosolic [Source:Projected from Anopheles gambiae (AGAP010790) VB Community Annotation]	AMIN007026	GO:0007018 GO:0007018 GO:0030286 GO:0030286 GO:0003777 GO:0003777 GO:0005524 GO:0005524
24793	KB663677	3495335	T	C	AMIN007026-RA:p.Asn3965Ser	dynein heavy chain 2%2C cytosolic [Source:Projected from Anopheles gambiae (AGAP010790) VB Community Annotation]	AMIN007026	GO:0007018 GO:0007018 GO:0030286 GO:0030286 GO:0003777 GO:0003777 GO:0005524 GO:0005524
24804	KB663677	3499356	A	T	AMIN007026-RA:p.Ser2719Thr	dynein heavy chain 2%2C cytosolic [Source:Projected from Anopheles gambiae (AGAP010790) VB Community Annotation]	AMIN007026	GO:0007018 GO:0007018 GO:0030286 GO:0030286 GO:0003777 GO:0003777 GO:0005524 GO:0005524
24822	KB663677	3503736	A	G	AMIN007026-RA:p.Ile1283Thr	dynein heavy chain 2%2C cytosolic [Source:Projected from Anopheles gambiae (AGAP010790) VB Community Annotation]	AMIN007026	GO:0007018 GO:0007018 GO:0030286 GO:0030286 GO:0003777 GO:0003777 GO:0005524 GO:0005524
24845	KB663677	3515224	G	A	AMIN007027-RA:p.Glu929Lys	Fatty acyl-CoA reductase [Source:UniProtKB/TrEMBL%3BAcc:A0A182W9J9]	AMIN007027	GO:0006629 GO:0006629 GO:0055114 GO:0016020 GO:0016021 GO:0016021 GO:0016491 GO:0080019 GO:0080019 GO:0102965 GO:0102965
24846	KB663677	3515260	A	G	AMIN007027-RA:p.Arg941Gly	Fatty acyl-CoA reductase [Source:UniProtKB/TrEMBL%3BAcc:A0A182W9J9]	AMIN007027	GO:0006629 GO:0006629 GO:0055114 GO:0016020 GO:0016021 GO:0016021 GO:0016491 GO:0080019 GO:0080019 GO:0102965 GO:0102965
24855	KB663677	3551621	A	G	AMIN007030-RA:p.Thr782Ala	timeless [Source:Projected from Anopheles gambiae (AGAP010787) VB Community Annotation]	AMIN007030	NA
24856	KB663677	3551724	C	T	AMIN007030-RA:p.Ser816Phe	timeless [Source:Projected from Anopheles gambiae (AGAP010787) VB Community Annotation]	AMIN007030	NA
24862	KB663677	3552369	A	C	AMIN007030-RA:p.Lys986Gln	timeless [Source:Projected from Anopheles gambiae (AGAP010787) VB Community Annotation]	AMIN007030	NA
24872	KB663677	3552903	C	T	AMIN007030-RA:p.Ala1144Val	timeless [Source:Projected from Anopheles gambiae (AGAP010787) VB Community Annotation]	AMIN007030	NA
24875	KB663677	3552986	G	A	AMIN007030-RA:p.Asp1172Asn	timeless [Source:Projected from Anopheles gambiae (AGAP010787) VB Community Annotation]	AMIN007030	NA
24885	KB663677	3553380	C	A	AMIN007030-RA:p.Pro1303Gln	timeless [Source:Projected from Anopheles gambiae (AGAP010787) VB Community Annotation]	AMIN007030	NA
24893	KB663677	3556441	T	A	AMIN007032-RA:p.Glu258Asp	Fatty acyl-CoA reductase [Source:UniProtKB/TrEMBL%3BAcc:A0A182W9K4]	AMIN007032	GO:0006629 GO:0006629 GO:0055114 GO:0016491 GO:0080019 GO:0080019 GO:0102965 GO:0102965
24905	KB663677	3560428	T	C	AMIN007033-RA:p.Thr316Ala	dolichyl-phosphate-mannose-protein mannosyltransferase [Source:Projected from Anopheles gambiae (AGAP010784) VB Community Annotation]	AMIN007033	GO:0006493 GO:0006493 GO:0097502 GO:0016020 GO:0016020 GO:0016020 GO:0016021 GO:0016021 GO:0000030 GO:0000030
24915	KB663677	3562037	A	G	AMIN007033-RA:p.Ile8Thr	dolichyl-phosphate-mannose-protein mannosyltransferase [Source:Projected from Anopheles gambiae (AGAP010784) VB Community Annotation]	AMIN007033	GO:0006493 GO:0006493 GO:0097502 GO:0016020 GO:0016020 GO:0016020 GO:0016021 GO:0016021 GO:0000030 GO:0000030
24916	KB663677	3590387	A	G	AMIN007035-RA:p.Thr64Ala	Ral guanine nucleotide exchange factor [Source:Projected from Anopheles gambiae (AGAP010782) VB Community Annotation]	AMIN007035	GO:0007165 GO:0007165 GO:0007264 GO:0007264 GO:0005085 GO:0005085 GO:0005085
25042	KB663677	3726360	A	G	AMIN007041-RA:p.Thr133Ala	NEFA-interacting nuclear protein NIP30 [Source:Projected from Anopheles gambiae (AGAP010768) VB Community Annotation]	AMIN007041	NA
25064	KB663677	3791439	C	T	AMIN007046-RA:p.Asp223Asn	CHK domain-containing protein [Source:UniProtKB/TrEMBL%3BAcc:A0A182W9L8]	AMIN007046	NA
25065	KB663677	3791528	T	A	AMIN007046-RA:p.His193Leu	CHK domain-containing protein [Source:UniProtKB/TrEMBL%3BAcc:A0A182W9L8]	AMIN007046	NA
25069	KB663677	3791913	G	T	AMIN007046-RA:p.Pro65Thr	CHK domain-containing protein [Source:UniProtKB/TrEMBL%3BAcc:A0A182W9L8]	AMIN007046	NA
25082	KB663677	3808434	G	C	AMIN007048-RA:p.Gln370His	Metalloendopeptidase [Source:UniProtKB/TrEMBL%3BAcc:A0A182W9M0]	AMIN007048	GO:0006508 GO:0006508 GO:0006508 GO:0004222 GO:0004222 GO:0004222 GO:0008233 GO:0008237 GO:0008237 GO:0008237 GO:0008270 GO:0008270 GO:0016787 GO:0046872
25229	KB663688	219516	C	T	AMIN006630-RA:p.Ala79Thr	nonmuscle myosin heavy chain-A [Source:Projected from Anopheles gambiae (AGAP010094) VB Community Annotation]	AMIN006630	NA
25241	KB663688	544819	C	T	AMIN006639-RA:p.Val1360Ile	ubiquitin carboxyl-terminal hydrolase 9/24 [Source:Projected from Anopheles gambiae (AGAP010088) VB Community Annotation]	AMIN006639	GO:0006511 GO:0006511 GO:0016579 GO:0016579 GO:0036459 GO:0036459
25253	KB663688	563917	A	C	AMIN006642-RA:p.Asp115Ala	arginyl-tRNA synthetase [Source:Projected from Anopheles gambiae (AGAP010086) VB Community Annotation]	AMIN006642	GO:0006412 GO:0006418 GO:0006418 GO:0006420 GO:0006420 GO:0016020 GO:0016021 GO:0016021 GO:0000166 GO:0000166 GO:0000166 GO:0004812 GO:0004812 GO:0004812 GO:0004814 GO:0004814 GO:0005524 GO:0005524 GO:0005524 GO:0016874
25297	KB663688	618193	G	A	AMIN006652-RA:p.Ala388Val	acyl-CoA synthetase [Source:Projected from Anopheles gambiae (AGAP010071) VB Community Annotation]	AMIN006652	GO:0003824 GO:0003824 GO:0005515
25313	KB663688	651105	A	C	AMIN006657-RA:p.Leu1825Val	zinc finger%2C SWIM-type containing [Source:Projected from Anopheles gambiae (AGAP010062) VB Community Annotation]	AMIN006657	GO:0008270 GO:0008270
25314	KB663688	651374	G	T	AMIN006657-RA:p.Pro1735Gln	zinc finger%2C SWIM-type containing [Source:Projected from Anopheles gambiae (AGAP010062) VB Community Annotation]	AMIN006657	GO:0008270 GO:0008270
25315	KB663688	651388	T	C	AMIN006657-RA:p.Ile1730Met	zinc finger%2C SWIM-type containing [Source:Projected from Anopheles gambiae (AGAP010062) VB Community Annotation]	AMIN006657	GO:0008270 GO:0008270
25316	KB663688	651500	G	T	AMIN006657-RA:p.Pro1693His	zinc finger%2C SWIM-type containing [Source:Projected from Anopheles gambiae (AGAP010062) VB Community Annotation]	AMIN006657	GO:0008270 GO:0008270
25318	KB663688	652209	G	A	AMIN006657-RA:p.Pro1457Ser	zinc finger%2C SWIM-type containing [Source:Projected from Anopheles gambiae (AGAP010062) VB Community Annotation]	AMIN006657	GO:0008270 GO:0008270
25319	KB663688	652566	C	G	AMIN006657-RA:p.Ala1338Pro	zinc finger%2C SWIM-type containing [Source:Projected from Anopheles gambiae (AGAP010062) VB Community Annotation]	AMIN006657	GO:0008270 GO:0008270
25321	KB663688	653357	A	G	AMIN006657-RA:p.Met1074Thr	zinc finger%2C SWIM-type containing [Source:Projected from Anopheles gambiae (AGAP010062) VB Community Annotation]	AMIN006657	GO:0008270 GO:0008270
25322	KB663688	653518	C	G	AMIN006657-RA:p.Glu1020Asp	zinc finger%2C SWIM-type containing [Source:Projected from Anopheles gambiae (AGAP010062) VB Community Annotation]	AMIN006657	GO:0008270 GO:0008270
25324	KB663688	654387	T	A	AMIN006657-RA:p.Met731Leu	zinc finger%2C SWIM-type containing [Source:Projected from Anopheles gambiae (AGAP010062) VB Community Annotation]	AMIN006657	GO:0008270 GO:0008270
25325	KB663688	654394	G	C	AMIN006657-RA:p.Asp728Glu	zinc finger%2C SWIM-type containing [Source:Projected from Anopheles gambiae (AGAP010062) VB Community Annotation]	AMIN006657	GO:0008270 GO:0008270
25331	KB663688	670889	C	T	AMIN006659-RA:p.Arg197Gln	DNA repair protein Rad62 [Source:Projected from Anopheles gambiae (AGAP010060) VB Community Annotation]	AMIN006659	GO:0006281 GO:0006281 GO:0006281 GO:0006310 GO:0006310 GO:0006974 GO:0005634 GO:0005634 GO:0005634 GO:0030915 GO:0030915 GO:0030915
25468	KB663688	842071	T	A	AMIN006667-RA:p.Asn222Lys	ATP-dependent DNA helicase [Source:UniProtKB/TrEMBL%3BAcc:A0A182W8J3]	AMIN006667	GO:0000723 GO:0000723 GO:0006281 GO:0006281 GO:0006281 GO:0006310 GO:0006310 GO:0006974 GO:0032508 GO:0000166 GO:0003678 GO:0003678 GO:0003678 GO:0004386 GO:0005524 GO:0005524 GO:0016787
25530	KB663688	937923	T	C	AMIN006674-RA:p.Thr435Ala	Codanin-1_C domain-containing protein [Source:UniProtKB/TrEMBL%3BAcc:A0A182W8K0]	AMIN006674	NA
25614	KB663688	1203897	T	C	AMIN006690-RA:p.Asn183Ser	L-carnitine dehydrogenase [Source:Projected from Anopheles gambiae (AGAP010040) VB Community Annotation]	AMIN006690	GO:0008410 GO:0008410
25770	KB663688	1604905	C	G	AMIN006713-RA:p.Thr218Ser	cytochrome b5 domain-containing protein [Source:Projected from Anopheles gambiae (AGAP010016) VB Community Annotation]	AMIN006713	NA
25849	KB663688	1804221	C	T	AMIN006729-RA:p.Gln468*	Gustatory receptor [Source:UniProtKB/TrEMBL%3BAcc:A0A182W8Q5]	AMIN006729	GO:0007165 GO:0007165 GO:0050909 GO:0050909 GO:0005886 GO:0005886 GO:0016020 GO:0016021 GO:0016021 GO:0016021
25856	KB663688	1879037	G	T	AMIN006733-RA:p.Leu986Phe	Anoctamin [Source:UniProtKB/TrEMBL%3BAcc:A0A182W8Q9]	AMIN006733	GO:0016020 GO:0016021 GO:0016021
25923	KB663688	2001396	T	G	AMIN006742-RA:p.His21Gln	4-nitrophenylphosphatase [Source:Projected from Anopheles gambiae (AGAP009985) VB Community Annotation]	AMIN006742	GO:0016787 GO:0016787
25925	KB663688	2001909	G	T	AMIN006742-RA:p.Gln138His	4-nitrophenylphosphatase [Source:Projected from Anopheles gambiae (AGAP009985) VB Community Annotation]	AMIN006742	GO:0016787 GO:0016787
25931	KB663688	2007762	T	G	AMIN006743-RA:p.Asn136Thr	cell cycle control protein 50A [Source:Projected from Anopheles gambiae (AGAP009984) VB Community Annotation]	AMIN006743	GO:0015914 GO:0015914 GO:0016020 GO:0016020 GO:0016020 GO:0016021 GO:0016021 GO:0016021
25989	KB663688	2261983	A	G	AMIN006750-RA:p.Thr693Ala	protein-tyrosine phosphatase [Source:Projected from Anopheles gambiae (AGAP009975) VB Community Annotation]	AMIN006750	GO:0006470 GO:0006470 GO:0016311 GO:0016311 GO:0035335 GO:0005856 GO:0005856 GO:0004721 GO:0004725 GO:0004725 GO:0004725 GO:0016787 GO:0016791 GO:0016791
25995	KB663688	2268077	G	A	AMIN006751-RA:p.Ala22Thr	anopheline antiplatelet protein	AMIN006751	NA
25999	KB663688	2268463	A	G	AMIN006751-RA:p.Thr125Ala	anopheline antiplatelet protein	AMIN006751	NA
26006	KB663688	2293844	A	G	AMIN006753-RA:p.Thr1385Ala	MON2 homolog [Source:Projected from Anopheles gambiae (AGAP009972) VB Community Annotation]	AMIN006753	GO:0015031 GO:0015031
26014	KB663688	2304650	G	A	AMIN006755-RA:p.Ala603Val	Cullin-associated NEDD8-dissociated protein [Source:Projected from Anopheles gambiae (AGAP009970) UniProtKB/TrEMBL%3BAcc:A0A1S4H2L0]	AMIN006755	GO:0010265 GO:0010265
26018	KB663688	2327305	A	T	AMIN006758-RA:p.Ile100Leu	Brix domain-containing protein [Source:UniProtKB/TrEMBL%3BAcc:A0A182W8T4]	AMIN006758	NA
26052	KB663688	2334114	C	T	AMIN006761-RA:p.Gly30Glu	female reproductive tract protease GLEANR_896 [Source:Projected from Anopheles gambiae (AGAP009966) VB Community Annotation]	AMIN006761	GO:0006508 GO:0006508 GO:0006508 GO:0004252 GO:0004252 GO:0008233 GO:0008236 GO:0016787
26173	KB663688	3260776	A	C	AMIN006792-RA:p.Asn62Thr	SET domain-containing protein [Source:UniProtKB/TrEMBL%3BAcc:A0A182W8W8]	AMIN006792	GO:0005515
26175	KB663688	3260812	T	C	AMIN006792-RA:p.Val74Ala	SET domain-containing protein [Source:UniProtKB/TrEMBL%3BAcc:A0A182W8W8]	AMIN006792	GO:0005515
26177	KB663688	3260917	A	T	AMIN006792-RA:p.Tyr109Phe	SET domain-containing protein [Source:UniProtKB/TrEMBL%3BAcc:A0A182W8W8]	AMIN006792	GO:0005515
26187	KB663688	3261102	T	C	AMIN006792-RA:p.Ser171Pro	SET domain-containing protein [Source:UniProtKB/TrEMBL%3BAcc:A0A182W8W8]	AMIN006792	GO:0005515
26218	KB663688	3268287	T	G	AMIN006795-RA:p.Ser391Ala	prolactin regulatory element-binding protein [Source:Projected from Anopheles gambiae (AGAP009942) VB Community Annotation]	AMIN006795	GO:0016020 GO:0016021 GO:0016021 GO:0005515
26332	KB663688	3587835	G	A	AMIN006812-RA:p.Arg154Lys	nucleoside diphosphate-linked moiety X motif 19%2C mitochondrial precursor [Source:Projected from Anopheles gambiae (AGAP009927) VB Community Annotation]	AMIN006812	GO:0016787 GO:0016787
26337	KB663688	3589266	T	C	AMIN006813-RA:p.Thr184Ala	nucleoside diphosphate-linked moiety X motif 19%2C mitochondrial [Source:Projected from Anopheles gambiae (AGAP009926) VB Community Annotation]	AMIN006813	GO:0016787 GO:0016787
26347	KB663688	3596156	C	A	AMIN006814-RA:p.Met278Ile	protein naked cuticle homolog [Source:Projected from Anopheles gambiae (AGAP009925) VB Community Annotation]	AMIN006814	GO:0030178 GO:0030178 GO:0005509 GO:0005509
26367	KB663688	3668127	T	C	AMIN006819-RA:p.Val888Ala	importin subunit beta-1 [Source:Projected from Anopheles gambiae (AGAP009921) VB Community Annotation]	AMIN006819	GO:0006606 GO:0006606 GO:0006886 GO:0006886 GO:0005515 GO:0008536 GO:0008536
26574	KB663688	3741785	G	A	AMIN006825-RA:p.Gly640Ser	DUF4210 domain-containing protein [Source:UniProtKB/TrEMBL%3BAcc:A0A182W901]	AMIN006825	NA
26575	KB663688	3742355	G	A	AMIN006825-RA:p.Ala830Thr	DUF4210 domain-containing protein [Source:UniProtKB/TrEMBL%3BAcc:A0A182W901]	AMIN006825	NA
26576	KB663688	3742770	G	A	AMIN006825-RA:p.Ser968Asn	DUF4210 domain-containing protein [Source:UniProtKB/TrEMBL%3BAcc:A0A182W901]	AMIN006825	NA
26580	KB663688	3751362	A	T	AMIN006826-RA:p.Asn208Ile	nuclear distribution protein NudE [Source:Projected from Anopheles gambiae (AGAP009914) VB Community Annotation]	AMIN006826	GO:2000574 GO:2000574
26581	KB663688	3751437	C	G	AMIN006826-RA:p.Ala233Gly	nuclear distribution protein NudE [Source:Projected from Anopheles gambiae (AGAP009914) VB Community Annotation]	AMIN006826	GO:2000574 GO:2000574
26587	KB663688	3757997	G	C	AMIN006827-RA:p.Ala49Gly	actin-binding protein IPP [Source:Projected from Anopheles gambiae (AGAP009913) VB Community Annotation]	AMIN006827	GO:0003779 GO:0003779 GO:0005515
26588	KB663688	3758075	T	A	AMIN006827-RA:p.Tyr23Phe	actin-binding protein IPP [Source:Projected from Anopheles gambiae (AGAP009913) VB Community Annotation]	AMIN006827	GO:0003779 GO:0003779 GO:0005515
26590	KB663688	3758139	C	T	AMIN006827-RA:p.Glu2Lys	actin-binding protein IPP [Source:Projected from Anopheles gambiae (AGAP009913) VB Community Annotation]	AMIN006827	GO:0003779 GO:0003779 GO:0005515
26591	KB663688	3758142	T	G	AMIN006827-RA:p.Met1?	actin-binding protein IPP [Source:Projected from Anopheles gambiae (AGAP009913) VB Community Annotation]	AMIN006827	GO:0003779 GO:0003779 GO:0005515
26594	KB663688	3761843	A	G	AMIN006828-RA:p.Asn365Ser	ATP-dependent DNA helicase 2 subunit [Source:Projected from Anopheles gambiae (AGAP009910) VB Community Annotation]	AMIN006828	GO:0000723 GO:0000723 GO:0006303 GO:0006303 GO:0006310 GO:0006310 GO:0032508 GO:0005634 GO:0005634 GO:0043564 GO:0043564 GO:0003677 GO:0003677 GO:0003678 GO:0003678 GO:0003684 GO:0003684 GO:0016817 GO:0016817 GO:0042162 GO:0042162
26606	KB663688	3775837	C	A	AMIN006833-RA:p.Thr274Asn	tRNA (adenine-N(1)-)-methyltransferase non-catalytic subunit [Source:Projected from Anopheles gambiae (AGAP009904) VB Community Annotation]	AMIN006833	GO:0008033 GO:0030488 GO:0030488 GO:0005634 GO:0005634 GO:0031515 GO:0031515 GO:0031515
26607	KB663688	3775893	G	C	AMIN006833-RA:p.Glu293Gln	tRNA (adenine-N(1)-)-methyltransferase non-catalytic subunit [Source:Projected from Anopheles gambiae (AGAP009904) VB Community Annotation]	AMIN006833	GO:0008033 GO:0030488 GO:0030488 GO:0005634 GO:0005634 GO:0031515 GO:0031515 GO:0031515
26611	KB663688	3777613	A	G	AMIN006834-RA:p.Thr174Ala	tRNA pseudouridine synthase [Source:UniProtKB/TrEMBL%3BAcc:A0A182W910]	AMIN006834	GO:0001522 GO:0001522 GO:0006470 GO:0006470 GO:0008033 GO:0008033 GO:0009451 GO:0009451 GO:0016311 GO:0016311 GO:0035335 GO:0003723 GO:0003723 GO:0004725 GO:0004725 GO:0008138 GO:0008138 GO:0009982 GO:0009982 GO:0016787 GO:0016791 GO:0016791 GO:0016853 GO:0106029 GO:0106029
26612	KB663688	3777769	G	A	AMIN006834-RA:p.Glu226Lys	tRNA pseudouridine synthase [Source:UniProtKB/TrEMBL%3BAcc:A0A182W910]	AMIN006834	GO:0001522 GO:0001522 GO:0006470 GO:0006470 GO:0008033 GO:0008033 GO:0009451 GO:0009451 GO:0016311 GO:0016311 GO:0035335 GO:0003723 GO:0003723 GO:0004725 GO:0004725 GO:0008138 GO:0008138 GO:0009982 GO:0009982 GO:0016787 GO:0016791 GO:0016791 GO:0016853 GO:0106029 GO:0106029
26613	KB663688	3778352	C	A	AMIN006834-RA:p.Leu368Ile	tRNA pseudouridine synthase [Source:UniProtKB/TrEMBL%3BAcc:A0A182W910]	AMIN006834	GO:0001522 GO:0001522 GO:0006470 GO:0006470 GO:0008033 GO:0008033 GO:0009451 GO:0009451 GO:0016311 GO:0016311 GO:0035335 GO:0003723 GO:0003723 GO:0004725 GO:0004725 GO:0008138 GO:0008138 GO:0009982 GO:0009982 GO:0016787 GO:0016791 GO:0016791 GO:0016853 GO:0106029 GO:0106029
26633	KB663688	4033623	G	T	AMIN006844-RA:p.His180Gln	juvenile hormone esterase binding protein [Source:Projected from Anopheles gambiae (AGAP009891) VB Community Annotation]	AMIN006844	NA
26635	KB663688	4033975	A	G	AMIN006844-RA:p.Val90Ala	juvenile hormone esterase binding protein [Source:Projected from Anopheles gambiae (AGAP009891) VB Community Annotation]	AMIN006844	NA
26637	KB663688	4034093	G	T	AMIN006844-RA:p.Arg51Ser	juvenile hormone esterase binding protein [Source:Projected from Anopheles gambiae (AGAP009891) VB Community Annotation]	AMIN006844	NA
26764	KB663699	576905	C	T	AMIN001000-RA:p.Pro2Ser	AMP-binding domain protein [Source:Projected from Anopheles gambiae (AGAP008557) VB Community Annotation]	AMIN001000	GO:0016020 GO:0016021 GO:0016021 GO:0003824 GO:0003824
26837	KB663699	796969	A	C	AMIN001011-RA:p.Glu432Asp	AMP dependent ligase [Source:Projected from Anopheles gambiae (AGAP008545) VB Community Annotation]	AMIN001011	GO:0003824 GO:0003824
26846	KB663699	905388	G	A	AMIN001015-RA:p.Pro67Ser	phosphatidylinositol glycan%2C class T [Source:Projected from Anopheles gambiae (AGAP008540) VB Community Annotation]	AMIN001015	GO:0016255 GO:0016255 GO:0016020 GO:0016021 GO:0042765 GO:0042765
26856	KB663699	1073602	C	A	AMIN001021-RA:p.Arg426Ser	UAS domain-containing protein [Source:UniProtKB/TrEMBL%3BAcc:A0A182VSI0]	AMIN001021	GO:0005515
26857	KB663699	1073606	T	C	AMIN001021-RA:p.Glu425Gly	UAS domain-containing protein [Source:UniProtKB/TrEMBL%3BAcc:A0A182VSI0]	AMIN001021	GO:0005515
26860	KB663699	1073744	G	A	AMIN001021-RA:p.Pro379Leu	UAS domain-containing protein [Source:UniProtKB/TrEMBL%3BAcc:A0A182VSI0]	AMIN001021	GO:0005515
26872	KB663699	1152434	G	A	AMIN001024-RA:p.Ala237Thr	Protein real-time [Source:Projected from Anopheles gambiae (AGAP009029) UniProtKB/TrEMBL%3BAcc:A0A1S4GZW6]	AMIN001024	NA
26877	KB663699	1161004	C	T	AMIN001025-RA:p.Gly219Glu	F-box domain-containing protein [Source:UniProtKB/TrEMBL%3BAcc:A0A182VSI4]	AMIN001025	GO:0005515
26878	KB663699	1161388	C	T	AMIN001025-RA:p.Gly91Asp	F-box domain-containing protein [Source:UniProtKB/TrEMBL%3BAcc:A0A182VSI4]	AMIN001025	GO:0005515
26881	KB663699	1176965	G	C	AMIN001027-RA:p.Gly409Ala	Ezrin-binding protein pace-1 [Source:Projected from Anopheles gambiae (AGAP009032) VB Community Annotation]	AMIN001027	NA
26891	KB663699	1181648	G	T	AMIN001028-RA:p.Thr185Asn	heme peroxidase 2	AMIN001028	GO:0006979 GO:0006979 GO:0055114 GO:0055114 GO:0098869 GO:0004601 GO:0004601 GO:0020037 GO:0020037
26892	KB663699	1181973	C	T	AMIN001028-RA:p.Gly77Ser	heme peroxidase 2	AMIN001028	GO:0006979 GO:0006979 GO:0055114 GO:0055114 GO:0098869 GO:0004601 GO:0004601 GO:0020037 GO:0020037
26900	KB663699	1289007	C	T	AMIN001035-RA:p.Val301Ile	Sodium/hydrogen exchanger [Source:UniProtKB/TrEMBL%3BAcc:A0A182VSJ5]	AMIN001035	GO:0006811 GO:0006812 GO:0006812 GO:0006814 GO:0006814 GO:0006814 GO:0006885 GO:0006885 GO:0035725 GO:0055085 GO:0055085 GO:1902600 GO:0016020 GO:0016021 GO:0016021 GO:0016021 GO:0015297 GO:0015299 GO:0015299 GO:0015385 GO:0015385
26962	KB663699	1499773	G	T	AMIN001040-RA:p.Ala86Ser	KOG2701 domain-containing protein [Source:UniProtKB/TrEMBL%3BAcc:A0A182VSK0]	AMIN001040	NA
26963	KB663699	1499806	T	G	AMIN001040-RA:p.Ser97Ala	KOG2701 domain-containing protein [Source:UniProtKB/TrEMBL%3BAcc:A0A182VSK0]	AMIN001040	NA
26967	KB663699	1501699	A	T	AMIN001040-RA:p.Glu704Asp	KOG2701 domain-containing protein [Source:UniProtKB/TrEMBL%3BAcc:A0A182VSK0]	AMIN001040	NA
26987	KB663699	1626329	T	A	AMIN001048-RA:p.*180Lys	LITAF domain-containing protein [Source:UniProtKB/TrEMBL%3BAcc:A0A182VSK8]	AMIN001048	NA
27019	KB663699	1740026	G	A	AMIN001054-RA:p.Ser917Phe	ATP-dependent DNA helicase HFM1/MER3 [Source:Projected from Anopheles gambiae (AGAP009060) VB Community Annotation]	AMIN001054	GO:0003676 GO:0003676 GO:0005524 GO:0005524
27112	KB663699	2056241	T	A	AMIN001064-RA:p.Glu11Val	COUP transcription factor [Source:Projected from Anopheles gambiae (AGAP012600) VB Community Annotation]	AMIN001064	GO:0006355 GO:0006355 GO:0043401 GO:0005634 GO:0005634 GO:0005634 GO:0042025 GO:0003677 GO:0003677 GO:0003707 GO:0003707
27118	KB663707	5211	C	A	AMIN007524-RA:p.Val67Phe	C-type lectin (CTL) - mannose binding [Source:Projected from Anopheles gambiae (AGAP010708) VB Community Annotation]	AMIN007524	NA
27179	KB663710	728645	T	C	AMIN001980-RA:p.Asp576Gly	ionotropic receptor IR100h [Source:Projected from Anopheles gambiae (AGAP000293) VB Community Annotation]	AMIN001980	GO:0016020 GO:0016021 GO:0016021
27196	KB663710	827600	C	T	AMIN001986-RA:p.Gly91Glu	ANK_REP_REGION domain-containing protein [Source:UniProtKB/TrEMBL%3BAcc:A0A182VV91]	AMIN001986	GO:0005515
27198	KB663710	827858	T	A	AMIN001986-RA:p.Ile28Phe	ANK_REP_REGION domain-containing protein [Source:UniProtKB/TrEMBL%3BAcc:A0A182VV91]	AMIN001986	GO:0005515
27468	KB663710	1423065	A	G	AMIN002022-RA:p.Thr1804Ala	WAPL domain-containing protein [Source:UniProtKB/TrEMBL%3BAcc:A0A182VVC7]	AMIN002022	NA
27476	KB663710	1451142	C	T	AMIN002030-RA:p.Val756Ile	inositol-1%2C4%2C5-trisphosphate 5-phosphatase [Source:Projected from Anopheles gambiae (AGAP000203) VB Community Annotation]	AMIN002030	GO:0046856 GO:0046856 GO:0004445 GO:0004445
27478	KB663710	1451549	G	A	AMIN002030-RA:p.Ala620Val	inositol-1%2C4%2C5-trisphosphate 5-phosphatase [Source:Projected from Anopheles gambiae (AGAP000203) VB Community Annotation]	AMIN002030	GO:0046856 GO:0046856 GO:0004445 GO:0004445
27483	KB663710	1502451	A	G	AMIN002032-RA:p.Asn1039Ser	USP domain-containing protein [Source:UniProtKB/TrEMBL%3BAcc:A0A182VVD7]	AMIN002032	NA
27512	KB663710	1756019	C	T	AMIN002042-RA:p.His1099Tyr	DUF2428 domain-containing protein [Source:UniProtKB/TrEMBL%3BAcc:A0A182VVE7]	AMIN002042	NA
27513	KB663710	1756326	A	G	AMIN002042-RA:p.Asp1201Gly	DUF2428 domain-containing protein [Source:UniProtKB/TrEMBL%3BAcc:A0A182VVE7]	AMIN002042	NA
27515	KB663710	1756669	G	T	AMIN002042-RA:p.Leu1315Phe	DUF2428 domain-containing protein [Source:UniProtKB/TrEMBL%3BAcc:A0A182VVE7]	AMIN002042	NA
27613	KB663721	351515	T	A	AMIN010238-RA:p.Ser2377Thr	RAD54-like protein [Source:Projected from Anopheles gambiae (AGAP007573) VB Community Annotation]	AMIN010238	GO:0005524 GO:0005524
27617	KB663721	352366	G	T	AMIN010238-RA:p.Met2660Ile	RAD54-like protein [Source:Projected from Anopheles gambiae (AGAP007573) VB Community Annotation]	AMIN010238	GO:0005524 GO:0005524
27634	KB663721	372054	A	G	AMIN010242-RA:p.Val503Ala	membrane bound O-acyltransferase domain containing 2a [Source:Projected from Anopheles gambiae (AGAP007567) VB Community Annotation]	AMIN010242	GO:0016020 GO:0016021 GO:0016021
27638	KB663721	387389	G	A	AMIN010244-RA:p.Pro499Ser	chaperone DnaJ protein [Source:Projected from Anopheles gambiae (AGAP007565) VB Community Annotation]	AMIN010244	GO:0006457 GO:0006457 GO:0009408 GO:0009408 GO:0005524 GO:0005524 GO:0031072 GO:0031072 GO:0046872 GO:0046872 GO:0051082 GO:0051082
27704	KB663721	552761	G	A	AMIN010257-RA:p.Ala1133Val	bromodomain and PHD finger-containing protein [Source:Projected from Anopheles gambiae (AGAP007617) VB Community Annotation]	AMIN010257	GO:0003676 GO:0003676 GO:0005515 GO:0046872 GO:0046872
27796	KB663721	712379	G	A	AMIN010277-RA:p.Arg72Lys	60S ribosomal protein L7 [Source:Projected from Anopheles gambiae (AGAP007635) VB Community Annotation]	AMIN010277	NA
27810	KB663721	735086	A	G	AMIN010280-RA:p.Ser180Pro	oligosaccharyltransferase complex subunit delta (ribophorin II) [Source:Projected from Anopheles gambiae (AGAP007638) VB Community Annotation]	AMIN010280	GO:0006486 GO:0006487 GO:0006487 GO:0006487 GO:0005783 GO:0005789 GO:0008250 GO:0008250 GO:0008250 GO:0016020 GO:0016021 GO:0016021 GO:0016021
27892	KB663721	911064	T	A	AMIN010290-RA:p.Asp5Glu	Protein prickle [Source:Projected from Anopheles gambiae (AGAP007648) VB Community Annotation]	AMIN010290	GO:0008270 GO:0008270 GO:0046872
27916	KB663721	925464	A	C	AMIN010291-RA:p.Asn19His	methyltransferase-like protein [Source:Projected from Anopheles gambiae (AGAP007652) VB Community Annotation]	AMIN010291	NA
27933	KB663721	928493	A	G	AMIN010291-RA:p.His331Arg	methyltransferase-like protein [Source:Projected from Anopheles gambiae (AGAP007652) VB Community Annotation]	AMIN010291	NA
27934	KB663721	940691	A	C	AMIN010294-RA:p.Lys190Thr	Ras-related protein Rab-32 [Source:Projected from Anopheles gambiae (AGAP007654) VB Community Annotation]	AMIN010294	GO:0016192 GO:0016192 GO:0005794 GO:0005794 GO:0005802 GO:0005802 GO:0031982 GO:0031982 GO:0003924 GO:0003924 GO:0005525 GO:0005525
27956	KB663721	959987	T	C	AMIN010297-RA:p.Ile35Thr	Myb_DNA-bind_5 domain-containing protein [Source:UniProtKB/TrEMBL%3BAcc:A0A182WIU3]	AMIN010297	NA
27983	KB663721	1013133	G	A	AMIN010302-RA:p.Ala345Val	tRNA uridine 5-carboxymethylaminomethyl modification enzyme [Source:Projected from Anopheles gambiae (AGAP007661) VB Community Annotation]	AMIN010302	GO:0002098 GO:0002098 GO:0008033 GO:0008033 GO:0050660 GO:0050660
27999	KB663721	1022856	G	T	AMIN010305-RA:p.Gly83Val	coiled-coil domain-containing protein [Source:Projected from Anopheles gambiae (AGAP007664) VB Community Annotation]	AMIN010305	NA
28032	KB663721	1089435	A	C	AMIN010314-RA:p.Phe2880Leu	dynein%2C axonemal heavy chain [Source:Projected from Anopheles gambiae (AGAP007675) VB Community Annotation]	AMIN010314	GO:0007018 GO:0007018 GO:0030286 GO:0030286 GO:0003777 GO:0003777 GO:0005524 GO:0005524
28047	KB663721	1095799	G	T	AMIN010314-RA:p.Gln823Lys	dynein%2C axonemal heavy chain [Source:Projected from Anopheles gambiae (AGAP007675) VB Community Annotation]	AMIN010314	GO:0007018 GO:0007018 GO:0030286 GO:0030286 GO:0003777 GO:0003777 GO:0005524 GO:0005524
28055	KB663721	1097448	C	A	AMIN010314-RA:p.Gly273Val	dynein%2C axonemal heavy chain [Source:Projected from Anopheles gambiae (AGAP007675) VB Community Annotation]	AMIN010314	GO:0007018 GO:0007018 GO:0030286 GO:0030286 GO:0003777 GO:0003777 GO:0005524 GO:0005524
28147	KB663721	1203756	G	A	AMIN010330-RA:p.Thr1551Ile	PAS domain containing serine/threonine kinase [Source:Projected from Anopheles gambiae (AGAP007688) VB Community Annotation]	AMIN010330	GO:0006468 GO:0006468 GO:0004672 GO:0004672 GO:0005524 GO:0005524
28151	KB663721	1208050	G	A	AMIN010330-RA:p.Pro473Ser	PAS domain containing serine/threonine kinase [Source:Projected from Anopheles gambiae (AGAP007688) VB Community Annotation]	AMIN010330	GO:0006468 GO:0006468 GO:0004672 GO:0004672 GO:0005524 GO:0005524
28154	KB663721	1216364	C	A	AMIN010331-RA:p.Asp1400Glu	anaphase-promoting complex subunit [Source:Projected from Anopheles gambiae (AGAP007690) VB Community Annotation]	AMIN010331	GO:0003676 GO:0003676 GO:0003723 GO:0003723 GO:0005515
28163	KB663721	1230707	T	G	AMIN010333-RA:p.Lys115Thr	serine protease inhibitor (serpin) 7	AMIN010333	GO:0005615 GO:0005615
28169	KB663721	1233980	G	C	AMIN010334-RA:p.Ala116Pro	DNA-binding protein inhibitor ID [Source:Projected from Anopheles gambiae (AGAP007696) VB Community Annotation]	AMIN010334	GO:0045892 GO:0045892 GO:0005634 GO:0005634 GO:0005737 GO:0005737 GO:0046983 GO:0046983
28202	KB663721	1319067	G	A	AMIN010345-RA:p.Val418Ile	A-kinase anchor protein [Source:Projected from Anopheles gambiae (AGAP007712) VB Community Annotation]	AMIN010345	GO:0005085 GO:0005085
28320	KB663721	1396662	T	C	AMIN010354-RA:p.Thr159Ala	Hexosyltransferase [Source:UniProtKB/TrEMBL%3BAcc:A0A182WJ00]	AMIN010354	GO:0005794 GO:0016020 GO:0016021 GO:0016021 GO:0032580 GO:0032580 GO:0032580 GO:0008376 GO:0008376 GO:0016740
28324	KB663721	1400194	A	T	AMIN010355-RA:p.Thr133Ser	synaptobrevin [Source:Projected from Anopheles gambiae (AGAP007721) VB Community Annotation]	AMIN010355	GO:0016192 GO:0016192 GO:0016020 GO:0016021 GO:0016021 GO:0016021
28373	KB663721	1432586	C	G	AMIN010359-RA:p.Ser385Thr	CRAL-TRIO domain-containing protein [Source:UniProtKB/TrEMBL%3BAcc:A0A182WJ05]	AMIN010359	NA
28400	KB663721	1459583	A	T	AMIN010363-RA:p.Met1134Leu	ArfGAP with SH3 domain%2C ankyrin repeat and PH domain [Source:Projected from Anopheles gambiae (AGAP007726) VB Community Annotation]	AMIN010363	GO:0043547 GO:0043547 GO:0005096 GO:0005096 GO:0005515 GO:0046872 GO:0046872
28574	KB663721	1634298	T	A	AMIN010379-RA:p.Asp33Glu	SAC3 domain-containing protein [Source:Projected from Anopheles gambiae (AGAP007551) VB Community Annotation]	AMIN010379	NA
28577	KB663721	1634787	T	C	AMIN010379-RA:p.Val173Ala	SAC3 domain-containing protein [Source:Projected from Anopheles gambiae (AGAP007551) VB Community Annotation]	AMIN010379	NA
28581	KB663721	1635177	G	A	AMIN010379-RA:p.Gly303Asp	SAC3 domain-containing protein [Source:Projected from Anopheles gambiae (AGAP007551) VB Community Annotation]	AMIN010379	NA
28585	KB663721	1638005	A	T	AMIN010380-RA:p.Leu32His	carbonic anhydrase [Source:Projected from Anopheles gambiae (AGAP007550) VB Community Annotation]	AMIN010380	GO:0004089 GO:0004089 GO:0008270 GO:0008270
28608	KB663721	1721426	G	A	AMIN010387-RA:p.Ala623Val	chromatin assembly factor 1 subunit B [Source:Projected from Anopheles gambiae (AGAP007544) VB Community Annotation]	AMIN010387	GO:0005515
28628	KB663721	1730852	G	A	AMIN016029-RA:p.Gly568Ser	DnaJ homolog subfamily C member [Source:Projected from Anopheles gambiae (AGAP007541) VB Community Annotation]	AMIN016029	GO:0003677 GO:0003677
28646	KB663721	1802445	C	T	AMIN010393-RA:p.Gly96Ser	autocrine motility factor receptor [Source:Projected from Anopheles gambiae (AGAP007538) VB Community Annotation]	AMIN010393	GO:0016020 GO:0016021 GO:0016021 GO:0005515
28652	KB663721	1814829	C	G	AMIN010394-RA:p.Gly2930Ala	ANK_REP_REGION domain-containing protein [Source:UniProtKB/TrEMBL%3BAcc:A0A182WJ40]	AMIN010394	GO:0005515
28653	KB663721	1814841	C	T	AMIN010394-RA:p.Ser2926Asn	ANK_REP_REGION domain-containing protein [Source:UniProtKB/TrEMBL%3BAcc:A0A182WJ40]	AMIN010394	GO:0005515
28654	KB663721	1815051	T	G	AMIN010394-RA:p.Lys2856Thr	ANK_REP_REGION domain-containing protein [Source:UniProtKB/TrEMBL%3BAcc:A0A182WJ40]	AMIN010394	GO:0005515
28665	KB663721	1818654	A	G	AMIN010394-RA:p.Val1655Ala	ANK_REP_REGION domain-containing protein [Source:UniProtKB/TrEMBL%3BAcc:A0A182WJ40]	AMIN010394	GO:0005515
28671	KB663721	1819216	T	A	AMIN010394-RA:p.Thr1468Ser	ANK_REP_REGION domain-containing protein [Source:UniProtKB/TrEMBL%3BAcc:A0A182WJ40]	AMIN010394	GO:0005515
28673	KB663721	1819507	T	C	AMIN010394-RA:p.Thr1371Ala	ANK_REP_REGION domain-containing protein [Source:UniProtKB/TrEMBL%3BAcc:A0A182WJ40]	AMIN010394	GO:0005515
28679	KB663721	1820716	G	A	AMIN010394-RA:p.Pro968Ser	ANK_REP_REGION domain-containing protein [Source:UniProtKB/TrEMBL%3BAcc:A0A182WJ40]	AMIN010394	GO:0005515
28682	KB663721	1821037	A	G	AMIN010394-RA:p.Ser861Pro	ANK_REP_REGION domain-containing protein [Source:UniProtKB/TrEMBL%3BAcc:A0A182WJ40]	AMIN010394	GO:0005515
28686	KB663721	1821424	T	C	AMIN010394-RA:p.Ser732Gly	ANK_REP_REGION domain-containing protein [Source:UniProtKB/TrEMBL%3BAcc:A0A182WJ40]	AMIN010394	GO:0005515
28690	KB663721	1822081	T	C	AMIN010394-RA:p.Ser513Gly	ANK_REP_REGION domain-containing protein [Source:UniProtKB/TrEMBL%3BAcc:A0A182WJ40]	AMIN010394	GO:0005515
28695	KB663721	1822376	C	A	AMIN010394-RA:p.Glu414Asp	ANK_REP_REGION domain-containing protein [Source:UniProtKB/TrEMBL%3BAcc:A0A182WJ40]	AMIN010394	GO:0005515
28696	KB663721	1822627	G	C	AMIN010394-RA:p.Pro331Ala	ANK_REP_REGION domain-containing protein [Source:UniProtKB/TrEMBL%3BAcc:A0A182WJ40]	AMIN010394	GO:0005515
28710	KB663721	1882096	G	A	AMIN010397-RA:p.Ala1292Val	DNA polymerase theta [Source:Projected from Anopheles gambiae (AGAP007533) VB Community Annotation]	AMIN010397	GO:0006260 GO:0006260 GO:0006261 GO:0006261 GO:0071897 GO:0003676 GO:0003676 GO:0003677 GO:0003677 GO:0003887 GO:0003887 GO:0005524 GO:0005524
28712	KB663721	1882136	T	C	AMIN010397-RA:p.Met1279Val	DNA polymerase theta [Source:Projected from Anopheles gambiae (AGAP007533) VB Community Annotation]	AMIN010397	GO:0006260 GO:0006260 GO:0006261 GO:0006261 GO:0071897 GO:0003676 GO:0003676 GO:0003677 GO:0003677 GO:0003887 GO:0003887 GO:0005524 GO:0005524
28735	KB663721	1893673	A	G	AMIN010398-RA:p.Thr331Ala	vinculin [Source:Projected from Anopheles gambiae (AGAP007532) VB Community Annotation]	AMIN010398	GO:0007155 GO:0007155 GO:0015629 GO:0015629 GO:0003779 GO:0003779 GO:0005198 GO:0005198 GO:0051015 GO:0051015
28766	KB663721	1994048	A	G	AMIN010407-RA:p.Thr52Ala	ubiquitin carboxyl-terminal hydrolase 36/42 [Source:Projected from Anopheles gambiae (AGAP007521) VB Community Annotation]	AMIN010407	GO:0006511 GO:0006511 GO:0016579 GO:0016579 GO:0036459 GO:0036459
28767	KB663721	1994061	A	G	AMIN010407-RA:p.Asn56Ser	ubiquitin carboxyl-terminal hydrolase 36/42 [Source:Projected from Anopheles gambiae (AGAP007521) VB Community Annotation]	AMIN010407	GO:0006511 GO:0006511 GO:0016579 GO:0016579 GO:0036459 GO:0036459
28768	KB663721	1996251	A	T	AMIN010407-RA:p.Asn270Ile	ubiquitin carboxyl-terminal hydrolase 36/42 [Source:Projected from Anopheles gambiae (AGAP007521) VB Community Annotation]	AMIN010407	GO:0006511 GO:0006511 GO:0016579 GO:0016579 GO:0036459 GO:0036459
28778	KB663721	2004588	A	G	AMIN010409-RA:p.Thr20Ala	28S ribosomal protein S22%2C mitochondrial [Source:Projected from Anopheles gambiae (AGAP007519) VB Community Annotation]	AMIN010409	NA
28790	KB663721	2010539	A	T	AMIN010411-RA:p.Asp200Val	transcription initiation factor TFIID TATA-box-binding protein [Source:Projected from Anopheles gambiae (AGAP007517) VB Community Annotation]	AMIN010411	GO:0006352 GO:0006352 GO:0003677 GO:0003677
28791	KB663721	2010542	A	G	AMIN010411-RA:p.Asn201Ser	transcription initiation factor TFIID TATA-box-binding protein [Source:Projected from Anopheles gambiae (AGAP007517) VB Community Annotation]	AMIN010411	GO:0006352 GO:0006352 GO:0003677 GO:0003677
28832	KB663721	2115154	C	A	AMIN010416-RA:p.Leu774Phe	Ribosomal_S10 domain-containing protein [Source:UniProtKB/TrEMBL%3BAcc:A0A182WJ62]	AMIN010416	NA
28838	KB663721	2116353	G	T	AMIN010416-RA:p.Thr416Asn	Ribosomal_S10 domain-containing protein [Source:UniProtKB/TrEMBL%3BAcc:A0A182WJ62]	AMIN010416	NA
28840	KB663721	2125085	C	T	AMIN010419-RA:p.Leu459Phe	ATP-binding cassette transporter (ABC transporter) family A member [Source:Projected from Anopheles gambiae (AGAP007504) VB Community Annotation]	AMIN010419	GO:0055085 GO:0055085 GO:0016020 GO:0016021 GO:0016021 GO:0016021 GO:0000166 GO:0005524 GO:0005524 GO:0005524 GO:0016887 GO:0016887 GO:0042626 GO:0042626
28841	KB663721	2126367	T	A	AMIN010419-RA:p.Ser867Thr	ATP-binding cassette transporter (ABC transporter) family A member [Source:Projected from Anopheles gambiae (AGAP007504) VB Community Annotation]	AMIN010419	GO:0055085 GO:0055085 GO:0016020 GO:0016021 GO:0016021 GO:0016021 GO:0000166 GO:0005524 GO:0005524 GO:0005524 GO:0016887 GO:0016887 GO:0042626 GO:0042626
28844	KB663721	2126713	A	T	AMIN010419-RA:p.Gln982Leu	ATP-binding cassette transporter (ABC transporter) family A member [Source:Projected from Anopheles gambiae (AGAP007504) VB Community Annotation]	AMIN010419	GO:0055085 GO:0055085 GO:0016020 GO:0016021 GO:0016021 GO:0016021 GO:0000166 GO:0005524 GO:0005524 GO:0005524 GO:0016887 GO:0016887 GO:0042626 GO:0042626
28845	KB663721	2126718	T	G	AMIN010419-RA:p.Ser984Ala	ATP-binding cassette transporter (ABC transporter) family A member [Source:Projected from Anopheles gambiae (AGAP007504) VB Community Annotation]	AMIN010419	GO:0055085 GO:0055085 GO:0016020 GO:0016021 GO:0016021 GO:0016021 GO:0000166 GO:0005524 GO:0005524 GO:0005524 GO:0016887 GO:0016887 GO:0042626 GO:0042626
28846	KB663721	2126727	G	C	AMIN010419-RA:p.Val987Leu	ATP-binding cassette transporter (ABC transporter) family A member [Source:Projected from Anopheles gambiae (AGAP007504) VB Community Annotation]	AMIN010419	GO:0055085 GO:0055085 GO:0016020 GO:0016021 GO:0016021 GO:0016021 GO:0000166 GO:0005524 GO:0005524 GO:0005524 GO:0016887 GO:0016887 GO:0042626 GO:0042626
28848	KB663721	2127901	G	C	AMIN010419-RA:p.Ser1326Thr	ATP-binding cassette transporter (ABC transporter) family A member [Source:Projected from Anopheles gambiae (AGAP007504) VB Community Annotation]	AMIN010419	GO:0055085 GO:0055085 GO:0016020 GO:0016021 GO:0016021 GO:0016021 GO:0000166 GO:0005524 GO:0005524 GO:0005524 GO:0016887 GO:0016887 GO:0042626 GO:0042626
28856	KB663721	2132436	C	G	AMIN010420-RA:p.Ser1921Thr	Ras-related protein Rab-1A [Source:Projected from Anopheles gambiae (AGAP007503) VB Community Annotation]	AMIN010420	GO:0005634 GO:0005634 GO:0003677 GO:0003677
28857	KB663721	2132461	A	C	AMIN010420-RA:p.Ser1913Ala	Ras-related protein Rab-1A [Source:Projected from Anopheles gambiae (AGAP007503) VB Community Annotation]	AMIN010420	GO:0005634 GO:0005634 GO:0003677 GO:0003677
28881	KB663721	2142412	T	A	AMIN010421-RA:p.Ser660Thr	kinesin family member [Source:Projected from Anopheles gambiae (AGAP007502) VB Community Annotation]	AMIN010421	GO:0007018 GO:0007018 GO:0000166 GO:0003774 GO:0003777 GO:0003777 GO:0005524 GO:0005524 GO:0005524 GO:0008017 GO:0008017
28942	KB663721	2242487	A	G	AMIN010434-RA:p.Ile444Thr	Sugar transporter ERD6-like [Source:Projected from Anopheles gambiae (AGAP007484) VB Community Annotation]	AMIN010434	GO:0055085 GO:0055085 GO:0016020 GO:0016020 GO:0016020 GO:0016021 GO:0016021 GO:0016021 GO:0022857 GO:0022857
28943	KB663721	2242763	T	G	AMIN010434-RA:p.Gln352Pro	Sugar transporter ERD6-like [Source:Projected from Anopheles gambiae (AGAP007484) VB Community Annotation]	AMIN010434	GO:0055085 GO:0055085 GO:0016020 GO:0016020 GO:0016020 GO:0016021 GO:0016021 GO:0016021 GO:0022857 GO:0022857
28955	KB663721	2247423	T	C	AMIN010437-RA:p.Thr1321Ala	cytochrome P450	AMIN010437	GO:0048193 GO:0048193 GO:0055114 GO:0055114 GO:0005783 GO:0005783 GO:0005506 GO:0005506 GO:0016705 GO:0016705 GO:0020037 GO:0020037 GO:0046982 GO:0046982
28963	KB663721	2252068	G	T	AMIN010437-RA:p.Asp332Glu	cytochrome P450	AMIN010437	GO:0048193 GO:0048193 GO:0055114 GO:0055114 GO:0005783 GO:0005783 GO:0005506 GO:0005506 GO:0016705 GO:0016705 GO:0020037 GO:0020037 GO:0046982 GO:0046982
28965	KB663721	2254233	G	T	AMIN010438-RA:p.Met41Ile	methylenetetrahydrofolate reductase (NADPH) [Source:Projected from Anopheles gambiae (AGAP007479) VB Community Annotation]	AMIN010438	GO:0006555 GO:0006555 GO:0035999 GO:0035999 GO:0055114 GO:0055114 GO:0004489 GO:0004489
28969	KB663721	2254674	C	A	AMIN010438-RA:p.His188Gln	methylenetetrahydrofolate reductase (NADPH) [Source:Projected from Anopheles gambiae (AGAP007479) VB Community Annotation]	AMIN010438	GO:0006555 GO:0006555 GO:0035999 GO:0035999 GO:0055114 GO:0055114 GO:0004489 GO:0004489
29097	KB663721	2366602	C	T	AMIN010447-RA:p.Val222Ile	Bardet-Biedl syndrome 1	AMIN010447	GO:1905515 GO:1905515 GO:0034464 GO:0034464 GO:0000062 GO:0000062 GO:0005515
29135	KB663721	2414739	T	A	AMIN010449-RA:p.Asp298Glu	leucine-rich immune protein (Short) [Source:Projected from Anopheles gambiae (AGAP007457) VB Community Annotation]	AMIN010449	GO:0005515
29285	KB663721	2495721	C	T	AMIN010460-RA:p.Ala971Thr	chromosome transmission fidelity protein [Source:Projected from Anopheles gambiae (AGAP007423) VB Community Annotation]	AMIN010460	GO:0005515
29289	KB663721	2498396	T	C	AMIN010460-RA:p.Thr361Ala	chromosome transmission fidelity protein [Source:Projected from Anopheles gambiae (AGAP007423) VB Community Annotation]	AMIN010460	GO:0005515
29339	KB663721	2530706	G	T	AMIN010467-RA:p.Thr775Asn	E3 ubiquitin-protein ligase SHPRH [Source:Projected from Anopheles gambiae (AGAP007417) VB Community Annotation]	AMIN010467	GO:0005524 GO:0005524 GO:0046872 GO:0046872 GO:0046872
29345	KB663721	2532210	C	T	AMIN010467-RA:p.Glu274Lys	E3 ubiquitin-protein ligase SHPRH [Source:Projected from Anopheles gambiae (AGAP007417) VB Community Annotation]	AMIN010467	GO:0005524 GO:0005524 GO:0046872 GO:0046872 GO:0046872
29398	KB663721	2701025	A	G	AMIN010476-RA:p.Met173Thr	polyA-specific ribonuclease [Source:Projected from Anopheles gambiae (AGAP007399) VB Community Annotation]	AMIN010476	GO:0006402 GO:0006402 GO:0090503 GO:0005634 GO:0005634 GO:0005737 GO:0005737 GO:0003676 GO:0003676 GO:0003723 GO:0003723 GO:0004535 GO:0004535 GO:0046872 GO:0046872
29399	KB663721	2701034	A	G	AMIN010476-RA:p.Val170Ala	polyA-specific ribonuclease [Source:Projected from Anopheles gambiae (AGAP007399) VB Community Annotation]	AMIN010476	GO:0006402 GO:0006402 GO:0090503 GO:0005634 GO:0005634 GO:0005737 GO:0005737 GO:0003676 GO:0003676 GO:0003723 GO:0003723 GO:0004535 GO:0004535 GO:0046872 GO:0046872
29400	KB663721	2702757	T	C	AMIN010477-RA:p.Ile162Thr	mitochondrial inner membrane protease subunit [Source:Projected from Anopheles gambiae (AGAP007398) VB Community Annotation]	AMIN010477	GO:0006465 GO:0006465 GO:0006508 GO:0006508 GO:0006627 GO:0006627 GO:0016020 GO:0016020 GO:0042720 GO:0042720 GO:0008236 GO:0008236
29411	KB663721	2710795	C	T	AMIN010479-RA:p.Gly281Ser	epsin [Source:Projected from Anopheles gambiae (AGAP007396) VB Community Annotation]	AMIN010479	GO:0006897 GO:0006897 GO:0030128 GO:0030128
29420	KB663721	2724472	A	G	AMIN010480-RA:p.Val506Ala	DIS3-like exonuclease 2 [Source:UniProtKB/TrEMBL%3BAcc:A0A182WJC6]	AMIN010480	GO:0090501 GO:0003723 GO:0003723 GO:0004540 GO:0004540
29422	KB663721	2724883	C	T	AMIN010480-RA:p.Ser369Asn	DIS3-like exonuclease 2 [Source:UniProtKB/TrEMBL%3BAcc:A0A182WJC6]	AMIN010480	GO:0090501 GO:0003723 GO:0003723 GO:0004540 GO:0004540
29432	KB663721	2726966	A	T	AMIN010481-RA:p.Glu150Val	protein AATF/BFR2 [Source:Projected from Anopheles gambiae (AGAP007394) VB Community Annotation]	AMIN010481	GO:0005634 GO:0005634
29434	KB663721	2727428	G	A	AMIN010481-RA:p.Ser304Asn	protein AATF/BFR2 [Source:Projected from Anopheles gambiae (AGAP007394) VB Community Annotation]	AMIN010481	GO:0005634 GO:0005634
29440	KB663721	2730116	G	T	AMIN010482-RA:p.Arg204Ser	Protein disulfide-isomerase [Source:UniProtKB/TrEMBL%3BAcc:A0A182WJC8]	AMIN010482	GO:0045454 GO:0045454 GO:0005623 GO:0005623 GO:0003756 GO:0003756 GO:0003756 GO:0016853 GO:0016853
29441	KB663721	2736265	T	G	AMIN010484-RA:p.Asn47His	Coenzyme Q10 homolog B (S. cerevisiae) [Source:Projected from Anopheles gambiae (AGAP007391) VB Community Annotation]	AMIN010484	NA
29444	KB663721	2737701	G	A	AMIN010485-RA:p.Gly159Ser	peptide-N4-(N-acetyl-beta-glucosaminyl)asparagine amidase [Source:Projected from Anopheles gambiae (AGAP007390) VB Community Annotation]	AMIN010485	GO:0006516 GO:0006516 GO:0005737 GO:0005737
29466	KB663721	2745500	T	A	AMIN010487-RA:p.Met236Lys	Midasin [Source:UniProtKB/TrEMBL%3BAcc:A0A182WJD3]	AMIN010487	GO:0000027 GO:0000027 GO:0005634 GO:0005634 GO:0005634 GO:0000166 GO:0005524 GO:0005524 GO:0005524 GO:0016887 GO:0016887
29467	KB663721	2745502	C	A	AMIN010487-RA:p.Arg237Ser	Midasin [Source:UniProtKB/TrEMBL%3BAcc:A0A182WJD3]	AMIN010487	GO:0000027 GO:0000027 GO:0005634 GO:0005634 GO:0005634 GO:0000166 GO:0005524 GO:0005524 GO:0005524 GO:0016887 GO:0016887
29468	KB663721	2745503	G	T	AMIN010487-RA:p.Arg237Leu	Midasin [Source:UniProtKB/TrEMBL%3BAcc:A0A182WJD3]	AMIN010487	GO:0000027 GO:0000027 GO:0005634 GO:0005634 GO:0005634 GO:0000166 GO:0005524 GO:0005524 GO:0005524 GO:0016887 GO:0016887
29469	KB663721	2745945	G	C	AMIN010487-RA:p.Glu384Asp	Midasin [Source:UniProtKB/TrEMBL%3BAcc:A0A182WJD3]	AMIN010487	GO:0000027 GO:0000027 GO:0005634 GO:0005634 GO:0005634 GO:0000166 GO:0005524 GO:0005524 GO:0005524 GO:0016887 GO:0016887
29478	KB663721	2750184	G	T	AMIN010487-RA:p.Arg1777Leu	Midasin [Source:UniProtKB/TrEMBL%3BAcc:A0A182WJD3]	AMIN010487	GO:0000027 GO:0000027 GO:0005634 GO:0005634 GO:0005634 GO:0000166 GO:0005524 GO:0005524 GO:0005524 GO:0016887 GO:0016887
29479	KB663721	2750333	A	C	AMIN010487-RA:p.Lys1827Gln	Midasin [Source:UniProtKB/TrEMBL%3BAcc:A0A182WJD3]	AMIN010487	GO:0000027 GO:0000027 GO:0005634 GO:0005634 GO:0005634 GO:0000166 GO:0005524 GO:0005524 GO:0005524 GO:0016887 GO:0016887
29493	KB663721	2751637	T	A	AMIN010487-RA:p.Asp2261Glu	Midasin [Source:UniProtKB/TrEMBL%3BAcc:A0A182WJD3]	AMIN010487	GO:0000027 GO:0000027 GO:0005634 GO:0005634 GO:0005634 GO:0000166 GO:0005524 GO:0005524 GO:0005524 GO:0016887 GO:0016887
29495	KB663721	2752068	C	T	AMIN010487-RA:p.Ala2405Val	Midasin [Source:UniProtKB/TrEMBL%3BAcc:A0A182WJD3]	AMIN010487	GO:0000027 GO:0000027 GO:0005634 GO:0005634 GO:0005634 GO:0000166 GO:0005524 GO:0005524 GO:0005524 GO:0016887 GO:0016887
29502	KB663721	2753162	T	A	AMIN010487-RA:p.Ser2748Thr	Midasin [Source:UniProtKB/TrEMBL%3BAcc:A0A182WJD3]	AMIN010487	GO:0000027 GO:0000027 GO:0005634 GO:0005634 GO:0005634 GO:0000166 GO:0005524 GO:0005524 GO:0005524 GO:0016887 GO:0016887
29518	KB663721	2753894	C	T	AMIN010487-RA:p.Leu2992Phe	Midasin [Source:UniProtKB/TrEMBL%3BAcc:A0A182WJD3]	AMIN010487	GO:0000027 GO:0000027 GO:0005634 GO:0005634 GO:0005634 GO:0000166 GO:0005524 GO:0005524 GO:0005524 GO:0016887 GO:0016887
29521	KB663721	2754230	C	T	AMIN010487-RA:p.Leu3104Phe	Midasin [Source:UniProtKB/TrEMBL%3BAcc:A0A182WJD3]	AMIN010487	GO:0000027 GO:0000027 GO:0005634 GO:0005634 GO:0005634 GO:0000166 GO:0005524 GO:0005524 GO:0005524 GO:0016887 GO:0016887
29523	KB663721	2754243	C	G	AMIN010487-RA:p.Thr3108Ser	Midasin [Source:UniProtKB/TrEMBL%3BAcc:A0A182WJD3]	AMIN010487	GO:0000027 GO:0000027 GO:0005634 GO:0005634 GO:0005634 GO:0000166 GO:0005524 GO:0005524 GO:0005524 GO:0016887 GO:0016887
29524	KB663721	2754343	G	A	AMIN010487-RA:p.Met3141Ile	Midasin [Source:UniProtKB/TrEMBL%3BAcc:A0A182WJD3]	AMIN010487	GO:0000027 GO:0000027 GO:0005634 GO:0005634 GO:0005634 GO:0000166 GO:0005524 GO:0005524 GO:0005524 GO:0016887 GO:0016887
29526	KB663721	2754378	G	A	AMIN010487-RA:p.Arg3153His	Midasin [Source:UniProtKB/TrEMBL%3BAcc:A0A182WJD3]	AMIN010487	GO:0000027 GO:0000027 GO:0005634 GO:0005634 GO:0005634 GO:0000166 GO:0005524 GO:0005524 GO:0005524 GO:0016887 GO:0016887
29539	KB663721	2754821	G	A	AMIN010487-RA:p.Val3301Ile	Midasin [Source:UniProtKB/TrEMBL%3BAcc:A0A182WJD3]	AMIN010487	GO:0000027 GO:0000027 GO:0005634 GO:0005634 GO:0005634 GO:0000166 GO:0005524 GO:0005524 GO:0005524 GO:0016887 GO:0016887
29543	KB663721	2754984	G	C	AMIN010487-RA:p.Arg3355Thr	Midasin [Source:UniProtKB/TrEMBL%3BAcc:A0A182WJD3]	AMIN010487	GO:0000027 GO:0000027 GO:0005634 GO:0005634 GO:0005634 GO:0000166 GO:0005524 GO:0005524 GO:0005524 GO:0016887 GO:0016887
29565	KB663721	2757992	G	T	AMIN010487-RA:p.Ala4358Ser	Midasin [Source:UniProtKB/TrEMBL%3BAcc:A0A182WJD3]	AMIN010487	GO:0000027 GO:0000027 GO:0005634 GO:0005634 GO:0005634 GO:0000166 GO:0005524 GO:0005524 GO:0005524 GO:0016887 GO:0016887
29599	KB663721	2810343	C	T	AMIN016033-RA:p.Pro237Ser	GRASP55_65 domain-containing protein [Source:UniProtKB/TrEMBL%3BAcc:A0A1Y9IW48]	AMIN016033	GO:0005515
29600	KB663721	2810349	A	G	AMIN016033-RA:p.Thr239Ala	GRASP55_65 domain-containing protein [Source:UniProtKB/TrEMBL%3BAcc:A0A1Y9IW48]	AMIN016033	GO:0005515
29643	KB663721	2855820	G	C	AMIN010499-RA:p.Met133Ile	UDP-glucuronosyltransferase [Source:UniProtKB/TrEMBL%3BAcc:A0A182WJE5]	AMIN010499	GO:0016020 GO:0016021 GO:0016021 GO:0015020 GO:0015020 GO:0016740 GO:0016757 GO:0016758 GO:0016758
29644	KB663721	2855839	C	A	AMIN010499-RA:p.Gln140Lys	UDP-glucuronosyltransferase [Source:UniProtKB/TrEMBL%3BAcc:A0A182WJE5]	AMIN010499	GO:0016020 GO:0016021 GO:0016021 GO:0015020 GO:0015020 GO:0016740 GO:0016757 GO:0016758 GO:0016758
29650	KB663721	2857075	A	T	AMIN010499-RA:p.Gln527His	UDP-glucuronosyltransferase [Source:UniProtKB/TrEMBL%3BAcc:A0A182WJE5]	AMIN010499	GO:0016020 GO:0016021 GO:0016021 GO:0015020 GO:0015020 GO:0016740 GO:0016757 GO:0016758 GO:0016758
29729	KB663721	2973501	A	T	AMIN010515-RA:p.Ser152Thr	cellular retinaldehyde binding protein [Source:Projected from Anopheles gambiae (AGAP007358) VB Community Annotation]	AMIN010515	NA
29733	KB663721	2991765	T	G	AMIN010516-RA:p.Thr7Pro	retinaldehyde-binding protein 1-like protein [Source:Projected from Anopheles gambiae (AGAP007357) VB Community Annotation]	AMIN010516	NA
29848	KB663721	3287046	A	G	AMIN010532-RA:p.Val336Ala	sodium/potassium/calcium exchanger [Source:Projected from Anopheles gambiae (AGAP007338) VB Community Annotation]	AMIN010532	GO:0055085 GO:0055085 GO:0016020 GO:0016021 GO:0016021 GO:0016021
29892	KB663721	3334866	A	C	AMIN010535-RA:p.Met571Leu	E3 ubiquitin-protein ligase BRE1 [Source:Projected from Anopheles gambiae (AGAP007335) VB Community Annotation]	AMIN010535	GO:0006325 GO:0010390 GO:0010390 GO:0010390 GO:0016567 GO:0005634 GO:0005634 GO:0004842 GO:0004842 GO:0004842 GO:0016740 GO:0046872 GO:0046872
29969	KB663721	3815791	A	C	AMIN010559-RA:p.Ser287Ala	ribonucleases P/MRP protein subunit RPP25 [Source:Projected from Anopheles gambiae (AGAP007301) VB Community Annotation]	AMIN010559	GO:0003676 GO:0003676
29971	KB663721	3815859	T	C	AMIN010559-RA:p.Glu264Gly	ribonucleases P/MRP protein subunit RPP25 [Source:Projected from Anopheles gambiae (AGAP007301) VB Community Annotation]	AMIN010559	GO:0003676 GO:0003676
29985	KB663721	3844496	C	A	AMIN010564-RA:p.Pro34Thr	Alkaline phosphatase [Source:UniProtKB/TrEMBL%3BAcc:A0A182WJL0]	AMIN010564	GO:0016311 GO:0003824 GO:0003824 GO:0004035 GO:0004035 GO:0016787 GO:0016791 GO:0016791
30006	KB663721	3897772	T	C	AMIN010570-RA:p.Ile134Thr	inhibitor of apoptosis [Source:Projected from Anopheles gambiae (AGAP007294) VB Community Annotation]	AMIN010570	NA
30011	KB663721	3903115	G	T	AMIN010570-RA:p.Lys559Asn	inhibitor of apoptosis [Source:Projected from Anopheles gambiae (AGAP007294) VB Community Annotation]	AMIN010570	NA
30012	KB663721	3903121	T	A	AMIN010570-RA:p.Tyr561*	inhibitor of apoptosis [Source:Projected from Anopheles gambiae (AGAP007294) VB Community Annotation]	AMIN010570	NA
30165	KB663721	4111835	C	A	AMIN010587-RA:p.Leu116Met	solute carrier family 25%2C member [Source:Projected from Anopheles gambiae (AGAP007266) VB Community Annotation]	AMIN010587	GO:0016020 GO:0016021 GO:0016021
30168	KB663721	4112096	A	C	AMIN010587-RA:p.Lys203Gln	solute carrier family 25%2C member [Source:Projected from Anopheles gambiae (AGAP007266) VB Community Annotation]	AMIN010587	GO:0016020 GO:0016021 GO:0016021
30169	KB663721	4112468	C	A	AMIN010587-RA:p.Ser304Arg	solute carrier family 25%2C member [Source:Projected from Anopheles gambiae (AGAP007266) VB Community Annotation]	AMIN010587	GO:0016020 GO:0016021 GO:0016021
30204	KB663721	4187332	C	A	AMIN010597-RA:p.His499Asn	ribosome biogenesis protein UTP30 [Source:Projected from Anopheles gambiae (AGAP007254) VB Community Annotation]	AMIN010597	GO:0016020 GO:0016021 GO:0016021
30213	KB663721	4209279	G	C	AMIN010599-RA:p.Ser16Thr	hippocampus abundant gene transcript [Source:Projected from Anopheles gambiae (AGAP007253) VB Community Annotation]	AMIN010599	GO:0055085 GO:0055085 GO:0016020 GO:0016021 GO:0016021 GO:0016021 GO:0022857 GO:0022857
30214	KB663721	4209306	G	C	AMIN010599-RA:p.Gly25Ala	hippocampus abundant gene transcript [Source:Projected from Anopheles gambiae (AGAP007253) VB Community Annotation]	AMIN010599	GO:0055085 GO:0055085 GO:0016020 GO:0016021 GO:0016021 GO:0016021 GO:0022857 GO:0022857
30267	KB663721	4475661	T	A	AMIN010619-RA:p.Val1204Asp	DE-cadherin [Source:Projected from Anopheles gambiae (AGAP007216) VB Community Annotation]	AMIN010619	GO:0007155 GO:0007155 GO:0007155 GO:0007156 GO:0007156 GO:0005886 GO:0005886 GO:0005886 GO:0016020 GO:0016020 GO:0016020 GO:0016021 GO:0016021 GO:0005509 GO:0005509
30269	KB663721	4475849	A	G	AMIN010619-RA:p.Thr1267Ala	DE-cadherin [Source:Projected from Anopheles gambiae (AGAP007216) VB Community Annotation]	AMIN010619	GO:0007155 GO:0007155 GO:0007155 GO:0007156 GO:0007156 GO:0005886 GO:0005886 GO:0005886 GO:0016020 GO:0016020 GO:0016020 GO:0016021 GO:0016021 GO:0005509 GO:0005509
30298	KB663721	4513404	A	T	AMIN010626-RA:p.Leu6Gln	Oxidoreductase-like domain-containing protein [Source:UniProtKB/TrEMBL%3BAcc:A0A182WJS2]	AMIN010626	NA
30322	KB663721	4571774	A	G	AMIN010634-RA:p.Lys26Arg	defensin anti-microbial peptide [Source:Projected from Anopheles gambiae (AGAP007199) VB Community Annotation]	AMIN010634	GO:0006952 GO:0006952
30444	KB663721	5017136	A	G	AMIN010651-RA:p.Ser253Gly	alpha-1%2C3-mannosyltransferase [Source:Projected from Anopheles gambiae (AGAP007168) VB Community Annotation]	AMIN010651	GO:0097502 GO:0016020 GO:0016021 GO:0030176 GO:0030176 GO:0000030 GO:0000030
30492	KB663721	5135383	A	T	AMIN010655-RA:p.Asn91Ile	3'%2C5'-cyclic-nucleotide phosphodiesterase [Source:Projected from Anopheles gambiae (AGAP007163) VB Community Annotation]	AMIN010655	GO:0006355 GO:0006355 GO:0007165 GO:0007165 GO:0004114 GO:0004114 GO:0008081 GO:0008081 GO:0016787 GO:0046872 GO:0046872
30531	KB663721	5213713	T	G	AMIN010673-RA:p.Leu392Val	Gustatory receptor [Source:UniProtKB/TrEMBL%3BAcc:A0A182WJW9]	AMIN010673	GO:0007165 GO:0007165 GO:0050909 GO:0050909 GO:0005886 GO:0005886 GO:0016020 GO:0016021 GO:0016021 GO:0016021
30536	KB663721	5214121	A	T	AMIN010673-RA:p.Thr528Ser	Gustatory receptor [Source:UniProtKB/TrEMBL%3BAcc:A0A182WJW9]	AMIN010673	GO:0007165 GO:0007165 GO:0050909 GO:0050909 GO:0005886 GO:0005886 GO:0016020 GO:0016021 GO:0016021 GO:0016021
30581	KB663721	5304325	A	T	AMIN010686-RA:p.Val1603Glu	protein AIR1/2 [Source:Projected from Anopheles gambiae (AGAP006128) VB Community Annotation]	AMIN010686	GO:0003676 GO:0003676 GO:0008270 GO:0008270
30606	KB663721	5305576	A	G	AMIN010686-RA:p.Leu1186Pro	protein AIR1/2 [Source:Projected from Anopheles gambiae (AGAP006128) VB Community Annotation]	AMIN010686	GO:0003676 GO:0003676 GO:0008270 GO:0008270
30624	KB663721	5309214	C	T	AMIN010686-RA:p.Val87Met	protein AIR1/2 [Source:Projected from Anopheles gambiae (AGAP006128) VB Community Annotation]	AMIN010686	GO:0003676 GO:0003676 GO:0008270 GO:0008270
30690	KB663721	5445618	A	T	AMIN010699-RA:p.Thr8Ser	FHA domain-containing protein [Source:UniProtKB/TrEMBL%3BAcc:A0A182WJZ5]	AMIN010699	GO:0005515
30694	KB663721	5446268	A	C	AMIN010699-RA:p.Asn177His	FHA domain-containing protein [Source:UniProtKB/TrEMBL%3BAcc:A0A182WJZ5]	AMIN010699	GO:0005515
30773	KB663721	5573489	C	T	AMIN010709-RA:p.Gly109Glu	ATP-dependent DNA helicase Q4 [Source:Projected from Anopheles gambiae (AGAP005917) VB Community Annotation]	AMIN010709	GO:0006310 GO:0006310 GO:0003676 GO:0003676 GO:0004386 GO:0004386 GO:0005524 GO:0005524 GO:0008270 GO:0008270
30779	KB663721	5579852	C	G	AMIN010710-RA:p.Leu842Val	WD repeat domain [Source:Projected from Anopheles gambiae (AGAP005915) VB Community Annotation]	AMIN010710	GO:0000166 GO:0005515 GO:0005524 GO:0005524 GO:0016740 GO:0016740
30780	KB663721	5579855	T	G	AMIN010710-RA:p.Ser843Ala	WD repeat domain [Source:Projected from Anopheles gambiae (AGAP005915) VB Community Annotation]	AMIN010710	GO:0000166 GO:0005515 GO:0005524 GO:0005524 GO:0016740 GO:0016740
30781	KB663721	5580313	C	T	AMIN010710-RA:p.Ser858Phe	WD repeat domain [Source:Projected from Anopheles gambiae (AGAP005915) VB Community Annotation]	AMIN010710	GO:0000166 GO:0005515 GO:0005524 GO:0005524 GO:0016740 GO:0016740
30836	KB663721	5726738	C	T	AMIN010726-RA:p.Thr401Ile	zinc finger protein ubi-d4 [Source:Projected from Anopheles gambiae (AGAP005225) VB Community Annotation]	AMIN010726	GO:0046872 GO:0046872
30869	KB663721	5798737	C	T	AMIN010734-RA:p.Ser1500Asn	1-phosphatidylinositol-3-phosphate 5-kinase [Source:Projected from Anopheles gambiae (AGAP005216) VB Community Annotation]	AMIN010734	GO:0016310 GO:0046488 GO:0046488 GO:0046488 GO:0046854 GO:0005680 GO:0005680 GO:0000166 GO:0005524 GO:0005524 GO:0005524 GO:0016301 GO:0016307 GO:0016307 GO:0016307 GO:0016740 GO:0046872 GO:0046872 GO:0046872
30901	KB663721	5835086	T	C	AMIN010738-RA:p.Ile627Val	UDENN domain-containing protein [Source:UniProtKB/TrEMBL%3BAcc:A0A182WK26]	AMIN010738	NA
30910	KB663721	5840218	G	T	AMIN010740-RA:p.Leu204Met	translation initiation factor eIF-2B subunit gamma [Source:Projected from Anopheles gambiae (AGAP005210) VB Community Annotation]	AMIN010740	GO:0009058 GO:0009058 GO:0016779 GO:0016779
30924	KB663721	5861391	G	A	AMIN010743-RA:p.Ala426Val	B30.2/SPRY domain-containing protein [Source:UniProtKB/TrEMBL%3BAcc:A0A182WK31]	AMIN010743	GO:0005515
30932	KB663721	5862605	A	G	AMIN010743-RA:p.Ile42Thr	B30.2/SPRY domain-containing protein [Source:UniProtKB/TrEMBL%3BAcc:A0A182WK31]	AMIN010743	GO:0005515
30960	KB663721	5917939	T	G	AMIN010751-RA:p.Ile504Leu	cereblon [Source:Projected from Anopheles gambiae (AGAP005299) VB Community Annotation]	AMIN010751	GO:0046872 GO:0046872
30975	KB663721	5925246	G	A	AMIN010754-RA:p.Asp43Asn	evolutionarily conserved signaling intermediate in Toll pathways [Source:Projected from Anopheles gambiae (AGAP005295) VB Community Annotation]	AMIN010754	NA
30977	KB663721	5930123	C	G	AMIN010756-RA:p.Ala37Gly	TMF_TATA_bd domain-containing protein [Source:UniProtKB/TrEMBL%3BAcc:A0A182WK44]	AMIN010756	NA
30978	KB663721	5930228	G	A	AMIN010756-RA:p.Ser72Asn	TMF_TATA_bd domain-containing protein [Source:UniProtKB/TrEMBL%3BAcc:A0A182WK44]	AMIN010756	NA
30982	KB663721	5930840	C	T	AMIN010756-RA:p.Pro249Leu	TMF_TATA_bd domain-containing protein [Source:UniProtKB/TrEMBL%3BAcc:A0A182WK44]	AMIN010756	NA
30983	KB663721	5930989	G	A	AMIN010756-RA:p.Ala299Thr	TMF_TATA_bd domain-containing protein [Source:UniProtKB/TrEMBL%3BAcc:A0A182WK44]	AMIN010756	NA
31052	KB663721	6002843	T	A	AMIN010762-RA:p.Thr2976Ser	bitesize [Source:Projected from Anopheles gambiae (AGAP005288) VB Community Annotation]	AMIN010762	NA
31058	KB663721	6004382	T	C	AMIN010762-RA:p.Ser2463Gly	bitesize [Source:Projected from Anopheles gambiae (AGAP005288) VB Community Annotation]	AMIN010762	NA
31060	KB663721	6004505	C	T	AMIN010762-RA:p.Ala2422Thr	bitesize [Source:Projected from Anopheles gambiae (AGAP005288) VB Community Annotation]	AMIN010762	NA
31107	KB663721	6038093	T	C	AMIN010766-RA:p.Thr1948Ala	PH domain-containing protein [Source:UniProtKB/TrEMBL%3BAcc:A0A182WK54]	AMIN010766	NA
31108	KB663721	6038282	C	T	AMIN010766-RA:p.Gly1885Ser	PH domain-containing protein [Source:UniProtKB/TrEMBL%3BAcc:A0A182WK54]	AMIN010766	NA
31109	KB663721	6038289	A	C	AMIN010766-RA:p.Ile1882Met	PH domain-containing protein [Source:UniProtKB/TrEMBL%3BAcc:A0A182WK54]	AMIN010766	NA
31110	KB663721	6038304	G	T	AMIN010766-RA:p.Asp1877Glu	PH domain-containing protein [Source:UniProtKB/TrEMBL%3BAcc:A0A182WK54]	AMIN010766	NA
31112	KB663721	6038612	C	T	AMIN010766-RA:p.Val1775Met	PH domain-containing protein [Source:UniProtKB/TrEMBL%3BAcc:A0A182WK54]	AMIN010766	NA
31120	KB663721	6039824	T	A	AMIN010766-RA:p.Thr1371Ser	PH domain-containing protein [Source:UniProtKB/TrEMBL%3BAcc:A0A182WK54]	AMIN010766	NA
31325	KB663721	6333863	C	G	AMIN010792-RA:p.Gln149Glu	phosphopantetheine adenylyltransferase / dephospho-CoA kinase [Source:Projected from Anopheles gambiae (AGAP005460) VB Community Annotation]	AMIN010792	GO:0009058 GO:0009058 GO:0015937 GO:0015937 GO:0016310 GO:0003824 GO:0003824 GO:0004140 GO:0004140 GO:0005524 GO:0005524 GO:0042302 GO:0042302 GO:0042302
31326	KB663721	6334070	G	A	AMIN010792-RA:p.Ala218Thr	phosphopantetheine adenylyltransferase / dephospho-CoA kinase [Source:Projected from Anopheles gambiae (AGAP005460) VB Community Annotation]	AMIN010792	GO:0009058 GO:0009058 GO:0015937 GO:0015937 GO:0016310 GO:0003824 GO:0003824 GO:0004140 GO:0004140 GO:0005524 GO:0005524 GO:0042302 GO:0042302 GO:0042302
31328	KB663721	6334277	C	G	AMIN010792-RA:p.Gln287Glu	phosphopantetheine adenylyltransferase / dephospho-CoA kinase [Source:Projected from Anopheles gambiae (AGAP005460) VB Community Annotation]	AMIN010792	GO:0009058 GO:0009058 GO:0015937 GO:0015937 GO:0016310 GO:0003824 GO:0003824 GO:0004140 GO:0004140 GO:0005524 GO:0005524 GO:0042302 GO:0042302 GO:0042302
31350	KB663721	6440319	C	T	AMIN010799-RA:p.Ser110Asn	ionotropic receptor IR75l [Source:Projected from Anopheles gambiae (AGAP005466) VB Community Annotation]	AMIN010799	GO:0034220 GO:0035235 GO:0016020 GO:0016020 GO:0016020 GO:0016021 GO:0016021 GO:0004970 GO:0004970 GO:0015276 GO:0015276
31354	KB663721	6440607	G	C	AMIN010799-RA:p.Ala35Gly	ionotropic receptor IR75l [Source:Projected from Anopheles gambiae (AGAP005466) VB Community Annotation]	AMIN010799	GO:0034220 GO:0035235 GO:0016020 GO:0016020 GO:0016020 GO:0016021 GO:0016021 GO:0004970 GO:0004970 GO:0015276 GO:0015276
31391	KB663721	6475328	T	G	AMIN010803-RA:p.Glu18Asp	S10e ribosomal protein [Source:Projected from Anopheles gambiae (AGAP005469) VB Community Annotation]	AMIN010803	NA
31467	KB663721	6536636	A	T	AMIN010808-RA:p.Ser628Thr	Fmp27_GFWDK domain-containing protein [Source:UniProtKB/TrEMBL%3BAcc:A0A182WK95]	AMIN010808	NA
31481	KB663721	6541796	G	A	AMIN010810-RA:p.Ser272Leu	DUF4806 domain-containing protein [Source:UniProtKB/TrEMBL%3BAcc:A0A182WK97]	AMIN010810	NA
31489	KB663721	6544941	C	T	AMIN010812-RA:p.Asp215Asn	DUF4806 domain-containing protein [Source:UniProtKB/TrEMBL%3BAcc:A0A182WK99]	AMIN010812	NA
31577	KB663721	6560786	G	T	AMIN015508-RA:p.Ala114Glu	transcription factor grauzone [Source:Projected from Anopheles gambiae (AGAP005483) VB Community Annotation]	AMIN015508	GO:0006355 GO:0005634 GO:0005634 GO:0003676 GO:0003676 GO:0003700 GO:0003700 GO:0008270 GO:0008270
31617	KB663721	6638773	T	C	AMIN010825-RA:p.Asn361Ser	Phospholipid scramblase [Source:UniProtKB/TrEMBL%3BAcc:A0A182WKA5]	AMIN010825	GO:0017121 GO:0017121 GO:0017128 GO:0017128
31624	KB663721	6642088	T	C	AMIN010826-RA:p.Ile5Val	dehydrogenase/reductase SDR family member 11 precursor [Source:Projected from Anopheles gambiae (AGAP005499) VB Community Annotation]	AMIN010826	GO:0055114 GO:0016491 GO:0016491
31653	KB663721	6835964	G	A	AMIN015646-RA:p.Arg256Lys	Elongation of very long chain fatty acids protein [Source:UniProtKB/TrEMBL%3BAcc:A0A182WR10]	AMIN015646	GO:0006629 GO:0006631 GO:0006633 GO:0006633 GO:0016020 GO:0016021 GO:0016021 GO:0016021 GO:0016740 GO:0102336 GO:0102336 GO:0102337 GO:0102337 GO:0102338 GO:0102338 GO:0102756 GO:0102756
31654	KB663721	6840086	G	T	AMIN015645-RA:p.Met288Ile	Elongation of very long chain fatty acids protein [Source:UniProtKB/TrEMBL%3BAcc:A0A182WR09]	AMIN015645	GO:0006629 GO:0006631 GO:0006633 GO:0006633 GO:0016020 GO:0016021 GO:0016021 GO:0016021 GO:0016740 GO:0102336 GO:0102336 GO:0102337 GO:0102337 GO:0102338 GO:0102338 GO:0102756 GO:0102756
31660	KB663721	6858707	C	T	AMIN015637-RA:p.Ala112Thr	Fatty acyl-CoA reductase [Source:UniProtKB/TrEMBL%3BAcc:A0A182WR01]	AMIN015637	GO:0006629 GO:0006629 GO:0055114 GO:0016020 GO:0016021 GO:0016021 GO:0016491 GO:0080019 GO:0080019 GO:0102965 GO:0102965
31769	KB663721	6934219	C	T	AMIN010850-RA:p.Ala94Thr	cubilin [Source:Projected from Anopheles gambiae (AGAP005526) VB Community Annotation]	AMIN010850	GO:0005509 GO:0005509
31778	KB663721	6944131	C	T	AMIN010851-RA:p.Gly669Ser	ionotropic receptor NMDAR3 [Source:Projected from Anopheles gambiae (AGAP005527) VB Community Annotation]	AMIN010851	GO:0006811 GO:0006811 GO:0006811 GO:0034220 GO:0035235 GO:0005886 GO:0005886 GO:0016020 GO:0016020 GO:0016020 GO:0016021 GO:0016021 GO:0004970 GO:0004970 GO:0005216 GO:0005216 GO:0015276 GO:0015276 GO:0038023 GO:0038023
31780	KB663721	6944497	G	A	AMIN010851-RA:p.Pro547Ser	ionotropic receptor NMDAR3 [Source:Projected from Anopheles gambiae (AGAP005527) VB Community Annotation]	AMIN010851	GO:0006811 GO:0006811 GO:0006811 GO:0034220 GO:0035235 GO:0005886 GO:0005886 GO:0016020 GO:0016020 GO:0016020 GO:0016021 GO:0016021 GO:0004970 GO:0004970 GO:0005216 GO:0005216 GO:0015276 GO:0015276 GO:0038023 GO:0038023
31791	KB663721	6958643	A	C	AMIN015520-RA:p.His112Gln	organic cation transporter [Source:Projected from Anopheles gambiae (AGAP005530) VB Community Annotation]	AMIN015520	GO:0055085 GO:0055085 GO:0016020 GO:0016021 GO:0016021 GO:0016021 GO:0022857 GO:0022857
31815	KB663721	7100241	A	G	AMIN015500-RA:p.Ser976Gly	Phosphodiesterase [Source:UniProtKB/TrEMBL%3BAcc:A0A182WQK9]	AMIN015500	GO:0007165 GO:0007165 GO:0004114 GO:0004114 GO:0008081 GO:0008081 GO:0016787 GO:0046872 GO:0046872
31820	KB663721	7114934	A	G	AMIN015602-RA:p.Val308Ala	solute carrier family 35 member C2 [Source:Projected from Anopheles gambiae (AGAP005537) VB Community Annotation]	AMIN015602	GO:0016020 GO:0016021 GO:0016021
31826	KB663721	7121456	G	A	AMIN010862-RA:p.Ala159Thr	protein Jumonji [Source:Projected from Anopheles gambiae (AGAP005541) VB Community Annotation]	AMIN010862	GO:0005634 GO:0005634 GO:0003677 GO:0003677
31840	KB663721	7122525	G	A	AMIN010862-RA:p.Ser515Asn	protein Jumonji [Source:Projected from Anopheles gambiae (AGAP005541) VB Community Annotation]	AMIN010862	GO:0005634 GO:0005634 GO:0003677 GO:0003677
31845	KB663721	7123542	G	C	AMIN010862-RA:p.Gly854Ala	protein Jumonji [Source:Projected from Anopheles gambiae (AGAP005541) VB Community Annotation]	AMIN010862	GO:0005634 GO:0005634 GO:0003677 GO:0003677
31853	KB663721	7124174	C	A	AMIN010862-RA:p.His1065Asn	protein Jumonji [Source:Projected from Anopheles gambiae (AGAP005541) VB Community Annotation]	AMIN010862	GO:0005634 GO:0005634 GO:0003677 GO:0003677
31909	KB663721	7284838	G	C	AMIN010878-RA:p.Met740Ile	facilitated trehalose transporter Tret1 [Source:Projected from Anopheles gambiae (AGAP005563) VB Community Annotation]	AMIN010878	GO:0055085 GO:0055085 GO:0016020 GO:0016020 GO:0016020 GO:0016021 GO:0016021 GO:0016021 GO:0022857 GO:0022857
31919	KB663721	7476347	C	T	AMIN010883-RA:p.Ala16Val	Serine/threonine-protein kinase receptor [Source:UniProtKB/TrEMBL%3BAcc:A0A182WKF5]	AMIN010883	GO:0006468 GO:0006468 GO:0007178 GO:0007178 GO:0016310 GO:0016020 GO:0016020 GO:0016020 GO:0016021 GO:0016021 GO:0000166 GO:0004672 GO:0004672 GO:0004674 GO:0004675 GO:0004675 GO:0005524 GO:0005524 GO:0005524 GO:0016301 GO:0016740 GO:0046872 GO:0046872
31978	KB663721	7508924	A	C	AMIN010890-RA:p.Asn247Lys	anaphase-promoting complex subunit [Source:Projected from Anopheles gambiae (AGAP005578) VB Community Annotation]	AMIN010890	GO:0005680 GO:0005680 GO:0005515
31984	KB663721	7511770	C	G	AMIN010889-RA:p.Thr452Ser	WD repeat%2C sterile alpha motif and U-box domain containing [Source:Projected from Anopheles gambiae (AGAP005577) VB Community Annotation]	AMIN010889	GO:0016567 GO:0016567 GO:0003824 GO:0003824 GO:0004842 GO:0004842 GO:0005515
31990	KB663721	7517916	A	T	AMIN010892-RA:p.Thr18Ser	chchd10 [Source:Projected from Anopheles gambiae (AGAP005580) VB Community Annotation]	AMIN010892	NA
31991	KB663721	7517942	T	A	AMIN010892-RA:p.His26Gln	chchd10 [Source:Projected from Anopheles gambiae (AGAP005580) VB Community Annotation]	AMIN010892	NA
32087	KB663721	7685602	C	A	AMIN010903-RA:p.Leu861Ile	a component of the cytoplasm (encore) [Source:Projected from Anopheles gambiae (AGAP005595) VB Community Annotation]	AMIN010903	GO:0003676 GO:0003676 GO:0003676
32089	KB663721	7687828	A	C	AMIN010903-RA:p.Gln1509Pro	a component of the cytoplasm (encore) [Source:Projected from Anopheles gambiae (AGAP005595) VB Community Annotation]	AMIN010903	GO:0003676 GO:0003676 GO:0003676
32091	KB663721	7688506	G	A	AMIN010903-RA:p.Ser1735Asn	a component of the cytoplasm (encore) [Source:Projected from Anopheles gambiae (AGAP005595) VB Community Annotation]	AMIN010903	GO:0003676 GO:0003676 GO:0003676
32141	KB663721	8353556	T	G	AMIN010923-RA:p.Leu31Val	tryptophan 5-monooxygenase [Source:Projected from Anopheles gambiae (AGAP006020) VB Community Annotation]	AMIN010923	GO:0009072 GO:0009072 GO:0042427 GO:0042427 GO:0055114 GO:0055114 GO:0016020 GO:0016021 GO:0016021 GO:0004497 GO:0004497 GO:0004510 GO:0004510 GO:0005506 GO:0005506 GO:0016714 GO:0016714 GO:0046872
32150	KB663721	8478712	C	A	AMIN010925-RA:p.Arg615Leu	maltase [Source:Projected from Anopheles gambiae (AGAP006019) VB Community Annotation]	AMIN010925	GO:0005975 GO:0005975 GO:0016020 GO:0016021 GO:0016021 GO:0003824 GO:0003824
32151	KB663721	8478726	C	T	AMIN010925-RA:p.Met610Ile	maltase [Source:Projected from Anopheles gambiae (AGAP006019) VB Community Annotation]	AMIN010925	GO:0005975 GO:0005975 GO:0016020 GO:0016021 GO:0016021 GO:0003824 GO:0003824
32160	KB663721	8479906	T	C	AMIN010925-RA:p.Ile262Val	maltase [Source:Projected from Anopheles gambiae (AGAP006019) VB Community Annotation]	AMIN010925	GO:0005975 GO:0005975 GO:0016020 GO:0016021 GO:0016021 GO:0003824 GO:0003824
32264	KB663721	8656610	A	G	AMIN010940-RA:p.Asn183Ser	cytochrome P450 [Source:Projected from Anopheles gambiae (AGAP005992) VB Community Annotation]	AMIN010940	GO:0055114 GO:0055114 GO:0055114 GO:0004497 GO:0004497 GO:0005506 GO:0005506 GO:0016491 GO:0016705 GO:0016705 GO:0020037 GO:0020037 GO:0046872
32267	KB663721	8657193	G	T	AMIN010940-RA:p.Arg356Leu	cytochrome P450 [Source:Projected from Anopheles gambiae (AGAP005992) VB Community Annotation]	AMIN010940	GO:0055114 GO:0055114 GO:0055114 GO:0004497 GO:0004497 GO:0005506 GO:0005506 GO:0016491 GO:0016705 GO:0016705 GO:0020037 GO:0020037 GO:0046872
32285	KB663721	8694267	A	G	AMIN010945-RA:p.Phe1265Leu	Fatty acyl-CoA reductase [Source:UniProtKB/TrEMBL%3BAcc:A0A182WKL7]	AMIN010945	GO:0006629 GO:0006629 GO:0055114 GO:0016020 GO:0016021 GO:0016021 GO:0016491 GO:0080019 GO:0080019 GO:0102965 GO:0102965
32314	KB663721	8871067	G	A	AMIN010957-RA:p.Glu137Lys	uncharacterized protein Mettl2 [Source:Projected from Anopheles gambiae (AGAP005973) VB Community Annotation]	AMIN010957	GO:0032259 GO:0032259 GO:0008168 GO:0008168 GO:0016740
32315	KB663721	8871077	C	G	AMIN010957-RA:p.Ala140Gly	uncharacterized protein Mettl2 [Source:Projected from Anopheles gambiae (AGAP005973) VB Community Annotation]	AMIN010957	GO:0032259 GO:0032259 GO:0008168 GO:0008168 GO:0016740
32319	KB663721	8871143	A	T	AMIN010957-RA:p.Gln162Leu	uncharacterized protein Mettl2 [Source:Projected from Anopheles gambiae (AGAP005973) VB Community Annotation]	AMIN010957	GO:0032259 GO:0032259 GO:0008168 GO:0008168 GO:0016740
32320	KB663721	8871223	A	G	AMIN010957-RA:p.Asn189Asp	uncharacterized protein Mettl2 [Source:Projected from Anopheles gambiae (AGAP005973) VB Community Annotation]	AMIN010957	GO:0032259 GO:0032259 GO:0008168 GO:0008168 GO:0016740
32321	KB663721	8871241	G	A	AMIN010957-RA:p.Val195Ile	uncharacterized protein Mettl2 [Source:Projected from Anopheles gambiae (AGAP005973) VB Community Annotation]	AMIN010957	GO:0032259 GO:0032259 GO:0008168 GO:0008168 GO:0016740
32326	KB663721	8872014	C	T	AMIN010958-RA:p.Val287Ile	4-nitrophenylphosphatase [Source:Projected from Anopheles gambiae (AGAP005972) VB Community Annotation]	AMIN010958	GO:0016787 GO:0016787
32327	KB663721	8873105	G	T	AMIN010958-RA:p.Leu30Ile	4-nitrophenylphosphatase [Source:Projected from Anopheles gambiae (AGAP005972) VB Community Annotation]	AMIN010958	GO:0016787 GO:0016787
32330	KB663721	8885323	G	T	AMIN010959-RA:p.Ala491Ser	Phospholipase B-like [Source:UniProtKB/TrEMBL%3BAcc:A0A182WKN1]	AMIN010959	GO:0006629 GO:0016042 GO:0016042 GO:0016020 GO:0016021 GO:0016021 GO:0004620 GO:0004620 GO:0016787
32358	KB663721	9082700	A	T	AMIN010966-RA:p.Gln1110Leu	Ubiquitin-like domain-containing protein [Source:UniProtKB/TrEMBL%3BAcc:A0A182WKN8]	AMIN010966	GO:0005515
32362	KB663721	9084031	G	A	AMIN010966-RA:p.Ala1293Thr	Ubiquitin-like domain-containing protein [Source:UniProtKB/TrEMBL%3BAcc:A0A182WKN8]	AMIN010966	GO:0005515
32384	KB663721	9128640	C	T	AMIN010975-RA:p.Ser276Leu	FGGY-family pentulose kinase [Source:Projected from Anopheles gambiae (AGAP005956) VB Community Annotation]	AMIN010975	GO:0005975 GO:0005975 GO:0016773 GO:0016773
32385	KB663721	9128643	G	T	AMIN010975-RA:p.Gly277Val	FGGY-family pentulose kinase [Source:Projected from Anopheles gambiae (AGAP005956) VB Community Annotation]	AMIN010975	GO:0005975 GO:0005975 GO:0016773 GO:0016773
32471	KB663721	9282293	T	C	AMIN010990-RA:p.Val981Ala	DNA repair protein REV1 [Source:UniProtKB/TrEMBL%3BAcc:A0A182WKR2]	AMIN010990	GO:0006281 GO:0006281 GO:0006281 GO:0006974 GO:0042276 GO:0042276 GO:0071897 GO:0005634 GO:0005634 GO:0003677 GO:0003684 GO:0003684 GO:0003684 GO:0016740 GO:0016779 GO:0016779 GO:0016779
32484	KB663721	9286455	G	C	AMIN010992-RA:p.Leu456Val	translation initiation factor eIF-2B subunit delta [Source:Projected from Anopheles gambiae (AGAP005937) VB Community Annotation]	AMIN010992	GO:0044237 GO:0044237
32490	KB663721	9286932	T	C	AMIN010992-RA:p.Thr297Ala	translation initiation factor eIF-2B subunit delta [Source:Projected from Anopheles gambiae (AGAP005937) VB Community Annotation]	AMIN010992	GO:0044237 GO:0044237
32492	KB663721	9287157	C	T	AMIN010992-RA:p.Ala222Thr	translation initiation factor eIF-2B subunit delta [Source:Projected from Anopheles gambiae (AGAP005937) VB Community Annotation]	AMIN010992	GO:0044237 GO:0044237
32493	KB663721	9287225	A	G	AMIN010992-RA:p.Ile199Thr	translation initiation factor eIF-2B subunit delta [Source:Projected from Anopheles gambiae (AGAP005937) VB Community Annotation]	AMIN010992	GO:0044237 GO:0044237
32499	KB663721	9287421	C	T	AMIN010992-RA:p.Val134Ile	translation initiation factor eIF-2B subunit delta [Source:Projected from Anopheles gambiae (AGAP005937) VB Community Annotation]	AMIN010992	GO:0044237 GO:0044237
32527	KB663721	9298854	C	T	AMIN010997-RA:p.Val230Met	Differentially expressed in FDCP 8 homolog [Source:Projected from Anopheles gambiae (AGAP005931) VB Community Annotation]	AMIN010997	GO:0035556 GO:0035556 GO:0046872 GO:0046872
32570	KB663721	9482459	A	T	AMIN016054-RA:p.Glu128Val	chymotrypsin-like protease (Precursor) [Source:Projected from Anopheles gambiae (AGAP006674) VB Community Annotation]	AMIN016054	GO:0006508 GO:0006508 GO:0006508 GO:0004252 GO:0004252 GO:0008233 GO:0008236 GO:0016787
32615	KB663721	9495564	A	T	AMIN011010-RA:p.Glu106Asp	serine collagenase [Source:Projected from Anopheles gambiae (AGAP005704) VB Community Annotation]	AMIN011010	GO:0006508 GO:0006508 GO:0004252 GO:0004252
32627	KB663721	9539579	C	T	AMIN011012-RA:p.Thr947Met	prominin-like protein [Source:Projected from Anopheles gambiae (AGAP005710) VB Community Annotation]	AMIN011012	GO:0016020 GO:0016021 GO:0016021 GO:0016021
32628	KB663721	9539645	C	T	AMIN011012-RA:p.Ser969Phe	prominin-like protein [Source:Projected from Anopheles gambiae (AGAP005710) VB Community Annotation]	AMIN011012	GO:0016020 GO:0016021 GO:0016021 GO:0016021
32635	KB663721	9557739	C	G	AMIN011013-RA:p.Pro762Ala	clock [Source:Projected from Anopheles gambiae (AGAP005711) VB Community Annotation]	AMIN011013	GO:0006355 GO:0006355 GO:0005634 GO:0005634 GO:0005634 GO:0005667 GO:0005667 GO:0005737 GO:0005737 GO:0003677 GO:0003677 GO:0003700 GO:0003700 GO:0046983 GO:0046983
32690	KB663721	9760389	C	T	AMIN011021-RA:p.Pro175Ser	Autophagy-related protein 13 [Source:UniProtKB/TrEMBL%3BAcc:A0A182WKU2]	AMIN011021	GO:0000045 GO:0000045 GO:0006914 GO:0006914 GO:0006914 GO:1990316 GO:1990316
32705	KB663721	9799772	T	G	AMIN011024-RA:p.Ile604Leu	C type lysozyme	AMIN011024	NA
32707	KB663721	9799990	C	T	AMIN011024-RA:p.Arg531Gln	C type lysozyme	AMIN011024	NA
32712	KB663721	9800588	G	A	AMIN011024-RA:p.His332Tyr	C type lysozyme	AMIN011024	NA
32713	KB663721	9800984	G	A	AMIN011024-RA:p.Leu200Phe	C type lysozyme	AMIN011024	NA
32770	KB663721	10080732	C	T	AMIN011039-RA:p.Arg379Lys	transcription initiation factor TFIID subunit [Source:Projected from Anopheles gambiae (AGAP005731) VB Community Annotation]	AMIN011039	GO:0006508 GO:0005669 GO:0005669 GO:0008237 GO:0008237 GO:0008270 GO:0008270
32852	KB663721	10201424	G	C	AMIN011048-RA:p.Leu20Val	semaphorin [Source:Projected from Anopheles gambiae (AGAP005742) VB Community Annotation]	AMIN011048	GO:0016020 GO:0016021 GO:0016021 GO:0005515 GO:0030215 GO:0030215
32854	KB663721	10278886	C	A	AMIN016037-RA:p.Pro86His	tRNA pseudouridine13 synthase [Source:Projected from Anopheles gambiae (AGAP005743) VB Community Annotation]	AMIN016037	GO:0001522 GO:0001522 GO:0009451 GO:0009451 GO:0003723 GO:0003723 GO:0009982 GO:0009982
32857	KB663721	10279118	C	G	AMIN016037-RA:p.Asp163Glu	tRNA pseudouridine13 synthase [Source:Projected from Anopheles gambiae (AGAP005743) VB Community Annotation]	AMIN016037	GO:0001522 GO:0001522 GO:0009451 GO:0009451 GO:0003723 GO:0003723 GO:0009982 GO:0009982
32869	KB663721	10281923	A	G	AMIN016038-RA:p.Ser245Gly	leucine rich immune protein (Coil-less)	AMIN016038	GO:0016020 GO:0016021 GO:0016021
32941	KB663721	10315122	G	A	AMIN011053-RA:p.Val295Ile	glucosyl/glucuronosyl transferases [Source:Projected from Anopheles gambiae (AGAP005753) VB Community Annotation]	AMIN011053	GO:0016020 GO:0016021 GO:0016021 GO:0016740 GO:0016758 GO:0016758
32943	KB663721	10315582	A	C	AMIN011053-RA:p.Asp424Ala	glucosyl/glucuronosyl transferases [Source:Projected from Anopheles gambiae (AGAP005753) VB Community Annotation]	AMIN011053	GO:0016020 GO:0016021 GO:0016021 GO:0016740 GO:0016758 GO:0016758
33024	KB663721	10392801	A	C	AMIN011059-RA:p.Asp383Glu	DUF2236 domain-containing protein [Source:UniProtKB/TrEMBL%3BAcc:A0A182WKY0]	AMIN011059	NA
33029	KB663721	10393726	A	C	AMIN011059-RA:p.Ser98Ala	DUF2236 domain-containing protein [Source:UniProtKB/TrEMBL%3BAcc:A0A182WKY0]	AMIN011059	NA
33032	KB663721	10410166	T	G	AMIN011060-RA:p.His126Pro	odorant receptor	AMIN011060	GO:0007165 GO:0007165 GO:0007608 GO:0007608 GO:0007608 GO:0050896 GO:0050911 GO:0016020 GO:0016020 GO:0016020 GO:0016021 GO:0016021 GO:0004984 GO:0004984 GO:0005549 GO:0005549
33069	KB663721	10435078	C	G	AMIN011064-RA:p.Asp455Glu	BTB domain-containing protein [Source:UniProtKB/TrEMBL%3BAcc:A0A182WKY5]	AMIN011064	GO:0005515
33101	KB663721	10562374	G	A	AMIN011076-RA:p.Ala397Val	iduronate 2-sulfatase [Source:Projected from Anopheles gambiae (AGAP005778) VB Community Annotation]	AMIN011076	GO:0003824 GO:0003824 GO:0004423 GO:0004423 GO:0008484 GO:0008484
33117	KB663721	10568205	C	T	AMIN011078-RA:p.Pro44Ser	tRNA-specific adenosine deaminase [Source:Projected from Anopheles gambiae (AGAP007066) VB Community Annotation]	AMIN011078	GO:0003824 GO:0003824
33119	KB663721	10568541	C	T	AMIN011078-RA:p.Pro156Ser	tRNA-specific adenosine deaminase [Source:Projected from Anopheles gambiae (AGAP007066) VB Community Annotation]	AMIN011078	GO:0003824 GO:0003824
33126	KB663721	10576240	T	C	AMIN011079-RA:p.Ser27Pro	transcription factor CP2 and related proteins [Source:Projected from Anopheles gambiae (AGAP007065) VB Community Annotation]	AMIN011079	GO:0006357 GO:0006357 GO:0003700 GO:0003700
33139	KB663721	10591114	C	T	AMIN011081-RA:p.Ala4Val	Origin recognition complex subunit 4 [Source:UniProtKB/TrEMBL%3BAcc:A0A182WL02]	AMIN011081	GO:0006260 GO:0006260 GO:0006260 GO:0000808 GO:0000808 GO:0005634 GO:0005634 GO:0005634 GO:0003677 GO:0003677 GO:0003677
33140	KB663721	10591193	A	T	AMIN011081-RA:p.Glu30Asp	Origin recognition complex subunit 4 [Source:UniProtKB/TrEMBL%3BAcc:A0A182WL02]	AMIN011081	GO:0006260 GO:0006260 GO:0006260 GO:0000808 GO:0000808 GO:0005634 GO:0005634 GO:0005634 GO:0003677 GO:0003677 GO:0003677
33143	KB663721	10591823	A	C	AMIN011081-RA:p.Glu218Asp	Origin recognition complex subunit 4 [Source:UniProtKB/TrEMBL%3BAcc:A0A182WL02]	AMIN011081	GO:0006260 GO:0006260 GO:0006260 GO:0000808 GO:0000808 GO:0005634 GO:0005634 GO:0005634 GO:0003677 GO:0003677 GO:0003677
33147	KB663721	10593070	G	A	AMIN011082-RA:p.Cys12Tyr	ecdysis-triggering hormone [Source:Projected from Anopheles gambiae (AGAP007062) VB Community Annotation]	AMIN011082	NA
33341	KB663721	11067154	C	T	AMIN011099-RA:p.Gly505Ser	leucine rich immune protein (TM)	AMIN011099	GO:0016020 GO:0016021 GO:0016021 GO:0005515
33387	KB663721	11304211	T	G	AMIN011102-RA:p.Glu39Asp	Angiopoietin-like salivary protein [Source:Projected from Anopheles gambiae (AGAP007041) VB Community Annotation]	AMIN011102	NA
33399	KB663721	11389403	G	C	AMIN011105-RA:p.Ala468Gly	leucine-rich immune protein (Long) [Source:Projected from Anopheles gambiae (AGAP007039) VB Community Annotation]	AMIN011105	GO:0005515
33409	KB663721	11410902	C	G	AMIN016046-RA:p.His331Asp	leucine rich immune protein (Short)	AMIN016046	GO:0005515
33410	KB663721	11410909	A	C	AMIN016046-RA:p.Asn333Thr	leucine rich immune protein (Short)	AMIN016046	GO:0005515
33479	KB663721	11428358	G	A	AMIN011109-RA:p.Ala1613Val	breast cancer 2 susceptibility protein [Source:Projected from Anopheles gambiae (AGAP007032) VB Community Annotation]	AMIN011109	GO:0000724 GO:0000724 GO:0006281 GO:0006281
33500	KB663721	11429788	A	T	AMIN011109-RA:p.Leu1155Gln	breast cancer 2 susceptibility protein [Source:Projected from Anopheles gambiae (AGAP007032) VB Community Annotation]	AMIN011109	GO:0000724 GO:0000724 GO:0006281 GO:0006281
33515	KB663721	11430326	C	G	AMIN011109-RA:p.Glu976Gln	breast cancer 2 susceptibility protein [Source:Projected from Anopheles gambiae (AGAP007032) VB Community Annotation]	AMIN011109	GO:0000724 GO:0000724 GO:0006281 GO:0006281
33517	KB663721	11430331	T	C	AMIN011109-RA:p.Asp974Gly	breast cancer 2 susceptibility protein [Source:Projected from Anopheles gambiae (AGAP007032) VB Community Annotation]	AMIN011109	GO:0000724 GO:0000724 GO:0006281 GO:0006281
33518	KB663721	11430335	A	C	AMIN011109-RA:p.Phe973Val	breast cancer 2 susceptibility protein [Source:Projected from Anopheles gambiae (AGAP007032) VB Community Annotation]	AMIN011109	GO:0000724 GO:0000724 GO:0006281 GO:0006281
33519	KB663721	11430368	T	G	AMIN011109-RA:p.Lys962Gln	breast cancer 2 susceptibility protein [Source:Projected from Anopheles gambiae (AGAP007032) VB Community Annotation]	AMIN011109	GO:0000724 GO:0000724 GO:0006281 GO:0006281
33528	KB663721	11430759	G	T	AMIN011109-RA:p.Asp831Glu	breast cancer 2 susceptibility protein [Source:Projected from Anopheles gambiae (AGAP007032) VB Community Annotation]	AMIN011109	GO:0000724 GO:0000724 GO:0006281 GO:0006281
33531	KB663721	11430873	A	T	AMIN011109-RA:p.Asn793Lys	breast cancer 2 susceptibility protein [Source:Projected from Anopheles gambiae (AGAP007032) VB Community Annotation]	AMIN011109	GO:0000724 GO:0000724 GO:0006281 GO:0006281
33580	KB663721	11433005	A	T	AMIN011109-RA:p.Leu109His	breast cancer 2 susceptibility protein [Source:Projected from Anopheles gambiae (AGAP007032) VB Community Annotation]	AMIN011109	GO:0000724 GO:0000724 GO:0006281 GO:0006281
33582	KB663721	11433020	A	G	AMIN011109-RA:p.Val104Ala	breast cancer 2 susceptibility protein [Source:Projected from Anopheles gambiae (AGAP007032) VB Community Annotation]	AMIN011109	GO:0000724 GO:0000724 GO:0006281 GO:0006281
33586	KB663721	11433162	T	C	AMIN011109-RA:p.Thr57Ala	breast cancer 2 susceptibility protein [Source:Projected from Anopheles gambiae (AGAP007032) VB Community Annotation]	AMIN011109	GO:0000724 GO:0000724 GO:0006281 GO:0006281
33591	KB663721	11433194	A	G	AMIN011109-RA:p.Val46Ala	breast cancer 2 susceptibility protein [Source:Projected from Anopheles gambiae (AGAP007032) VB Community Annotation]	AMIN011109	GO:0000724 GO:0000724 GO:0006281 GO:0006281
33618	KB663721	11606384	C	T	AMIN011114-RA:p.Val22Ile	UDP-glucuronosyltransferase [Source:UniProtKB/TrEMBL%3BAcc:A0A182WL35]	AMIN011114	GO:0016020 GO:0016021 GO:0016021 GO:0015020 GO:0015020 GO:0016740 GO:0016757 GO:0016758 GO:0016758
33621	KB663721	11608950	T	C	AMIN011115-RA:p.Ile21Thr	UDP-glucuronosyltransferase [Source:UniProtKB/TrEMBL%3BAcc:A0A182WL36]	AMIN011115	GO:0016020 GO:0016021 GO:0016021 GO:0015020 GO:0015020 GO:0016740 GO:0016757 GO:0016758 GO:0016758
33646	KB663721	11632993	T	C	AMIN011118-RA:p.Thr189Ala	NTF2 domain-containing protein [Source:UniProtKB/TrEMBL%3BAcc:A0A182WL39]	AMIN011118	NA
33647	KB663721	11633156	T	G	AMIN011118-RA:p.Met157Leu	NTF2 domain-containing protein [Source:UniProtKB/TrEMBL%3BAcc:A0A182WL39]	AMIN011118	NA
33995	KB663721	12967560	A	C	AMIN011166-RA:p.Ile182Leu	presqualene diphosphate phosphatase [Source:Projected from Anopheles gambiae (AGAP005824) VB Community Annotation]	AMIN011166	GO:0016020 GO:0016021 GO:0016021
33998	KB663721	12968607	T	G	AMIN011167-RA:p.Lys172Asn	acylglycerol kinase [Source:Projected from Anopheles gambiae (AGAP005825) VB Community Annotation]	AMIN011167	GO:0016310 GO:0003951 GO:0003951 GO:0016301 GO:0016301
34022	KB663721	13190104	T	G	AMIN011172-RA:p.Asn373His	E3 ubiquitin-protein ligase Topors [Source:Projected from Anopheles gambiae (AGAP005831) VB Community Annotation]	AMIN011172	NA
34152	KB663721	13327051	G	A	AMIN011183-RA:p.Ala82Thr	Queuosine salvage protein [Source:UniProtKB/TrEMBL%3BAcc:A0A182WLA4]	AMIN011183	NA
34155	KB663721	13327720	G	C	AMIN011183-RA:p.Val305Leu	Queuosine salvage protein [Source:UniProtKB/TrEMBL%3BAcc:A0A182WLA4]	AMIN011183	NA
34157	KB663721	13330755	A	G	AMIN011184-RA:p.Ser223Pro	V-type proton ATPase subunit C [Source:UniProtKB/TrEMBL%3BAcc:A0A182WLA5]	AMIN011184	GO:0006811 GO:1902600 GO:1902600 GO:0033180 GO:0033180 GO:0015078 GO:0015078
34162	KB663721	13392609	C	T	AMIN011187-RA:p.Ala201Thr	ficolin A [Source:Projected from Anopheles gambiae (AGAP005848) VB Community Annotation]	AMIN011187	NA
34163	KB663721	13392683	T	C	AMIN011187-RA:p.Gln176Arg	ficolin A [Source:Projected from Anopheles gambiae (AGAP005848) VB Community Annotation]	AMIN011187	NA
34171	KB663721	13393143	T	C	AMIN011187-RA:p.Ile23Val	ficolin A [Source:Projected from Anopheles gambiae (AGAP005848) VB Community Annotation]	AMIN011187	NA
34311	KB663721	13583968	T	C	AMIN011209-RA:p.Asn1039Asp	PH domain-containing protein [Source:UniProtKB/TrEMBL%3BAcc:A0A182WLD0]	AMIN011209	NA
34312	KB663721	13584121	C	T	AMIN011209-RA:p.Gly988Ser	PH domain-containing protein [Source:UniProtKB/TrEMBL%3BAcc:A0A182WLD0]	AMIN011209	NA
34318	KB663721	13585327	G	A	AMIN011209-RA:p.Pro586Ser	PH domain-containing protein [Source:UniProtKB/TrEMBL%3BAcc:A0A182WLD0]	AMIN011209	NA
34342	KB663721	13586658	T	G	AMIN011209-RA:p.His142Pro	PH domain-containing protein [Source:UniProtKB/TrEMBL%3BAcc:A0A182WLD0]	AMIN011209	NA
34344	KB663721	13586812	A	T	AMIN011209-RA:p.Phe91Ile	PH domain-containing protein [Source:UniProtKB/TrEMBL%3BAcc:A0A182WLD0]	AMIN011209	NA
34346	KB663721	13586866	T	C	AMIN011209-RA:p.Ile73Val	PH domain-containing protein [Source:UniProtKB/TrEMBL%3BAcc:A0A182WLD0]	AMIN011209	NA
34488	KB663721	13838291	C	T	AMIN011224-RA:p.Pro2834Leu	Sodium channel protein [Source:UniProtKB/TrEMBL%3BAcc:A0A182WLE5]	AMIN011224	GO:0006811 GO:0006811 GO:0006811 GO:0006814 GO:0006814 GO:0006814 GO:0034220 GO:0034765 GO:0034765 GO:0035725 GO:0055085 GO:0055085 GO:0001518 GO:0001518 GO:0001518 GO:0005886 GO:0005886 GO:0016020 GO:0016020 GO:0016020 GO:0016021 GO:0005216 GO:0005216 GO:0005244 GO:0005244 GO:0005248 GO:0005248 GO:0005261 GO:0005272
34587	KB663721	14134186	A	C	AMIN011239-RA:p.Glu51Asp	CWF19-like protein 1 homolog [Source:Projected from Anopheles gambiae (AGAP007102) VB Community Annotation]	AMIN011239	NA
34588	KB663721	14134188	C	T	AMIN011239-RA:p.Thr52Ile	CWF19-like protein 1 homolog [Source:Projected from Anopheles gambiae (AGAP007102) VB Community Annotation]	AMIN011239	NA
34593	KB663721	14135410	A	T	AMIN011239-RA:p.Glu418Val	CWF19-like protein 1 homolog [Source:Projected from Anopheles gambiae (AGAP007102) VB Community Annotation]	AMIN011239	NA
34595	KB663721	14135700	A	C	AMIN011239-RA:p.Asn515His	CWF19-like protein 1 homolog [Source:Projected from Anopheles gambiae (AGAP007102) VB Community Annotation]	AMIN011239	NA
34690	KB663721	14478279	A	G	AMIN011265-RA:p.Asn427Ser	glutamate-rich WD repeat-containing protein [Source:Projected from Anopheles gambiae (AGAP007125) VB Community Annotation]	AMIN011265	GO:0005634 GO:0005634 GO:0005515
34706	KB663721	14480432	T	G	AMIN011266-RA:p.Ile269Leu	DNA mismatch repair protein PMS2 [Source:Projected from Anopheles gambiae (AGAP007126) VB Community Annotation]	AMIN011266	GO:0006298 GO:0006298 GO:0032300 GO:0032300 GO:0005524 GO:0005524 GO:0016887 GO:0016887 GO:0030983 GO:0030983
34715	KB663721	14521220	G	A	AMIN011268-RA:p.Val326Ile	Ribosome biogenesis protein BOP1 homolog [Source:UniProtKB/TrEMBL%3BAcc:A0A182WLI9]	AMIN011268	GO:0000463 GO:0000463 GO:0000466 GO:0000466 GO:0006364 GO:0006364 GO:0006364 GO:0042254 GO:0042254 GO:0042254 GO:0042273 GO:0005634 GO:0005654 GO:0005654 GO:0005730 GO:0005730 GO:0030687 GO:0030687 GO:0005515 GO:0043021 GO:0043021
34937	KB663721	15238399	T	A	AMIN011294-RA:p.Ser31Cys	TatD DNase family protein [Source:Projected from Anopheles gambiae (AGAP006162) VB Community Annotation]	AMIN011294	GO:0006259 GO:0016788 GO:0016788 GO:0016888 GO:0016888
34950	KB663721	15240922	C	T	AMIN011296-RA:p.Arg5Gln	RAD51-like protein [Source:Projected from Anopheles gambiae (AGAP006164) VB Community Annotation]	AMIN011296	GO:0006281 GO:0006281 GO:0003677 GO:0003677 GO:0005524 GO:0005524 GO:0008094 GO:0008094
34984	KB663721	15261350	C	A	AMIN011297-RA:p.Leu3504Ile	E1A-binding protein p400 [Source:Projected from Anopheles gambiae (AGAP006165) VB Community Annotation]	AMIN011297	GO:0005524 GO:0005524
34986	KB663721	15261612	G	A	AMIN011297-RA:p.Ser3591Asn	E1A-binding protein p400 [Source:Projected from Anopheles gambiae (AGAP006165) VB Community Annotation]	AMIN011297	GO:0005524 GO:0005524
35001	KB663721	15273566	G	C	AMIN011299-RA:p.Gly49Ala	odorant receptor 6	AMIN011299	GO:0007165 GO:0007165 GO:0007608 GO:0007608 GO:0007608 GO:0050896 GO:0050911 GO:0016020 GO:0016020 GO:0016020 GO:0016021 GO:0016021 GO:0004984 GO:0004984 GO:0005549 GO:0005549
35006	KB663721	15275820	T	G	AMIN011299-RA:p.Leu312Val	odorant receptor 6	AMIN011299	GO:0007165 GO:0007165 GO:0007608 GO:0007608 GO:0007608 GO:0050896 GO:0050911 GO:0016020 GO:0016020 GO:0016020 GO:0016021 GO:0016021 GO:0004984 GO:0004984 GO:0005549 GO:0005549
35132	KB663721	15972936	C	T	AMIN011327-RA:p.Pro571Ser	ribosome biogenesis ATPase [Source:Projected from Anopheles gambiae (AGAP006205) VB Community Annotation]	AMIN011327	GO:0005524 GO:0005524
35136	KB663721	15974257	A	G	AMIN011327-RA:p.Asn988Ser	ribosome biogenesis ATPase [Source:Projected from Anopheles gambiae (AGAP006205) VB Community Annotation]	AMIN011327	GO:0005524 GO:0005524
35302	KB663721	16237662	G	A	AMIN016049-RA:p.Arg199Lys	vacuolar protein sorting 20	AMIN016049	GO:0007034 GO:0007034
35318	KB663721	16257709	T	G	AMIN011346-RA:p.Thr668Pro	AAA domain-containing protein [Source:UniProtKB/TrEMBL%3BAcc:A0A182WLR7]	AMIN011346	NA
35322	KB663721	16258495	T	C	AMIN011346-RA:p.Ile406Val	AAA domain-containing protein [Source:UniProtKB/TrEMBL%3BAcc:A0A182WLR7]	AMIN011346	NA
35326	KB663721	16259821	A	T	AMIN011346-RA:p.Ile6Asn	AAA domain-containing protein [Source:UniProtKB/TrEMBL%3BAcc:A0A182WLR7]	AMIN011346	NA
35344	KB663721	16269211	T	C	AMIN011350-RA:p.Ser124Pro	Protein TSSC1 [Source:Projected from Anopheles gambiae (AGAP006239) VB Community Annotation]	AMIN011350	GO:0005515
35352	KB663721	16273501	T	C	AMIN011351-RA:p.Thr147Ala	splicing factor 3B subunit [Source:Projected from Anopheles gambiae (AGAP006240) VB Community Annotation]	AMIN011351	GO:0005634 GO:0005634
35355	KB663721	16275332	C	G	AMIN011352-RA:p.Gln155Glu	Innexin [Source:UniProtKB/TrEMBL%3BAcc:A0A182WLS3]	AMIN011352	GO:0006811 GO:0006811 GO:0005886 GO:0005886 GO:0005921 GO:0005921 GO:0016020 GO:0016021 GO:0016021 GO:0030054
35356	KB663721	16275342	A	T	AMIN011352-RA:p.Gln158Leu	Innexin [Source:UniProtKB/TrEMBL%3BAcc:A0A182WLS3]	AMIN011352	GO:0006811 GO:0006811 GO:0005886 GO:0005886 GO:0005921 GO:0005921 GO:0016020 GO:0016021 GO:0016021 GO:0030054
35361	KB663721	16278909	T	A	AMIN011353-RA:p.Thr615Ser	RNA exonuclease [Source:Projected from Anopheles gambiae (AGAP005406) VB Community Annotation]	AMIN011353	GO:0003676 GO:0003676
35406	KB663721	16358497	A	G	AMIN011360-RA:p.Ser66Pro	SH3 domain-containing protein [Source:UniProtKB/TrEMBL%3BAcc:A0A182WLT1]	AMIN011360	GO:0005515
35445	KB663721	16423087	G	A	AMIN011364-RA:p.Val653Ile	FtsJ methyltransferase domain-containing protein [Source:Projected from Anopheles gambiae (AGAP005415) VB Community Annotation]	AMIN011364	GO:0032259 GO:0032259 GO:0032259 GO:0008168 GO:0008168 GO:0008168 GO:0016740
35451	KB663721	16434702	T	C	AMIN011366-RA:p.Val56Ala	protein singed wings [Source:Projected from Anopheles gambiae (AGAP005417) VB Community Annotation]	AMIN011366	GO:0006897 GO:0016020 GO:0016020 GO:0016020 GO:0016021 GO:0016021 GO:0005044 GO:0005044 GO:0005515
35452	KB663721	16434836	T	C	AMIN011366-RA:p.Phe101Leu	protein singed wings [Source:Projected from Anopheles gambiae (AGAP005417) VB Community Annotation]	AMIN011366	GO:0006897 GO:0016020 GO:0016020 GO:0016020 GO:0016021 GO:0016021 GO:0005044 GO:0005044 GO:0005515
35477	KB663721	16450315	A	G	AMIN011370-RA:p.Thr66Ala	mitochondrial inner membrane protein OXA1L [Source:Projected from Anopheles gambiae (AGAP005421) VB Community Annotation]	AMIN011370	GO:0090150 GO:0016020 GO:0016021 GO:0016021 GO:0016021 GO:0032977 GO:0032977
35498	KB663721	16519118	T	C	AMIN011382-RA:p.Met35Val	Carboxypeptidase [Source:UniProtKB/TrEMBL%3BAcc:A0A182WLV3]	AMIN011382	GO:0006508 GO:0006508 GO:0006508 GO:0004180 GO:0004185 GO:0004185 GO:0004185 GO:0008233 GO:0016787
35522	KB663721	16528030	C	A	AMIN011384-RA:p.Thr63Asn	Iodotyrosine dehalogenase [Source:Projected from Anopheles gambiae (AGAP005435) VB Community Annotation]	AMIN011384	GO:0055114 GO:0016020 GO:0016021 GO:0016021 GO:0016491 GO:0016491
35531	KB663721	16531168	C	T	AMIN011386-RA:p.His226Tyr	ribosome biogenesis protein MAK21 [Source:Projected from Anopheles gambiae (AGAP005438) VB Community Annotation]	AMIN011386	GO:0042254 GO:0042254
35532	KB663721	16531331	T	A	AMIN011386-RA:p.Phe280Tyr	ribosome biogenesis protein MAK21 [Source:Projected from Anopheles gambiae (AGAP005438) VB Community Annotation]	AMIN011386	GO:0042254 GO:0042254
35622	KB663721	16654709	T	C	AMIN011393-RA:p.Thr144Ala	trypsin type [Source:Projected from Anopheles gambiae (AGAP004900) VB Community Annotation]	AMIN011393	GO:0006508 GO:0006508 GO:0006508 GO:0004252 GO:0004252 GO:0008233 GO:0008236 GO:0016787
35658	KB663721	16802334	C	G	AMIN011403-RA:p.Ala1148Pro	condensin complex subunit [Source:Projected from Anopheles gambiae (AGAP007568) VB Community Annotation]	AMIN011403	GO:0007076 GO:0007076 GO:0000796 GO:0000796
35664	KB663721	16803201	T	C	AMIN011403-RA:p.Ile859Val	condensin complex subunit [Source:Projected from Anopheles gambiae (AGAP007568) VB Community Annotation]	AMIN011403	GO:0007076 GO:0007076 GO:0000796 GO:0000796
35666	KB663721	16804277	C	T	AMIN011403-RA:p.Arg500Gln	condensin complex subunit [Source:Projected from Anopheles gambiae (AGAP007568) VB Community Annotation]	AMIN011403	GO:0007076 GO:0007076 GO:0000796 GO:0000796
35711	KB663721	16912177	A	G	AMIN011413-RA:p.Asn450Ser	lachesin [Source:Projected from Anopheles gambiae (AGAP004915) VB Community Annotation]	AMIN011413	NA
35842	KB663721	17006974	G	A	AMIN011416-RA:p.Gly196Ser	short caspase [Source:Projected from Anopheles gambiae (AGAP004920) VB Community Annotation]	AMIN011416	GO:0006508 GO:0006508 GO:0004197 GO:0004197 GO:0008234 GO:0008234
35843	KB663721	17006977	G	A	AMIN011416-RA:p.Ala197Thr	short caspase [Source:Projected from Anopheles gambiae (AGAP004920) VB Community Annotation]	AMIN011416	GO:0006508 GO:0006508 GO:0004197 GO:0004197 GO:0008234 GO:0008234
35847	KB663721	17007635	C	A	AMIN011417-RA:p.Glu289*	short caspase [Source:Projected from Anopheles gambiae (AGAP004921) VB Community Annotation]	AMIN011417	GO:0006508 GO:0006508 GO:0006508 GO:0004197 GO:0004197 GO:0008233 GO:0008234 GO:0008234 GO:0008234 GO:0016787
35848	KB663721	17007640	T	A	AMIN011417-RA:p.Lys287Met	short caspase [Source:Projected from Anopheles gambiae (AGAP004921) VB Community Annotation]	AMIN011417	GO:0006508 GO:0006508 GO:0006508 GO:0004197 GO:0004197 GO:0008233 GO:0008234 GO:0008234 GO:0008234 GO:0016787
35856	KB663721	17008519	C	A	AMIN011417-RA:p.Arg18Ile	short caspase [Source:Projected from Anopheles gambiae (AGAP004921) VB Community Annotation]	AMIN011417	GO:0006508 GO:0006508 GO:0006508 GO:0004197 GO:0004197 GO:0008233 GO:0008234 GO:0008234 GO:0008234 GO:0016787
35867	KB663721	17045803	C	T	AMIN011418-RA:p.Val22Ile	ionotropic receptor IR64a [Source:Projected from Anopheles gambiae (AGAP004923) VB Community Annotation]	AMIN011418	GO:0035235 GO:0016020 GO:0016020 GO:0016020 GO:0016021 GO:0016021 GO:0004970 GO:0004970
35876	KB663721	17058705	C	G	AMIN011422-RA:p.Leu56Val	NACHT domain-containing protein [Source:UniProtKB/TrEMBL%3BAcc:A0A182WLZ3]	AMIN011422	NA
35877	KB663721	17058715	C	A	AMIN011422-RA:p.Ala59Asp	NACHT domain-containing protein [Source:UniProtKB/TrEMBL%3BAcc:A0A182WLZ3]	AMIN011422	NA
35884	KB663721	17059311	A	G	AMIN011422-RA:p.Thr258Ala	NACHT domain-containing protein [Source:UniProtKB/TrEMBL%3BAcc:A0A182WLZ3]	AMIN011422	NA
35899	KB663721	17059966	G	A	AMIN011422-RA:p.Cys404Tyr	NACHT domain-containing protein [Source:UniProtKB/TrEMBL%3BAcc:A0A182WLZ3]	AMIN011422	NA
36019	KB663721	17502503	A	G	AMIN011440-RA:p.Tyr359His	duplex-specific nuclease [Source:Projected from Anopheles gambiae (AGAP004948) VB Community Annotation]	AMIN011440	GO:0003676 GO:0003676 GO:0016787 GO:0016787 GO:0046872 GO:0046872
36051	KB663721	17934066	T	G	AMIN011446-RA:p.Asp90Ala	odorant receptor	AMIN011446	GO:0007165 GO:0007165 GO:0007608 GO:0007608 GO:0007608 GO:0050896 GO:0050911 GO:0016020 GO:0016020 GO:0016020 GO:0016021 GO:0016021 GO:0004984 GO:0004984 GO:0005549 GO:0005549
36053	KB663721	17934226	A	T	AMIN011446-RA:p.Leu37Ile	odorant receptor	AMIN011446	GO:0007165 GO:0007165 GO:0007608 GO:0007608 GO:0007608 GO:0050896 GO:0050911 GO:0016020 GO:0016020 GO:0016020 GO:0016021 GO:0016021 GO:0004984 GO:0004984 GO:0005549 GO:0005549
36054	KB663721	17934328	C	G	AMIN011446-RA:p.Glu3Gln	odorant receptor	AMIN011446	GO:0007165 GO:0007165 GO:0007608 GO:0007608 GO:0007608 GO:0050896 GO:0050911 GO:0016020 GO:0016020 GO:0016020 GO:0016021 GO:0016021 GO:0004984 GO:0004984 GO:0005549 GO:0005549
36074	KB663721	17947915	T	A	AMIN011452-RA:p.Val359Glu	origin recognition complex subunit [Source:Projected from Anopheles gambiae (AGAP004957) VB Community Annotation]	AMIN011452	GO:0006260 GO:0006260 GO:0005634 GO:0005634 GO:0000166 GO:0003677 GO:0003677 GO:0003682 GO:0003682 GO:0005524 GO:0005524 GO:0005524
36085	KB663721	17951275	A	C	AMIN011453-RA:p.Ser474Ala	ethanolaminephosphotransferase [Source:Projected from Anopheles gambiae (AGAP004958) VB Community Annotation]	AMIN011453	GO:0006506 GO:0006506 GO:0016020 GO:0016021 GO:0016021 GO:0003824 GO:0003824 GO:0051377 GO:0051377
36088	KB663721	17951527	C	T	AMIN011453-RA:p.Ala390Thr	ethanolaminephosphotransferase [Source:Projected from Anopheles gambiae (AGAP004958) VB Community Annotation]	AMIN011453	GO:0006506 GO:0006506 GO:0016020 GO:0016021 GO:0016021 GO:0003824 GO:0003824 GO:0051377 GO:0051377
36093	KB663721	17951936	G	A	AMIN011453-RA:p.Pro277Ser	ethanolaminephosphotransferase [Source:Projected from Anopheles gambiae (AGAP004958) VB Community Annotation]	AMIN011453	GO:0006506 GO:0006506 GO:0016020 GO:0016021 GO:0016021 GO:0003824 GO:0003824 GO:0051377 GO:0051377
36098	KB663721	17953565	C	T	AMIN011454-RA:p.Pro42Ser	IMD pathway signalling Immune Deficiency (Imd) [Source:Projected from Anopheles gambiae (AGAP004959) VB Community Annotation]	AMIN011454	GO:0007165 GO:0007165 GO:0005515
36127	KB663721	18012009	T	C	AMIN011458-RA:p.Val128Ala	DNA polymerase epsilon subunit [Source:Projected from Anopheles gambiae (AGAP004965) VB Community Annotation]	AMIN011458	GO:0005634 GO:0005634 GO:0046982 GO:0046982
36131	KB663721	18015289	G	T	AMIN011459-RA:p.Gly124Val	FCP1 homology domain-containing protein [Source:UniProtKB/TrEMBL%3BAcc:A0A182WM30]	AMIN011459	NA
36133	KB663721	18015501	G	A	AMIN011459-RA:p.Asp195Asn	FCP1 homology domain-containing protein [Source:UniProtKB/TrEMBL%3BAcc:A0A182WM30]	AMIN011459	NA
36135	KB663721	18015703	A	T	AMIN011459-RA:p.Gln262Leu	FCP1 homology domain-containing protein [Source:UniProtKB/TrEMBL%3BAcc:A0A182WM30]	AMIN011459	NA
36163	KB663721	18056810	C	A	AMIN011463-RA:p.Gln126Lys; AMIN011464-RA:p.Trp8Leu	DUF4802 domain-containing protein [Source:UniProtKB/TrEMBL%3BAcc:A0A182WM34]	AMIN011463	NA
36170	KB663721	18089994	A	G	AMIN011465-RA:p.Asn92Asp	odorant receptor	AMIN011465	GO:0007165 GO:0007165 GO:0007608 GO:0007608 GO:0007608 GO:0050896 GO:0050911 GO:0016020 GO:0016020 GO:0016020 GO:0016021 GO:0016021 GO:0004984 GO:0004984 GO:0005549 GO:0005549
36186	KB663721	18104056	G	T	AMIN015475-RA:p.Pro335Gln	prophenoloxidase 9	AMIN015475	GO:0055114 GO:0016491 GO:0016491 GO:0046872 GO:0046872
36192	KB663721	18106815	A	T	AMIN015476-RA:p.Leu425Gln	prophenoloxidase 7	AMIN015476	NA
36232	KB663721	18143741	A	G	AMIN011471-RA:p.Ser1246Pro	abelson tyrosine-protein kinase [Source:Projected from Anopheles gambiae (AGAP004989) VB Community Annotation]	AMIN011471	GO:0006468 GO:0006468 GO:0016310 GO:0018108 GO:0000166 GO:0004672 GO:0004672 GO:0004713 GO:0004713 GO:0004713 GO:0004715 GO:0004715 GO:0004715 GO:0005515 GO:0005524 GO:0005524 GO:0005524 GO:0016301 GO:0016740
36247	KB663721	18180912	T	A	AMIN011475-RA:p.Phe2252Tyr	laminin subunit alpha [Source:Projected from Anopheles gambiae (AGAP004993) VB Community Annotation]	AMIN011475	GO:0007155 GO:0007155 GO:0030155 GO:0030155 GO:0030334 GO:0030334 GO:0045995 GO:0045995 GO:0005102 GO:0005102
36248	KB663721	18181145	G	C	AMIN011475-RA:p.Val2330Leu	laminin subunit alpha [Source:Projected from Anopheles gambiae (AGAP004993) VB Community Annotation]	AMIN011475	GO:0007155 GO:0007155 GO:0030155 GO:0030155 GO:0030334 GO:0030334 GO:0045995 GO:0045995 GO:0005102 GO:0005102
36262	KB663721	18300020	G	A	AMIN015532-RA:p.Thr563Ile	Fibrinogen C-terminal domain-containing protein [Source:UniProtKB/TrEMBL%3BAcc:A0A182WQP4]	AMIN015532	NA
36272	KB663721	18301295	T	C	AMIN015532-RA:p.Ile161Val	Fibrinogen C-terminal domain-containing protein [Source:UniProtKB/TrEMBL%3BAcc:A0A182WQP4]	AMIN015532	NA
36274	KB663721	18301590	G	C	AMIN015532-RA:p.Asn88Lys	Fibrinogen C-terminal domain-containing protein [Source:UniProtKB/TrEMBL%3BAcc:A0A182WQP4]	AMIN015532	NA
36317	KB663721	18360199	A	G	AMIN011486-RA:p.Ser663Gly	U2-associated protein SR140 [Source:Projected from Anopheles gambiae (AGAP005006) VB Community Annotation]	AMIN011486	GO:0006396 GO:0006396 GO:0003676 GO:0003676 GO:0003723 GO:0003723 GO:0003723
36323	KB663721	18361434	G	C	AMIN011486-RA:p.Glu1030Asp	U2-associated protein SR140 [Source:Projected from Anopheles gambiae (AGAP005006) VB Community Annotation]	AMIN011486	GO:0006396 GO:0006396 GO:0003676 GO:0003676 GO:0003723 GO:0003723 GO:0003723
36325	KB663721	18362523	T	G	AMIN011487-RA:p.Glu513Asp	kelch domain containing [Source:Projected from Anopheles gambiae (AGAP005007) VB Community Annotation]	AMIN011487	GO:0005515
36385	KB663721	18866526	C	G	AMIN011505-RA:p.Glu48Asp	Transcription elongation factor SPT5 [Source:UniProtKB/TrEMBL%3BAcc:A0A182WM74]	AMIN011505	GO:0006355 GO:0006355 GO:0006357 GO:0006357 GO:0032784 GO:0032784 GO:0005634 GO:0005634 GO:0005515
36462	KB663721	19072356	C	T	AMIN011521-RA:p.Val2535Ile	U3 small nucleolar RNA-associated protein [Source:Projected from Anopheles gambiae (AGAP005033) VB Community Annotation]	AMIN011521	NA
36496	KB663721	19080485	C	T	AMIN011521-RA:p.Gly184Arg	U3 small nucleolar RNA-associated protein [Source:Projected from Anopheles gambiae (AGAP005033) VB Community Annotation]	AMIN011521	NA
36578	KB663721	19206797	A	G	AMIN011538-RA:p.Asn980Ser	serine protease inhibitor (serpin) 13	AMIN011538	GO:0005615 GO:0005615
36579	KB663721	19206829	A	G	AMIN011538-RA:p.Asn991Asp	serine protease inhibitor (serpin) 13	AMIN011538	GO:0005615 GO:0005615
36584	KB663721	19207946	G	A	AMIN011538-RA:p.Gly1336Asp	serine protease inhibitor (serpin) 13	AMIN011538	GO:0005615 GO:0005615
36585	KB663721	19207973	A	G	AMIN011538-RA:p.Asp1345Gly	serine protease inhibitor (serpin) 13	AMIN011538	GO:0005615 GO:0005615
36602	KB663721	19214972	A	T	AMIN011543-RA:p.Gln283Leu	deoxyribodipyrimidine photo-lyase [Source:Projected from Anopheles gambiae (AGAP005052) VB Community Annotation]	AMIN011543	GO:0006281 GO:0006281 GO:0016020 GO:0016021 GO:0016021 GO:0003904 GO:0003904
36609	KB663721	19219224	T	G	AMIN011544-RA:p.Met583Leu	E3 ubiquitin-protein ligase LRSAM1 [Source:Projected from Anopheles gambiae (AGAP005053) VB Community Annotation]	AMIN011544	GO:0005515
36728	KB663721	19757507	C	T	AMIN011568-RA:p.Pro13Ser	sterile alpha and TIR motif-containing protein [Source:Projected from Anopheles gambiae (AGAP005901) VB Community Annotation]	AMIN011568	GO:0007165 GO:0007165 GO:0009967 GO:0034128 GO:0034128 GO:0048678 GO:0048678 GO:0005515 GO:0035591 GO:0035591
36732	KB663721	19771461	C	G	AMIN011568-RA:p.Thr1219Ser	sterile alpha and TIR motif-containing protein [Source:Projected from Anopheles gambiae (AGAP005901) VB Community Annotation]	AMIN011568	GO:0007165 GO:0007165 GO:0009967 GO:0034128 GO:0034128 GO:0048678 GO:0048678 GO:0005515 GO:0035591 GO:0035591
36758	KB663721	19865119	T	C	AMIN011572-RB:p.Thr59Ala; AMIN011572-RA:p.Thr59Ala	copper-zinc superoxide dismutase 2	AMIN011572	GO:0006801 GO:0006801 GO:0019430 GO:0055114 GO:0055114 GO:0055114 GO:0004784 GO:0004784 GO:0004784 GO:0016491 GO:0046872 GO:0046872 GO:0046872 GO:0006801 GO:0006801 GO:0019430 GO:0055114 GO:0055114 GO:0055114 GO:0004784 GO:0004784 GO:0004784 GO:0016491 GO:0046872 GO:0046872 GO:0046872
36764	KB663721	19892852	C	T	AMIN011574-RA:p.Val226Ile	Sugar transporter SWEET [Source:UniProtKB/TrEMBL%3BAcc:A0A182WME3]	AMIN011574	GO:0008643 GO:0008643 GO:0005886 GO:0005886 GO:0016020 GO:0016021 GO:0016021 GO:0016021
36835	KB663721	20170242	T	A	AMIN011592-RB:p.Thr242Ser; AMIN011592-RC:p.Thr242Ser; AMIN011592-RA:p.Thr242Ser; AMIN011592-RD:p.Thr242Ser	serine protease inhibitor (serpin) 10	AMIN011592	GO:0005615 GO:0005615 GO:0005615 GO:0005615 GO:0005615 GO:0005615 GO:0005615 GO:0005615
36841	KB663721	20171033	T	C	AMIN011592-RB:p.Thr4Ala; AMIN011592-RD:p.Thr4Ala; AMIN011592-RC:p.Thr4Ala; AMIN011592-RA:p.Thr4Ala	serine protease inhibitor (serpin) 10	AMIN011592	GO:0005615 GO:0005615 GO:0005615 GO:0005615 GO:0005615 GO:0005615 GO:0005615 GO:0005615
36844	KB663721	20244158	T	C	AMIN011596-RA:p.Ser821Gly	multiple RNA-binding domain-containing protein [Source:Projected from Anopheles gambiae (AGAP005249) VB Community Annotation]	AMIN011596	GO:0003676 GO:0003676 GO:0003723 GO:0003723
36859	KB663721	20249832	T	G	AMIN011597-RA:p.Ser750Ala	Protein kintoun [Source:UniProtKB/TrEMBL%3BAcc:A0A182WMG5]	AMIN011597	GO:0060285 GO:0060285 GO:0070286 GO:0070286 GO:0070286 GO:0005737 GO:0005737 GO:0005737
36873	KB663721	20312555	G	T	AMIN011600-RA:p.Asn329Lys	TOLL pathway signalling. [Source:Projected from Anopheles gambiae (AGAP005252) VB Community Annotation]	AMIN011600	GO:0002755 GO:0002755 GO:0007165 GO:0007165 GO:0043123 GO:0043123 GO:0005515 GO:0070976 GO:0070976
36906	KB663721	20448715	G	A	AMIN011610-RA:p.Asp20Asn	protein transport protein SEC24 [Source:Projected from Anopheles gambiae (AGAP005263) VB Community Annotation]	AMIN011610	GO:0006886 GO:0006886 GO:0006888 GO:0006888 GO:0015031 GO:0030127 GO:0030127 GO:0008270 GO:0008270
36907	KB663721	20448748	C	G	AMIN011610-RA:p.Gln31Glu	protein transport protein SEC24 [Source:Projected from Anopheles gambiae (AGAP005263) VB Community Annotation]	AMIN011610	GO:0006886 GO:0006886 GO:0006888 GO:0006888 GO:0015031 GO:0030127 GO:0030127 GO:0008270 GO:0008270
36911	KB663721	20449319	T	A	AMIN011610-RA:p.Leu221Gln	protein transport protein SEC24 [Source:Projected from Anopheles gambiae (AGAP005263) VB Community Annotation]	AMIN011610	GO:0006886 GO:0006886 GO:0006888 GO:0006888 GO:0015031 GO:0030127 GO:0030127 GO:0008270 GO:0008270
36921	KB663721	20502415	G	C	AMIN011611-RA:p.Glu578Gln	WD_REPEATS_REGION domain-containing protein [Source:UniProtKB/TrEMBL%3BAcc:A0A182WMH9]	AMIN011611	GO:0005515
36925	KB663721	20519453	A	G	AMIN011611-RA:p.Asn1295Ser	WD_REPEATS_REGION domain-containing protein [Source:UniProtKB/TrEMBL%3BAcc:A0A182WMH9]	AMIN011611	GO:0005515
37026	KB663721	20615605	A	G	AMIN011618-RA:p.Asn37Ser	serine/threonine-protein kinase PRP4 [Source:Projected from Anopheles gambiae (AGAP012685) VB Community Annotation]	AMIN011618	GO:0006468 GO:0006468 GO:0004672 GO:0004672 GO:0005524 GO:0005524
37029	KB663721	20615808	A	G	AMIN011618-RA:p.Ile105Val	serine/threonine-protein kinase PRP4 [Source:Projected from Anopheles gambiae (AGAP012685) VB Community Annotation]	AMIN011618	GO:0006468 GO:0006468 GO:0004672 GO:0004672 GO:0005524 GO:0005524
37053	KB663721	20764528	A	C	AMIN011624-RA:p.Ser49Arg	photosystem I assembly BtpA [Source:Projected from Anopheles gambiae (AGAP004840) VB Community Annotation]	AMIN011624	GO:0003824 GO:0003824
37096	KB663721	20846563	G	A	AMIN011632-RA:p.Ala232Val	PP1c_bdg domain-containing protein [Source:UniProtKB/TrEMBL%3BAcc:A0A182WMK0]	AMIN011632	NA
37099	KB663721	20846884	T	C	AMIN011632-RA:p.Tyr125Cys	PP1c_bdg domain-containing protein [Source:UniProtKB/TrEMBL%3BAcc:A0A182WMK0]	AMIN011632	NA
37100	KB663721	20846905	A	G	AMIN011632-RA:p.Met118Thr	PP1c_bdg domain-containing protein [Source:UniProtKB/TrEMBL%3BAcc:A0A182WMK0]	AMIN011632	NA
37101	KB663721	20846926	C	T	AMIN011632-RA:p.Arg111Lys	PP1c_bdg domain-containing protein [Source:UniProtKB/TrEMBL%3BAcc:A0A182WMK0]	AMIN011632	NA
37107	KB663721	20848375	C	G	AMIN011633-RA:p.Ser12Trp	DnaJ homolog subfamily C member [Source:Projected from Anopheles gambiae (AGAP004849) VB Community Annotation]	AMIN011633	NA
37108	KB663721	20848387	A	C	AMIN011633-RA:p.His16Pro	DnaJ homolog subfamily C member [Source:Projected from Anopheles gambiae (AGAP004849) VB Community Annotation]	AMIN011633	NA
37113	KB663721	20849348	G	C	AMIN011633-RA:p.Glu302Asp	DnaJ homolog subfamily C member [Source:Projected from Anopheles gambiae (AGAP004849) VB Community Annotation]	AMIN011633	NA
37152	KB663721	20901545	G	A	AMIN011638-RA:p.Glu23Lys	CLIP-domain serine protease [Source:Projected from Anopheles gambiae (AGAP004855) VB Community Annotation]	AMIN011638	GO:0006508 GO:0006508 GO:0005576 GO:0004252 GO:0004252
37155	KB663721	20901630	A	C	AMIN011638-RA:p.Asn51Thr	CLIP-domain serine protease [Source:Projected from Anopheles gambiae (AGAP004855) VB Community Annotation]	AMIN011638	GO:0006508 GO:0006508 GO:0005576 GO:0004252 GO:0004252
37163	KB663721	20906547	T	C	AMIN011639-RA:p.Val317Ala	Palmitoyltransferase [Source:UniProtKB/TrEMBL%3BAcc:A0A182WMK7]	AMIN011639	GO:0016020 GO:0016021 GO:0016021 GO:0016409 GO:0016409 GO:0016740 GO:0016746 GO:0019706 GO:0019706
37177	KB663721	20914785	T	C	AMIN011641-RA:p.Thr794Ala	protease m1 zinc metalloprotease [Source:Projected from Anopheles gambiae (AGAP004860) VB Community Annotation]	AMIN011641	GO:0006508 GO:0006508 GO:0006508 GO:0004177 GO:0004177 GO:0008233 GO:0008237 GO:0008237 GO:0008237 GO:0008270 GO:0008270 GO:0008270 GO:0016787 GO:0046872
37181	KB663721	20915171	C	A	AMIN011641-RA:p.Ser665Ile	protease m1 zinc metalloprotease [Source:Projected from Anopheles gambiae (AGAP004860) VB Community Annotation]	AMIN011641	GO:0006508 GO:0006508 GO:0006508 GO:0004177 GO:0004177 GO:0008233 GO:0008237 GO:0008237 GO:0008237 GO:0008270 GO:0008270 GO:0008270 GO:0016787 GO:0046872
37189	KB663721	20916021	C	G	AMIN011641-RA:p.Ser403Thr	protease m1 zinc metalloprotease [Source:Projected from Anopheles gambiae (AGAP004860) VB Community Annotation]	AMIN011641	GO:0006508 GO:0006508 GO:0006508 GO:0004177 GO:0004177 GO:0008233 GO:0008237 GO:0008237 GO:0008237 GO:0008270 GO:0008270 GO:0008270 GO:0016787 GO:0046872
37194	KB663721	20919345	C	G	AMIN011642-RA:p.Gly241Ala	Tetraspanin [Source:UniProtKB/TrEMBL%3BAcc:A0A182WML0]	AMIN011642	GO:0016020 GO:0016021 GO:0016021 GO:0016021
37328	KB663721	21223859	G	A	AMIN011657-RA:p.Cys17Tyr	chitinase [Source:Projected from Anopheles gambiae (AGAP004876) VB Community Annotation]	AMIN011657	GO:0005975 GO:0005975 GO:0008061 GO:0008061
37329	KB663721	21224066	T	G	AMIN011657-RA:p.Ser65Ala	chitinase [Source:Projected from Anopheles gambiae (AGAP004876) VB Community Annotation]	AMIN011657	GO:0005975 GO:0005975 GO:0008061 GO:0008061
37340	KB663721	21257899	G	A	AMIN011660-RA:p.Ser180Asn	Arrestin_C domain-containing protein [Source:UniProtKB/TrEMBL%3BAcc:A0A182WMM8]	AMIN011660	NA
37390	KB663722	305680	A	C	AMIN001124-RA:p.Thr211Pro	glutaminyl-tRNA synthetase [Source:Projected from Anopheles gambiae (AGAP010267) VB Community Annotation]	AMIN001124	GO:0006412 GO:0006412 GO:0006412 GO:0006418 GO:0006418 GO:0006425 GO:0006425 GO:0043039 GO:0043039 GO:0005737 GO:0005737 GO:0000166 GO:0000166 GO:0000166 GO:0004812 GO:0004812 GO:0004812 GO:0004819 GO:0004819 GO:0005524 GO:0005524 GO:0005524 GO:0016874
37432	KB663722	556621	C	T	AMIN001143-RA:p.His230Tyr	exosome complex component RRP40 [Source:Projected from Anopheles gambiae (AGAP010247) VB Community Annotation]	AMIN001143	GO:0000178 GO:0000178 GO:0003723 GO:0003723
37433	KB663722	556628	G	A	AMIN001143-RA:p.Ser232Asn	exosome complex component RRP40 [Source:Projected from Anopheles gambiae (AGAP010247) VB Community Annotation]	AMIN001143	GO:0000178 GO:0000178 GO:0003723 GO:0003723
37466	KB663722	729020	G	A	AMIN001151-RA:p.Ala1411Thr	Roundabout [Source:Projected from Anopheles gambiae (AGAP010242) VB Community Annotation]	AMIN001151	GO:0007155 GO:0007411 GO:0005886 GO:0016020 GO:0016021 GO:0016021 GO:0005515
37495	KB663722	873881	C	G	AMIN001163-RA:p.Ala33Pro	beta-ureidopropionase [Source:Projected from Anopheles gambiae (AGAP010229) VB Community Annotation]	AMIN001163	GO:0006807 GO:0006807
37717	KB663733	323892	C	T	AMIN007068-RA:p.Ser70Asn	Multifunctional fusion protein [Source:UniProtKB/TrEMBL%3BAcc:A0A182W9P0]	AMIN007068	GO:0005975 GO:0005975 GO:0005975 GO:0005783 GO:0005789 GO:0005789 GO:0016020 GO:0016021 GO:0016021 GO:0004645 GO:0004645 GO:0004645 GO:0008184 GO:0008184 GO:0016740 GO:0016757 GO:0030170 GO:0030170 GO:0102250 GO:0102250 GO:0102499 GO:0102499
37877	KB663733	520578	A	G	AMIN007087-RA:p.Ile623Thr	Transport and Golgi organization [Source:Projected from Anopheles gambiae (AGAP007914) VB Community Annotation]	AMIN007087	NA
37878	KB663733	520582	T	A	AMIN007087-RA:p.Thr622Ser	Transport and Golgi organization [Source:Projected from Anopheles gambiae (AGAP007914) VB Community Annotation]	AMIN007087	NA
37879	KB663733	520621	G	T	AMIN007087-RA:p.Pro609Thr	Transport and Golgi organization [Source:Projected from Anopheles gambiae (AGAP007914) VB Community Annotation]	AMIN007087	NA
37880	KB663733	520654	G	A	AMIN007087-RA:p.Arg598Cys	Transport and Golgi organization [Source:Projected from Anopheles gambiae (AGAP007914) VB Community Annotation]	AMIN007087	NA
37899	KB663733	522259	T	C	AMIN007087-RA:p.Lys63Glu	Transport and Golgi organization [Source:Projected from Anopheles gambiae (AGAP007914) VB Community Annotation]	AMIN007087	NA
37903	KB663733	522474	C	A	AMIN007087-RA:p.Val14Leu	Transport and Golgi organization [Source:Projected from Anopheles gambiae (AGAP007914) VB Community Annotation]	AMIN007087	NA
37927	KB663733	656632	G	A	AMIN007094-RA:p.Gly1242Ser	protocadherin-16/23 [Source:Projected from Anopheles gambiae (AGAP007905) VB Community Annotation]	AMIN007094	GO:0007155 GO:0007155 GO:0007156 GO:0007156 GO:0098609 GO:0098609 GO:0005886 GO:0005886 GO:0016020 GO:0016020 GO:0016020 GO:0016021 GO:0016021 GO:0005509 GO:0005509
37953	KB663733	682249	A	T	AMIN007099-RA:p.Met269Lys	Ras-related protein Rab-5C [Source:Projected from Anopheles gambiae (AGAP007901) VB Community Annotation]	AMIN007099	GO:0016020 GO:0016021 GO:0016021 GO:0003924 GO:0003924 GO:0005525 GO:0005525
37954	KB663733	684780	A	C	AMIN007099-RA:p.Leu11Arg	Ras-related protein Rab-5C [Source:Projected from Anopheles gambiae (AGAP007901) VB Community Annotation]	AMIN007099	GO:0016020 GO:0016021 GO:0016021 GO:0003924 GO:0003924 GO:0005525 GO:0005525
37980	KB663733	694550	A	C	AMIN007101-RA:p.Glu752Asp	Crumbs [Source:Projected from Anopheles gambiae (AGAP013719) VB Community Annotation]	AMIN007101	GO:0005509 GO:0005509
37995	KB663733	707940	T	C	AMIN007105-RA:p.Tyr547Cys	A-kinase anchor protein [Source:Projected from Anopheles gambiae (AGAP007895) UniProtKB/TrEMBL%3BAcc:A0A1S4GWK9]	AMIN007105	GO:0051018 GO:0051018
38036	KB663733	750425	A	C	AMIN007113-RA:p.Ser226Arg	Coiled-coil domain-containing protein [Source:Projected from Anopheles gambiae (AGAP007890) UniProtKB/TrEMBL%3BAcc:A0A1S4GWL3]	AMIN007113	NA
38061	KB663733	789791	T	C	AMIN007117-RA:p.Ile572Met	ionotropic receptor [Source:Projected from Anopheles gambiae (AGAP029216) VB Community Annotation]	AMIN007117	GO:0016020 GO:0016021 GO:0016021
38166	KB663733	895396	C	T	AMIN007130-RA:p.Pro851Ser	CWC22 spliceosome-associated protein homolog [Source:Projected from Anopheles gambiae (AGAP007874) VB Community Annotation]	AMIN007130	GO:0003723 GO:0003723 GO:0005515
38167	KB663733	895593	C	A	AMIN007130-RA:p.Asp916Glu	CWC22 spliceosome-associated protein homolog [Source:Projected from Anopheles gambiae (AGAP007874) VB Community Annotation]	AMIN007130	GO:0003723 GO:0003723 GO:0005515
38185	KB663733	938765	G	T	AMIN007138-RA:p.Val213Leu	spaetzle-like cytokine [Source:Projected from Anopheles gambiae (AGAP007866) VB Community Annotation]	AMIN007138	NA
38189	KB663733	938993	A	T	AMIN007138-RA:p.Thr289Ser	spaetzle-like cytokine [Source:Projected from Anopheles gambiae (AGAP007866) VB Community Annotation]	AMIN007138	NA
38276	KB663733	1347903	T	G	AMIN007157-RA:p.Ser177Ala	laminin%2C alpha 1/2 [Source:Projected from Anopheles gambiae (AGAP007849) VB Community Annotation]	AMIN007157	NA
38279	KB663733	1349282	A	G	AMIN007157-RA:p.Ile592Val	laminin%2C alpha 1/2 [Source:Projected from Anopheles gambiae (AGAP007849) VB Community Annotation]	AMIN007157	NA
38280	KB663733	1349337	T	A	AMIN007157-RA:p.Phe610Tyr	laminin%2C alpha 1/2 [Source:Projected from Anopheles gambiae (AGAP007849) VB Community Annotation]	AMIN007157	NA
38283	KB663733	1349814	C	T	AMIN007157-RA:p.Leu743Phe	laminin%2C alpha 1/2 [Source:Projected from Anopheles gambiae (AGAP007849) VB Community Annotation]	AMIN007157	NA
38285	KB663733	1350319	T	A	AMIN007157-RA:p.Leu911Gln	laminin%2C alpha 1/2 [Source:Projected from Anopheles gambiae (AGAP007849) VB Community Annotation]	AMIN007157	NA
38315	KB663733	1542603	T	C	AMIN007163-RA:p.Lys46Glu	endonuclease G%2C mitochondrial [Source:Projected from Anopheles gambiae (AGAP007845) VB Community Annotation]	AMIN007163	GO:0090305 GO:0003676 GO:0003676 GO:0004518 GO:0004519 GO:0004519 GO:0016787 GO:0016787 GO:0016787 GO:0046872 GO:0046872 GO:0046872
38335	KB663733	1543635	C	T	AMIN007164-RA:p.Thr160Met	aspartyl-tRNA synthetase [Source:Projected from Anopheles gambiae (AGAP007844) VB Community Annotation]	AMIN007164	GO:0006418 GO:0006418 GO:0005737 GO:0005737 GO:0000166 GO:0000166 GO:0003676 GO:0003676 GO:0004812 GO:0004812 GO:0005524 GO:0005524 GO:0016874 GO:0016874
38394	KB663744	102380	A	G	AMIN001237-RA:p.Ile231Thr	Putative allatostatin receptor [Source:Projected from Anopheles gambiae (AGAP010486) UniProtKB/TrEMBL%3BAcc:A0A1S4H448]	AMIN001237	GO:0007165 GO:0007186 GO:0007186 GO:0007186 GO:0038170 GO:0016020 GO:0016021 GO:0016021 GO:0016021 GO:0004930 GO:0004930 GO:0004930 GO:0004994 GO:0004994
38432	KB663744	242050	C	T	AMIN001250-RA:p.Val302Ile	odorant receptor	AMIN001250	GO:0007165 GO:0007165 GO:0007608 GO:0007608 GO:0007608 GO:0050896 GO:0050911 GO:0016020 GO:0016020 GO:0016020 GO:0016021 GO:0016021 GO:0004984 GO:0004984 GO:0005549 GO:0005549
38435	KB663744	339289	G	A	AMIN001252-RA:p.Glu226Lys	odorant receptor	AMIN001252	GO:0007165 GO:0007165 GO:0007608 GO:0007608 GO:0007608 GO:0050896 GO:0050911 GO:0016020 GO:0016020 GO:0016020 GO:0016021 GO:0016021 GO:0004984 GO:0004984 GO:0005549 GO:0005549
38467	KB663744	719639	A	G	AMIN001269-RA:p.Ser87Gly	CLIP-domain serine protease [Source:Projected from Anopheles gambiae (AGAP010530) UniProtKB/TrEMBL%3BAcc:A0A1S4H4A2]	AMIN001269	GO:0006508 GO:0006508 GO:0004252 GO:0004252
38478	KB663744	721295	C	A	AMIN001269-RA:p.Arg505Ser	CLIP-domain serine protease [Source:Projected from Anopheles gambiae (AGAP010530) UniProtKB/TrEMBL%3BAcc:A0A1S4H4A2]	AMIN001269	GO:0006508 GO:0006508 GO:0004252 GO:0004252
38479	KB663744	721520	C	G	AMIN001269-RA:p.Gln580Glu	CLIP-domain serine protease [Source:Projected from Anopheles gambiae (AGAP010530) UniProtKB/TrEMBL%3BAcc:A0A1S4H4A2]	AMIN001269	GO:0006508 GO:0006508 GO:0004252 GO:0004252
38489	KB663744	759900	T	C	AMIN001270-RA:p.Ser205Gly	fibrinogen-related protein [Source:Projected from Anopheles gambiae (AGAP010531) VB Community Annotation]	AMIN001270	NA
38500	KB663744	861682	G	T	AMIN001272-RA:p.Gln161Lys	Ubiquinone biosynthesis O-methyltransferase%2C mitochondrial [Source:UniProtKB/TrEMBL%3BAcc:A0A182VT82]	AMIN001272	GO:0006744 GO:0006744 GO:0006744 GO:0032259 GO:0032259 GO:0005739 GO:0005743 GO:0016020 GO:0031314 GO:0031314 GO:0004395 GO:0004395 GO:0008168 GO:0008425 GO:0008425 GO:0008689 GO:0008689 GO:0010420 GO:0016740 GO:0061542
38504	KB663744	865148	A	T	AMIN001273-RA:p.Asp279Glu	nucleolar complex protein [Source:Projected from Anopheles gambiae (AGAP010536) VB Community Annotation]	AMIN001273	NA
38515	KB663744	866651	A	G	AMIN014129-RA:p.Thr159Ala	Ubiquinone biosynthesis O-methyltransferase%2C mitochondrial [Source:UniProtKB/TrEMBL%3BAcc:A0A182WN26]	AMIN014129	GO:0006744 GO:0006744 GO:0006744 GO:0032259 GO:0032259 GO:0005739 GO:0005743 GO:0016020 GO:0031314 GO:0031314 GO:0004395 GO:0004395 GO:0008168 GO:0008425 GO:0008425 GO:0008689 GO:0008689 GO:0010420 GO:0016740 GO:0061542
38557	KB663744	1066612	G	C	AMIN015668-RA:p.Val12Leu	CLIP-domain serine protease [Source:Projected from Anopheles gambiae (AGAP028728) UniProtKB/TrEMBL%3BAcc:A0A1S4HFB9]	AMIN015668	GO:0006508 GO:0006508 GO:0006508 GO:0004252 GO:0004252 GO:0008233 GO:0008236 GO:0016787
38562	KB663744	1069004	T	A	AMIN015668-RA:p.Ser602Thr	CLIP-domain serine protease [Source:Projected from Anopheles gambiae (AGAP028728) UniProtKB/TrEMBL%3BAcc:A0A1S4HFB9]	AMIN015668	GO:0006508 GO:0006508 GO:0006508 GO:0004252 GO:0004252 GO:0008233 GO:0008236 GO:0016787
38772	KB663744	1382791	A	C	AMIN001293-RA:p.Val432Gly	STE20-like kinase [Source:Projected from Anopheles gambiae (AGAP010551) VB Community Annotation]	AMIN001293	GO:0006468 GO:0006468 GO:0004672 GO:0004672 GO:0004674 GO:0004674 GO:0005524 GO:0005524
38784	KB663744	1454309	C	T	AMIN001299-RA:p.Pro51Leu	Ig-like domain-containing protein [Source:UniProtKB/TrEMBL%3BAcc:A0A182VTA8]	AMIN001299	NA
38808	KB663744	1524420	T	C	AMIN001307-RA:p.Ile107Val	ORM1-like [Source:Projected from Anopheles gambiae (AGAP010566) VB Community Annotation]	AMIN001307	GO:0006672 GO:0006672 GO:0090156 GO:0090156 GO:0005623 GO:0005623 GO:0005789 GO:0005789 GO:0016020 GO:0016021 GO:0016021 GO:0016021
38809	KB663744	1530774	G	A	AMIN001308-RA:p.Thr452Ile	Lipoyl synthase%2C mitochondrial [Source:UniProtKB/TrEMBL%3BAcc:A0A182VTB7]	AMIN001308	GO:0009107 GO:0009107 GO:0009107 GO:0009249 GO:0009249 GO:0055085 GO:0055085 GO:0005739 GO:0005739 GO:0016020 GO:0016020 GO:0016020 GO:0016021 GO:0016021 GO:0003824 GO:0003824 GO:0016740 GO:0016783 GO:0016992 GO:0016992 GO:0016992 GO:0022857 GO:0022857 GO:0046872 GO:0046872 GO:0051536 GO:0051536 GO:0051536 GO:0051539 GO:0051539 GO:0051539
38810	KB663744	1531094	C	T	AMIN001308-RA:p.Gly381Arg	Lipoyl synthase%2C mitochondrial [Source:UniProtKB/TrEMBL%3BAcc:A0A182VTB7]	AMIN001308	GO:0009107 GO:0009107 GO:0009107 GO:0009249 GO:0009249 GO:0055085 GO:0055085 GO:0005739 GO:0005739 GO:0016020 GO:0016020 GO:0016020 GO:0016021 GO:0016021 GO:0003824 GO:0003824 GO:0016740 GO:0016783 GO:0016992 GO:0016992 GO:0016992 GO:0022857 GO:0022857 GO:0046872 GO:0046872 GO:0051536 GO:0051536 GO:0051536 GO:0051539 GO:0051539 GO:0051539
38973	KB663755	251638	A	G	AMIN015580-RA:p.Leu110Pro	aquaporin [Source:Projected from Anopheles gambiae (AGAP028491) VB Community Annotation]	AMIN015580	GO:0055085 GO:0055085 GO:0016020 GO:0016020 GO:0016020 GO:0016021 GO:0016021 GO:0015267 GO:0015267
38979	KB663755	263937	C	T	AMIN006521-RA:p.Val250Met	SH3-binding domain kinase [Source:Projected from Anopheles gambiae (AGAP010327) VB Community Annotation]	AMIN006521	GO:0006468 GO:0006468 GO:0004672 GO:0004672 GO:0005524 GO:0005524
39050	KB663755	489898	G	A	AMIN006529-RA:p.Arg237Lys	UDP-glucuronosyltransferase [Source:UniProtKB/TrEMBL%3BAcc:A0A182W855]	AMIN006529	GO:0016020 GO:0016021 GO:0016021 GO:0015020 GO:0015020 GO:0016740 GO:0016757 GO:0016758 GO:0016758
39084	KB663755	654353	A	C	AMIN006538-RA:p.Tyr141Ser	CTL-like protein [Source:Projected from Anopheles gambiae (AGAP010343) VB Community Annotation]	AMIN006538	GO:0016020 GO:0016021 GO:0016021
39086	KB663755	656652	G	A	AMIN006538-RA:p.Gly511Ser	CTL-like protein [Source:Projected from Anopheles gambiae (AGAP010343) VB Community Annotation]	AMIN006538	GO:0016020 GO:0016021 GO:0016021
39092	KB663755	672498	A	G	AMIN006540-RA:p.Met638Thr	OTU domain-containing protein [Source:Projected from Anopheles gambiae (AGAP010345) VB Community Annotation]	AMIN006540	GO:0003677 GO:0003677 GO:0008270 GO:0008270
39184	KB663755	1131435	C	G	AMIN006574-RA:p.Leu90Phe	CRC domain-containing protein [Source:UniProtKB/TrEMBL%3BAcc:A0A182W8A0]	AMIN006574	NA
39190	KB663755	1137320	T	A	AMIN006576-RA:p.Thr925Ser	Serrate RNA effector molecule homolog [Source:Projected from Anopheles gambiae (AGAP010382) VB Community Annotation]	AMIN006576	GO:0006397 GO:0006397 GO:0003676 GO:0003676
39224	KB663755	1236618	T	G	AMIN006587-RA:p.Ser945Ala	NACHT domain-containing protein [Source:UniProtKB/TrEMBL%3BAcc:A0A182W8B3]	AMIN006587	NA
39289	KB663755	1393273	G	T	AMIN006594-RA:p.Asp23Glu	calpain-C [Source:Projected from Anopheles gambiae (AGAP010395) VB Community Annotation]	AMIN006594	GO:0006508 GO:0006508 GO:0004198 GO:0004198 GO:0005509 GO:0005509
39291	KB663755	1411911	G	A	AMIN006595-RA:p.Val168Ile	protein N-terminal methyltransferase [Source:Projected from Anopheles gambiae (AGAP010397) VB Community Annotation]	AMIN006595	GO:0006480 GO:0006480 GO:0008168 GO:0008168
39300	KB663755	1433773	G	T	AMIN006599-RA:p.Gln39Lys	Flavin-containing monooxygenase [Source:UniProtKB/TrEMBL%3BAcc:A0A182W8C5]	AMIN006599	GO:0055114 GO:0055114 GO:0055114 GO:0004497 GO:0004499 GO:0004499 GO:0016491 GO:0050660 GO:0050660 GO:0050661 GO:0050661
39347	KB663766	298204	T	G	AMIN002062-RA:p.His92Gln	39S ribosomal protein L3%2C mitochondrial [Source:Projected from Anopheles gambiae (AGAP000857) VB Community Annotation]	AMIN002062	GO:0006412 GO:0006412 GO:0005840 GO:0005840 GO:0003735 GO:0003735
39350	KB663766	325892	A	C	AMIN002066-RA:p.Glu384Ala	gamma-glutamyltranspeptidase [Source:Projected from Anopheles gambiae (AGAP000853) VB Community Annotation]	AMIN002066	GO:0006508 GO:0006751 GO:0006751 GO:0022900 GO:1902600 GO:0005743 GO:0005743 GO:0005751 GO:0005751 GO:0016020 GO:0016021 GO:0016021 GO:0004129 GO:0004129 GO:0036374 GO:0036374
39386	KB663766	427322	G	A	AMIN002074-RA:p.Gly55Asp	cardiolipin synthase [Source:Projected from Anopheles gambiae (AGAP000843) VB Community Annotation]	AMIN002074	GO:0008654 GO:0008654 GO:0016020 GO:0016020 GO:0016020 GO:0016021 GO:0016021 GO:0016780 GO:0016780
39389	KB663766	452462	T	A	AMIN002078-RA:p.Leu222His	Tyrosine--tRNA ligase [Source:UniProtKB/TrEMBL%3BAcc:A0A182VVI3]	AMIN002078	GO:0006412 GO:0006418 GO:0006418 GO:0006437 GO:0006437 GO:0000166 GO:0000166 GO:0000166 GO:0003723 GO:0003723 GO:0004812 GO:0004812 GO:0004812 GO:0004831 GO:0004831 GO:0004831 GO:0005524 GO:0005524 GO:0005524 GO:0016874
39521	KB663766	768001	G	A	AMIN002103-RA:p.Pro1266Ser	Histone-lysine N-methyltransferase [Source:UniProtKB/TrEMBL%3BAcc:A0A182VVK8]	AMIN002103	GO:0032259 GO:0034773 GO:0034773 GO:0034773 GO:0005515 GO:0008168 GO:0016740 GO:0018024 GO:0042799 GO:0042799 GO:0042799
39524	KB663766	769000	C	T	AMIN002103-RA:p.Val933Met	Histone-lysine N-methyltransferase [Source:UniProtKB/TrEMBL%3BAcc:A0A182VVK8]	AMIN002103	GO:0032259 GO:0034773 GO:0034773 GO:0034773 GO:0005515 GO:0008168 GO:0016740 GO:0018024 GO:0042799 GO:0042799 GO:0042799
39525	KB663766	769270	C	T	AMIN002103-RA:p.Ala843Thr	Histone-lysine N-methyltransferase [Source:UniProtKB/TrEMBL%3BAcc:A0A182VVK8]	AMIN002103	GO:0032259 GO:0034773 GO:0034773 GO:0034773 GO:0005515 GO:0008168 GO:0016740 GO:0018024 GO:0042799 GO:0042799 GO:0042799
39527	KB663766	769999	T	C	AMIN002103-RA:p.Ser600Gly	Histone-lysine N-methyltransferase [Source:UniProtKB/TrEMBL%3BAcc:A0A182VVK8]	AMIN002103	GO:0032259 GO:0034773 GO:0034773 GO:0034773 GO:0005515 GO:0008168 GO:0016740 GO:0018024 GO:0042799 GO:0042799 GO:0042799
39528	KB663766	770227	C	T	AMIN002103-RA:p.Val524Ile	Histone-lysine N-methyltransferase [Source:UniProtKB/TrEMBL%3BAcc:A0A182VVK8]	AMIN002103	GO:0032259 GO:0034773 GO:0034773 GO:0034773 GO:0005515 GO:0008168 GO:0016740 GO:0018024 GO:0042799 GO:0042799 GO:0042799
39591	KB663766	1011796	C	G	AMIN002117-RA:p.Ala294Pro	Mannose-6-phosphate isomerase [Source:UniProtKB/TrEMBL%3BAcc:A0A182VVM2]	AMIN002117	GO:0005975 GO:0005975 GO:0009298 GO:0009298 GO:0009298 GO:0004476 GO:0004476 GO:0004476 GO:0008270 GO:0008270 GO:0016853 GO:0046872
39623	KB663766	1057368	T	C	AMIN002121-RA:p.Thr476Ala	neuronal PAS domain-containing protein [Source:Projected from Anopheles gambiae (AGAP000056) VB Community Annotation]	AMIN002121	GO:0006355 GO:0006355 GO:0005634 GO:0005634 GO:0046983 GO:0046983
39624	KB663766	1057377	C	T	AMIN002121-RA:p.Ala473Thr	neuronal PAS domain-containing protein [Source:Projected from Anopheles gambiae (AGAP000056) VB Community Annotation]	AMIN002121	GO:0006355 GO:0006355 GO:0005634 GO:0005634 GO:0046983 GO:0046983
39643	KB663766	1131342	C	G	AMIN002128-RA:p.His1194Gln	plexin A [Source:Projected from Anopheles gambiae (AGAP000064) VB Community Annotation]	AMIN002128	GO:0007165 GO:0007165 GO:0071526 GO:0071526 GO:0016020 GO:0016021 GO:0016021 GO:0005515 GO:0017154 GO:0017154
39725	KB663774	10897	C	A	AMIN006441-RA:p.Phe104Leu	DUF1758 domain-containing protein [Source:UniProtKB/TrEMBL%3BAcc:A0A182W7W8]	AMIN006441	NA
39726	KB663774	10908	G	T	AMIN006441-RA:p.Arg108Ile	DUF1758 domain-containing protein [Source:UniProtKB/TrEMBL%3BAcc:A0A182W7W8]	AMIN006441	NA
39777	KB663777	152279	C	T	AMIN009076-RA:p.Ser258Leu	Transcription factor TFIIIB component B'' [Source:Projected from Anopheles gambiae (AGAP008674) UniProtKB/TrEMBL%3BAcc:A0A1S4GYX3]	AMIN009076	GO:0003677 GO:0003677
39798	KB663777	154098	T	G	AMIN009076-RA:p.Val785Gly	Transcription factor TFIIIB component B'' [Source:Projected from Anopheles gambiae (AGAP008674) UniProtKB/TrEMBL%3BAcc:A0A1S4GYX3]	AMIN009076	GO:0003677 GO:0003677
39800	KB663777	154541	A	T	AMIN009076-RA:p.Thr933Ser	Transcription factor TFIIIB component B'' [Source:Projected from Anopheles gambiae (AGAP008674) UniProtKB/TrEMBL%3BAcc:A0A1S4GYX3]	AMIN009076	GO:0003677 GO:0003677
39801	KB663777	154554	G	A	AMIN009076-RA:p.Arg937His	Transcription factor TFIIIB component B'' [Source:Projected from Anopheles gambiae (AGAP008674) UniProtKB/TrEMBL%3BAcc:A0A1S4GYX3]	AMIN009076	GO:0003677 GO:0003677
39829	KB663777	159824	G	A	AMIN015751-RA:p.Gly408Arg	cell cycle checkpoint protein [Source:Projected from Anopheles gambiae (AGAP008673) VB Community Annotation]	AMIN015751	GO:0006281 GO:0006281 GO:0005634 GO:0042025
39831	KB663777	159995	C	T	AMIN015751-RA:p.Arg444Trp	cell cycle checkpoint protein [Source:Projected from Anopheles gambiae (AGAP008673) VB Community Annotation]	AMIN015751	GO:0006281 GO:0006281 GO:0005634 GO:0042025
39833	KB663777	160052	C	A	AMIN015751-RA:p.His463Asn	cell cycle checkpoint protein [Source:Projected from Anopheles gambiae (AGAP008673) VB Community Annotation]	AMIN015751	GO:0006281 GO:0006281 GO:0005634 GO:0042025
39993	KB663777	655415	C	T	AMIN009091-RA:p.Thr932Ile	thioester-containing protein [Source:Projected from Anopheles gambiae (AGAP008654) VB Community Annotation]	AMIN009091	GO:0010951 GO:0005576 GO:0005576 GO:0005615 GO:0005615 GO:0004866 GO:0004866
39994	KB663777	655419	C	G	AMIN009091-RA:p.Asp933Glu	thioester-containing protein [Source:Projected from Anopheles gambiae (AGAP008654) VB Community Annotation]	AMIN009091	GO:0010951 GO:0005576 GO:0005576 GO:0005615 GO:0005615 GO:0004866 GO:0004866
39995	KB663777	655430	A	T	AMIN009091-RA:p.Glu937Val	thioester-containing protein [Source:Projected from Anopheles gambiae (AGAP008654) VB Community Annotation]	AMIN009091	GO:0010951 GO:0005576 GO:0005576 GO:0005615 GO:0005615 GO:0004866 GO:0004866
40028	KB663777	854448	C	G	AMIN015993-RA:p.Val135Leu	Protein quiver [Source:Projected from Anopheles gambiae (AGAP008641) UniProtKB/TrEMBL%3BAcc:Q7Q8G6]	AMIN015993	GO:0030431 GO:0030431 GO:0032222 GO:0032222 GO:1903818 GO:1903818 GO:0016020 GO:0016021 GO:0016021
40054	KB663777	887621	T	G	AMIN009107-RA:p.Glu648Ala	autophagy related gene [Source:Projected from Anopheles gambiae (AGAP008637) VB Community Annotation]	AMIN009107	GO:0016925 GO:0016925 GO:0016925 GO:0031510 GO:0031510 GO:0000166 GO:0005524 GO:0005524 GO:0008641 GO:0008641 GO:0019948 GO:0019948 GO:0019948 GO:0046872 GO:0046872
40057	KB663777	888658	A	C	AMIN009107-RA:p.Leu329Val	autophagy related gene [Source:Projected from Anopheles gambiae (AGAP008637) VB Community Annotation]	AMIN009107	GO:0016925 GO:0016925 GO:0016925 GO:0031510 GO:0031510 GO:0000166 GO:0005524 GO:0005524 GO:0008641 GO:0008641 GO:0019948 GO:0019948 GO:0019948 GO:0046872 GO:0046872
40058	KB663777	893557	C	G	AMIN009108-RA:p.Thr662Ser	Pigeon protein [Source:Projected from Anopheles gambiae (AGAP008636) UniProtKB/TrEMBL%3BAcc:A0A1S4GZI6]	AMIN009108	NA
40059	KB663777	893562	A	T	AMIN009108-RA:p.Thr664Ser	Pigeon protein [Source:Projected from Anopheles gambiae (AGAP008636) UniProtKB/TrEMBL%3BAcc:A0A1S4GZI6]	AMIN009108	NA
40061	KB663777	894705	C	T	AMIN009108-RA:p.Pro944Ser	Pigeon protein [Source:Projected from Anopheles gambiae (AGAP008636) UniProtKB/TrEMBL%3BAcc:A0A1S4GZI6]	AMIN009108	NA
40079	KB663777	920437	C	T	AMIN009113-RA:p.Leu775Phe	alpha-aminoadipic semialdehyde synthase [Source:Projected from Anopheles gambiae (AGAP008632) VB Community Annotation]	AMIN009113	GO:0055114 GO:0055114 GO:0016491 GO:0016491
40134	KB663777	978803	C	A	AMIN009126-RA:p.Pro70Thr	phospholipase A-2-activating protein [Source:Projected from Anopheles gambiae (AGAP008620) VB Community Annotation]	AMIN009126	GO:0043161 GO:0043161 GO:0005515 GO:0043130 GO:0043130
40177	KB663777	1133957	C	T	AMIN009139-RA:p.Ala51Thr	Ig-like domain-containing protein [Source:UniProtKB/TrEMBL%3BAcc:A0A182WFJ2]	AMIN009139	GO:0005515
40188	KB663777	1204112	T	C	AMIN009143-RA:p.Ile160Val	butyryl-CoA dehydrogenase [Source:Projected from Anopheles gambiae (AGAP008602) VB Community Annotation]	AMIN009143	GO:0055114 GO:0055114 GO:0055114 GO:0003995 GO:0003995 GO:0016491 GO:0016627 GO:0016627 GO:0050660 GO:0050660 GO:0050660
40203	KB663777	1211116	A	G	AMIN009147-RA:p.Val31Ala	prostaglandin reductase 1%2C gene [Source:Projected from Anopheles gambiae (AGAP000287) VB Community Annotation]	AMIN009147	GO:0055114 GO:0055114 GO:0016491 GO:0016491
40293	KB663788	101571	G	A	AMIN004963-RA:p.Ser140Phe	odorant-binding protein [Source:Projected from Anopheles gambiae (AGAP010409) VB Community Annotation]	AMIN004963	GO:0005549 GO:0005549
40326	KB663788	206676	C	T	AMIN004969-RA:p.Pro1175Ser	SH3 and multiple ankyrin repeat domains protein [Source:Projected from Anopheles gambiae (AGAP010413) VB Community Annotation]	AMIN004969	GO:0005515
40327	KB663788	211997	A	G	AMIN004970-RA:p.Val384Ala	cytochrome P450 [Source:Projected from Anopheles gambiae (AGAP010414) VB Community Annotation]	AMIN004970	GO:0055114 GO:0055114 GO:0055114 GO:0004497 GO:0004497 GO:0005506 GO:0005506 GO:0016491 GO:0016705 GO:0016705 GO:0020037 GO:0020037 GO:0046872
40328	KB663788	211998	C	T	AMIN004970-RA:p.Val384Met	cytochrome P450 [Source:Projected from Anopheles gambiae (AGAP010414) VB Community Annotation]	AMIN004970	GO:0055114 GO:0055114 GO:0055114 GO:0004497 GO:0004497 GO:0005506 GO:0005506 GO:0016491 GO:0016705 GO:0016705 GO:0020037 GO:0020037 GO:0046872
40329	KB663788	255981	C	G	AMIN004971-RA:p.Gly1863Ala	ATP-binding cassette transporter (ABC transporter) family A member [Source:Projected from Anopheles gambiae (AGAP010416) VB Community Annotation]	AMIN004971	GO:0055085 GO:0055085 GO:0016020 GO:0016021 GO:0016021 GO:0016021 GO:0000166 GO:0005515 GO:0005524 GO:0005524 GO:0005524 GO:0016887 GO:0016887 GO:0042626 GO:0042626
40335	KB663788	279871	T	A	AMIN004972-RA:p.Ser715Cys	outer segment 6	AMIN004972	GO:0035721 GO:0035721 GO:0005929 GO:0005929 GO:0005515
40367	KB663788	372701	A	T	AMIN004978-RA:p.Lys215Met	Carbohydrate sulfotransferase [Source:UniProtKB/TrEMBL%3BAcc:A0A182W3R7]	AMIN004978	GO:0005975 GO:0016051 GO:0016051 GO:0000139 GO:0000139 GO:0005794 GO:0016021 GO:0016021 GO:0008146 GO:0008146 GO:0016740
40402	KB663788	531120	A	C	AMIN004989-RA:p.Gln664His	DnaJ homolog subfamily C member [Source:Projected from Anopheles gambiae (AGAP010432) UniProtKB/TrEMBL%3BAcc:A0A1S4H3Y8]	AMIN004989	GO:0016020 GO:0016021 GO:0016021
40403	KB663788	531331	G	A	AMIN004989-RA:p.Arg709Gln	DnaJ homolog subfamily C member [Source:Projected from Anopheles gambiae (AGAP010432) UniProtKB/TrEMBL%3BAcc:A0A1S4H3Y8]	AMIN004989	GO:0016020 GO:0016021 GO:0016021
40422	KB663788	947297	C	G	AMIN005001-RA:p.Ala51Gly	Fas-binding factor [Source:Projected from Anopheles gambiae (AGAP010444) VB Community Annotation]	AMIN005001	GO:0060271 GO:0060271 GO:0090162 GO:0090162 GO:0097539 GO:0097539
40430	KB663788	948482	T	C	AMIN005001-RA:p.Met446Thr	Fas-binding factor [Source:Projected from Anopheles gambiae (AGAP010444) VB Community Annotation]	AMIN005001	GO:0060271 GO:0060271 GO:0090162 GO:0090162 GO:0097539 GO:0097539
40444	KB663788	1027928	C	G	AMIN005006-RA:p.Glu966Asp	Lon protease homolog%2C mitochondrial [Source:UniProtKB/TrEMBL%3BAcc:A0A182W3U5]	AMIN005006	GO:0006508 GO:0006508 GO:0006508 GO:0006515 GO:0006515 GO:0006515 GO:0030163 GO:0030163 GO:0034599 GO:0034599 GO:0051131 GO:0051131 GO:0070407 GO:0070407 GO:0005739 GO:0005759 GO:0005759 GO:0000166 GO:0003677 GO:0004176 GO:0004176 GO:0004176 GO:0004252 GO:0004252 GO:0004252 GO:0005524 GO:0005524 GO:0005524 GO:0008233 GO:0008236 GO:0016787 GO:0016887 GO:0043565 GO:0043565
40447	KB663788	1031247	G	C	AMIN005006-RA:p.Pro43Arg	Lon protease homolog%2C mitochondrial [Source:UniProtKB/TrEMBL%3BAcc:A0A182W3U5]	AMIN005006	GO:0006508 GO:0006508 GO:0006508 GO:0006515 GO:0006515 GO:0006515 GO:0030163 GO:0030163 GO:0034599 GO:0034599 GO:0051131 GO:0051131 GO:0070407 GO:0070407 GO:0005739 GO:0005759 GO:0005759 GO:0000166 GO:0003677 GO:0004176 GO:0004176 GO:0004176 GO:0004252 GO:0004252 GO:0004252 GO:0005524 GO:0005524 GO:0005524 GO:0008233 GO:0008236 GO:0016787 GO:0016887 GO:0043565 GO:0043565
40448	KB663788	1031250	T	G	AMIN005006-RA:p.His42Pro	Lon protease homolog%2C mitochondrial [Source:UniProtKB/TrEMBL%3BAcc:A0A182W3U5]	AMIN005006	GO:0006508 GO:0006508 GO:0006508 GO:0006515 GO:0006515 GO:0006515 GO:0030163 GO:0030163 GO:0034599 GO:0034599 GO:0051131 GO:0051131 GO:0070407 GO:0070407 GO:0005739 GO:0005759 GO:0005759 GO:0000166 GO:0003677 GO:0004176 GO:0004176 GO:0004176 GO:0004252 GO:0004252 GO:0004252 GO:0005524 GO:0005524 GO:0005524 GO:0008233 GO:0008236 GO:0016787 GO:0016887 GO:0043565 GO:0043565
40459	KB663788	1076175	T	G	AMIN005012-RA:p.Ser279Ala	thymidylate synthase [Source:Projected from Anopheles gambiae (AGAP010457) VB Community Annotation]	AMIN005012	GO:0006231 GO:0006231 GO:0004799 GO:0004799
40478	KB663788	1118710	T	C	AMIN005019-RA:p.Ile324Met	Acyl carrier protein [Source:UniProtKB/TrEMBL%3BAcc:A0A182W3V8]	AMIN005019	GO:0006633 GO:0006633 GO:0006633 GO:0005515
40479	KB663788	1118998	G	C	AMIN005019-RA:p.Asp228Glu	Acyl carrier protein [Source:UniProtKB/TrEMBL%3BAcc:A0A182W3V8]	AMIN005019	GO:0006633 GO:0006633 GO:0006633 GO:0005515
40480	KB663788	1119027	C	T	AMIN005019-RA:p.Val219Ile	Acyl carrier protein [Source:UniProtKB/TrEMBL%3BAcc:A0A182W3V8]	AMIN005019	GO:0006633 GO:0006633 GO:0006633 GO:0005515
40592	KB663799	150296	T	C	AMIN007173-RA:p.Ser495Gly	testis development protein nyd-sp29 [Source:Projected from Anopheles gambiae (AGAP009027) VB Community Annotation]	AMIN007173	GO:0005515
40595	KB663799	150788	C	T	AMIN007173-RA:p.Ala331Thr	testis development protein nyd-sp29 [Source:Projected from Anopheles gambiae (AGAP009027) VB Community Annotation]	AMIN007173	GO:0005515
40602	KB663799	151500	A	C	AMIN007173-RA:p.Phe93Leu	testis development protein nyd-sp29 [Source:Projected from Anopheles gambiae (AGAP009027) VB Community Annotation]	AMIN007173	GO:0005515
40620	KB663799	427057	G	A	AMIN007178-RA:p.Gly92Arg	Trafficking kinesin-binding protein [Source:Projected from Anopheles gambiae (AGAP029585) UniProtKB/TrEMBL%3BAcc:A0A453Z048]	AMIN007178	NA
40623	KB663799	437037	A	T	AMIN007178-RA:p.Thr1205Ser	Trafficking kinesin-binding protein [Source:Projected from Anopheles gambiae (AGAP029585) UniProtKB/TrEMBL%3BAcc:A0A453Z048]	AMIN007178	NA
40624	KB663799	437050	C	T	AMIN007178-RA:p.Ala1209Val	Trafficking kinesin-binding protein [Source:Projected from Anopheles gambiae (AGAP029585) UniProtKB/TrEMBL%3BAcc:A0A453Z048]	AMIN007178	NA
40708	KB663799	542669	T	A	AMIN007189-RA:p.Asp678Val	FMS-like tyrosine kinase [Source:Projected from Anopheles gambiae (AGAP008813) VB Community Annotation]	AMIN007189	GO:0006468 GO:0006468 GO:0016310 GO:0018108 GO:0016020 GO:0016021 GO:0016021 GO:0000166 GO:0004672 GO:0004672 GO:0004713 GO:0004714 GO:0004714 GO:0005524 GO:0005524 GO:0005524 GO:0016301 GO:0016740
40709	KB663799	542673	T	C	AMIN007189-RA:p.Thr677Ala	FMS-like tyrosine kinase [Source:Projected from Anopheles gambiae (AGAP008813) VB Community Annotation]	AMIN007189	GO:0006468 GO:0006468 GO:0016310 GO:0018108 GO:0016020 GO:0016021 GO:0016021 GO:0000166 GO:0004672 GO:0004672 GO:0004713 GO:0004714 GO:0004714 GO:0005524 GO:0005524 GO:0005524 GO:0016301 GO:0016740
40710	KB663799	542822	T	A	AMIN007189-RA:p.Lys627Met	FMS-like tyrosine kinase [Source:Projected from Anopheles gambiae (AGAP008813) VB Community Annotation]	AMIN007189	GO:0006468 GO:0006468 GO:0016310 GO:0018108 GO:0016020 GO:0016021 GO:0016021 GO:0000166 GO:0004672 GO:0004672 GO:0004713 GO:0004714 GO:0004714 GO:0005524 GO:0005524 GO:0005524 GO:0016301 GO:0016740
40711	KB663799	552703	A	C	AMIN007189-RA:p.Leu18Val	FMS-like tyrosine kinase [Source:Projected from Anopheles gambiae (AGAP008813) VB Community Annotation]	AMIN007189	GO:0006468 GO:0006468 GO:0016310 GO:0018108 GO:0016020 GO:0016021 GO:0016021 GO:0000166 GO:0004672 GO:0004672 GO:0004713 GO:0004714 GO:0004714 GO:0005524 GO:0005524 GO:0005524 GO:0016301 GO:0016740
40726	KB663799	890985	C	T	AMIN007200-RA:p.Ser3Phe	Peptidylprolyl isomerase [Source:UniProtKB/TrEMBL%3BAcc:A0A182WA22]	AMIN007200	GO:0000413 GO:0003755 GO:0003755 GO:0003755 GO:0005509 GO:0005509 GO:0016853
40917	KB663810	34333	C	G	AMIN000081-RA:p.Leu62Val	sodium-independent sulfate anion transporter [Source:Projected from Anopheles gambiae (AGAP004633) VB Community Annotation]	AMIN000081	GO:0008272 GO:0008272 GO:0055085 GO:0055085 GO:1902358 GO:0016020 GO:0016020 GO:0016020 GO:0016021 GO:0016021 GO:0016021 GO:0008271 GO:0008271 GO:0008271 GO:0015116 GO:0015116
40921	KB663810	38623	T	C	AMIN000083-RA:p.Lys537Glu	sodium-independent sulfate anion transporter [Source:Projected from Anopheles gambiae (AGAP004635) VB Community Annotation]	AMIN000083	GO:0008272 GO:0008272 GO:0055085 GO:0055085 GO:1902358 GO:0016020 GO:0016020 GO:0016020 GO:0016021 GO:0016021 GO:0016021 GO:0008271 GO:0008271 GO:0008271 GO:0015116 GO:0015116
40928	KB663810	115485	A	T	AMIN000086-RA:p.Tyr442Phe	transcriptional activator cubitus interruptus [Source:Projected from Anopheles gambiae (AGAP004637) VB Community Annotation]	AMIN000086	GO:0003676 GO:0003676
40973	KB663810	248392	C	T	AMIN000101-RA:p.His1231Tyr	Histone-lysine N-methyltransferase [Source:UniProtKB/TrEMBL%3BAcc:A0A182VPX2]	AMIN000101	GO:0034968 GO:0005634 GO:0005634 GO:0005634 GO:0005515 GO:0018024 GO:0018024 GO:0018024 GO:0046872 GO:0046872
41009	KB663810	482351	G	C	AMIN000114-RA:p.Gly72Ala	Antp family [Source:Projected from Anopheles gambiae (AGAP013157) VB Community Annotation]	AMIN000114	GO:0006355 GO:0006355 GO:0005634 GO:0005634 GO:0003677 GO:0003677 GO:0003677 GO:0043565 GO:0043565
41013	KB663810	482651	C	T	AMIN000114-RA:p.Ser172Phe	Antp family [Source:Projected from Anopheles gambiae (AGAP013157) VB Community Annotation]	AMIN000114	GO:0006355 GO:0006355 GO:0005634 GO:0005634 GO:0003677 GO:0003677 GO:0003677 GO:0043565 GO:0043565
41037	KB663810	1015786	G	A	AMIN000122-RA:p.Ala213Thr	SAS-6_N domain-containing protein [Source:UniProtKB/TrEMBL%3BAcc:A0A182VPZ3]	AMIN000122	NA
41038	KB663810	1015835	C	A	AMIN000122-RA:p.Thr229Asn	SAS-6_N domain-containing protein [Source:UniProtKB/TrEMBL%3BAcc:A0A182VPZ3]	AMIN000122	NA
41046	KB663810	1082266	T	C	AMIN000126-RA:p.Ile437Met	cytochrome P450 [Source:Projected from Anopheles gambiae (AGAP004665) VB Community Annotation]	AMIN000126	GO:0055114 GO:0055114 GO:0005506 GO:0005506 GO:0016705 GO:0016705 GO:0020037 GO:0020037
41047	KB663810	1092879	G	A	AMIN000127-RA:p.Ala767Val	fused [Source:Projected from Anopheles gambiae (AGAP012519) VB Community Annotation]	AMIN000127	GO:0006468 GO:0006468 GO:0004672 GO:0004672 GO:0005524 GO:0005524
41048	KB663810	1101636	A	G	AMIN000127-RA:p.Ser412Pro	fused [Source:Projected from Anopheles gambiae (AGAP012519) VB Community Annotation]	AMIN000127	GO:0006468 GO:0006468 GO:0004672 GO:0004672 GO:0005524 GO:0005524
41049	KB663810	1102081	T	A	AMIN000127-RA:p.Lys263Asn	fused [Source:Projected from Anopheles gambiae (AGAP012519) VB Community Annotation]	AMIN000127	GO:0006468 GO:0006468 GO:0004672 GO:0004672 GO:0005524 GO:0005524
41051	KB663810	1102653	T	C	AMIN000127-RA:p.Thr73Ala	fused [Source:Projected from Anopheles gambiae (AGAP012519) VB Community Annotation]	AMIN000127	GO:0006468 GO:0006468 GO:0004672 GO:0004672 GO:0005524 GO:0005524
41053	KB663810	1104810	G	A	AMIN000128-RA:p.Ser340Leu	Beta-hexosaminidase [Source:UniProtKB/TrEMBL%3BAcc:A0A182VPZ9]	AMIN000128	GO:0005975 GO:0005975 GO:0008152 GO:0004553 GO:0004553 GO:0004563 GO:0004563 GO:0004563 GO:0016787 GO:0016798 GO:0102148 GO:0102148
41054	KB663810	1105641	C	A	AMIN000128-RA:p.Lys122Asn	Beta-hexosaminidase [Source:UniProtKB/TrEMBL%3BAcc:A0A182VPZ9]	AMIN000128	GO:0005975 GO:0005975 GO:0008152 GO:0004553 GO:0004553 GO:0004563 GO:0004563 GO:0004563 GO:0016787 GO:0016798 GO:0102148 GO:0102148
41055	KB663810	1105777	A	G	AMIN000128-RA:p.Ile77Thr	Beta-hexosaminidase [Source:UniProtKB/TrEMBL%3BAcc:A0A182VPZ9]	AMIN000128	GO:0005975 GO:0005975 GO:0008152 GO:0004553 GO:0004553 GO:0004563 GO:0004563 GO:0004563 GO:0016787 GO:0016798 GO:0102148 GO:0102148
41056	KB663810	1105781	T	A	AMIN000128-RA:p.Thr76Ser	Beta-hexosaminidase [Source:UniProtKB/TrEMBL%3BAcc:A0A182VPZ9]	AMIN000128	GO:0005975 GO:0005975 GO:0008152 GO:0004553 GO:0004553 GO:0004563 GO:0004563 GO:0004563 GO:0016787 GO:0016798 GO:0102148 GO:0102148
41057	KB663810	1105805	T	C	AMIN000128-RA:p.Ile68Val	Beta-hexosaminidase [Source:UniProtKB/TrEMBL%3BAcc:A0A182VPZ9]	AMIN000128	GO:0005975 GO:0005975 GO:0008152 GO:0004553 GO:0004553 GO:0004563 GO:0004563 GO:0004563 GO:0016787 GO:0016798 GO:0102148 GO:0102148
41091	KB663821	70072	C	A	AMIN007223-RA:p.Ala47Ser	dopamine N-acetyltransferase	AMIN007223	NA
41123	KB663821	238066	C	T	AMIN007235-RA:p.Ser16Asn	SAM domain-containing protein [Source:UniProtKB/TrEMBL%3BAcc:A0A182WA57]	AMIN007235	GO:0005515
41173	KB663821	428085	C	G	AMIN007244-RA:p.Asp478Glu	Numb [Source:Projected from Anopheles gambiae (AGAP029467) UniProtKB/TrEMBL%3BAcc:A0A453YZQ2]	AMIN007244	GO:0005515
41253	KB663821	493538	G	A	AMIN007252-RA:p.Gly9Ser	Dolichyl-diphosphooligosaccharide--protein glycosyltransferase subunit 1 [Source:UniProtKB/TrEMBL%3BAcc:A0A182WA74]	AMIN007252	GO:0006486 GO:0006486 GO:0006486 GO:0005783 GO:0005783 GO:0005783 GO:0005789 GO:0005789 GO:0016020 GO:0016021 GO:0016021 GO:0016021 GO:0004579 GO:0004579 GO:0004579
41268	KB663821	518126	C	T	AMIN007255-RA:p.Ala137Val	replication factor A3 [Source:Projected from Anopheles gambiae (AGAP010177) VB Community Annotation]	AMIN007255	GO:0006260 GO:0006260 GO:0006281 GO:0006281 GO:0006310 GO:0006310 GO:0005634 GO:0005634 GO:0003677 GO:0003677
41402	KB663832	86395	T	A	AMIN000137-RA:p.Asn413Tyr	protein phosphatase 2C homolog 2/3 [Source:Projected from Anopheles gambiae (AGAP002266) VB Community Annotation]	AMIN000137	GO:0006470 GO:0006470 GO:0003824 GO:0003824 GO:0004721 GO:0004722 GO:0004722 GO:0016787 GO:0043169 GO:0043169 GO:0046872 GO:0046872
41407	KB663832	91328	T	C	AMIN000138-RA:p.Phe379Leu	splicing factor%2C arginine/serine-rich [Source:Projected from Anopheles gambiae (AGAP002265) VB Community Annotation]	AMIN000138	GO:0000381 GO:0000381 GO:0003676 GO:0003676 GO:0003723 GO:0003723
41422	KB663832	171234	G	A	AMIN000142-RA:p.Ala720Thr	Adenylate cyclase [Source:Projected from Anopheles gambiae (AGAP002262) UniProtKB/TrEMBL%3BAcc:A0A1S4GF11]	AMIN000142	GO:0006171 GO:0006171 GO:0009190 GO:0009190 GO:0035556 GO:0035556 GO:0005886 GO:0005886 GO:0016020 GO:0016021 GO:0016021 GO:0000166 GO:0000166 GO:0004016 GO:0004016 GO:0016829 GO:0016849 GO:0016849
41467	KB663832	369153	C	T	AMIN000154-RA:p.Leu741Phe	calcium/calmodulin-dependent protein kinase kinase [Source:Projected from Anopheles gambiae (AGAP002250) VB Community Annotation]	AMIN000154	GO:0006468 GO:0006468 GO:0004672 GO:0004672 GO:0005524 GO:0005524
41482	KB663832	384193	C	T	AMIN000158-RA:p.Gly1940Ser	Histone-lysine N-methyltransferase [Source:UniProtKB/TrEMBL%3BAcc:A0A182VQ29]	AMIN000158	GO:0034968 GO:0005634 GO:0005634 GO:0003676 GO:0003676 GO:0003723 GO:0003723 GO:0005515 GO:0018024
41494	KB663832	388438	G	A	AMIN000158-RA:p.Ala547Val	Histone-lysine N-methyltransferase [Source:UniProtKB/TrEMBL%3BAcc:A0A182VQ29]	AMIN000158	GO:0034968 GO:0005634 GO:0005634 GO:0003676 GO:0003676 GO:0003723 GO:0003723 GO:0005515 GO:0018024
41500	KB663832	407997	G	C	AMIN000162-RA:p.Ala770Gly	Foie-gras_1 domain-containing protein [Source:UniProtKB/TrEMBL%3BAcc:A0A182VQ33]	AMIN000162	GO:0005515
41627	KB663832	1398833	A	T	AMIN000204-RA:p.His516Leu	integrator complex subunit [Source:Projected from Anopheles gambiae (AGAP003159) VB Community Annotation]	AMIN000204	GO:0032039 GO:0032039
41686	KB663832	1981558	T	A	AMIN000216-RA:p.Asp655Glu	anaphase-promoting complex subunit [Source:Projected from Anopheles gambiae (AGAP002345) VB Community Annotation]	AMIN000216	GO:0030071 GO:0030071 GO:0031145 GO:0031145 GO:0005680 GO:0005680 GO:0016020 GO:0016021 GO:0016021 GO:0005515
41702	KB663832	1988411	C	A	AMIN000219-RA:p.Gln320Lys	piggyBac-derived [Source:Projected from Anopheles gambiae (AGAP002349) VB Community Annotation]	AMIN000219	NA
41707	KB663832	2011666	T	C	AMIN000221-RA:p.Ile1575Met	nuclear pore complex protein Nup98-Nup96 [Source:Projected from Anopheles gambiae (AGAP002351) VB Community Annotation]	AMIN000221	GO:0006913 GO:0006913 GO:0005643 GO:0005643 GO:0017056 GO:0017056
41710	KB663832	2012752	T	A	AMIN000221-RA:p.Glu1213Asp	nuclear pore complex protein Nup98-Nup96 [Source:Projected from Anopheles gambiae (AGAP002351) VB Community Annotation]	AMIN000221	GO:0006913 GO:0006913 GO:0005643 GO:0005643 GO:0017056 GO:0017056
41712	KB663832	2012979	C	T	AMIN000221-RA:p.Ala1138Thr	nuclear pore complex protein Nup98-Nup96 [Source:Projected from Anopheles gambiae (AGAP002351) VB Community Annotation]	AMIN000221	GO:0006913 GO:0006913 GO:0005643 GO:0005643 GO:0017056 GO:0017056
41720	KB663832	2015679	T	G	AMIN000221-RA:p.Asn284Thr	nuclear pore complex protein Nup98-Nup96 [Source:Projected from Anopheles gambiae (AGAP002351) VB Community Annotation]	AMIN000221	GO:0006913 GO:0006913 GO:0005643 GO:0005643 GO:0017056 GO:0017056
41761	KB663832	2123358	G	A	AMIN000231-RA:p.Ala829Val	MICOS complex subunit MIC60 [Source:UniProtKB/TrEMBL%3BAcc:A0A182VQA2]	AMIN000231	GO:0045454 GO:0045454 GO:0005623 GO:0005623 GO:0005739 GO:0005743 GO:0005743 GO:0016020 GO:0016021 GO:0016021 GO:0003676 GO:0003676
41771	KB663832	2125338	G	A	AMIN000231-RA:p.Leu476Phe	MICOS complex subunit MIC60 [Source:UniProtKB/TrEMBL%3BAcc:A0A182VQA2]	AMIN000231	GO:0045454 GO:0045454 GO:0005623 GO:0005623 GO:0005739 GO:0005743 GO:0005743 GO:0016020 GO:0016021 GO:0016021 GO:0003676 GO:0003676
41777	KB663832	2125545	G	A	AMIN000231-RA:p.Pro407Ser	MICOS complex subunit MIC60 [Source:UniProtKB/TrEMBL%3BAcc:A0A182VQA2]	AMIN000231	GO:0045454 GO:0045454 GO:0005623 GO:0005623 GO:0005739 GO:0005743 GO:0005743 GO:0016020 GO:0016021 GO:0016021 GO:0003676 GO:0003676
41778	KB663832	2125581	C	G	AMIN000231-RA:p.Glu395Gln	MICOS complex subunit MIC60 [Source:UniProtKB/TrEMBL%3BAcc:A0A182VQA2]	AMIN000231	GO:0045454 GO:0045454 GO:0005623 GO:0005623 GO:0005739 GO:0005743 GO:0005743 GO:0016020 GO:0016021 GO:0016021 GO:0003676 GO:0003676
41780	KB663832	2126042	A	G	AMIN000231-RA:p.Val241Ala	MICOS complex subunit MIC60 [Source:UniProtKB/TrEMBL%3BAcc:A0A182VQA2]	AMIN000231	GO:0045454 GO:0045454 GO:0005623 GO:0005623 GO:0005739 GO:0005743 GO:0005743 GO:0016020 GO:0016021 GO:0016021 GO:0003676 GO:0003676
41787	KB663832	2126574	G	A	AMIN000231-RA:p.His64Tyr	MICOS complex subunit MIC60 [Source:UniProtKB/TrEMBL%3BAcc:A0A182VQA2]	AMIN000231	GO:0045454 GO:0045454 GO:0005623 GO:0005623 GO:0005739 GO:0005743 GO:0005743 GO:0016020 GO:0016021 GO:0016021 GO:0003676 GO:0003676
41818	KB663832	2159185	A	C	AMIN000234-RA:p.Ile224Ser	protein crumbs [Source:Projected from Anopheles gambiae (AGAP003873) VB Community Annotation]	AMIN000234	GO:0016020 GO:0016021 GO:0016021 GO:0005509 GO:0005509
41819	KB663832	2159827	G	A	AMIN000234-RA:p.Ser10Phe	protein crumbs [Source:Projected from Anopheles gambiae (AGAP003873) VB Community Annotation]	AMIN000234	GO:0016020 GO:0016021 GO:0016021 GO:0005509 GO:0005509
41820	KB663832	2159831	G	C	AMIN000234-RA:p.Pro9Ala	protein crumbs [Source:Projected from Anopheles gambiae (AGAP003873) VB Community Annotation]	AMIN000234	GO:0016020 GO:0016021 GO:0016021 GO:0005509 GO:0005509
41827	KB663832	2251310	G	T	AMIN000237-RA:p.Thr248Asn	bHLH factor%2C other [Source:Projected from Anopheles gambiae (AGAP003876) VB Community Annotation]	AMIN000237	GO:0046983 GO:0046983
41850	KB663832	2563158	G	A	AMIN000244-RA:p.Gly2090Glu	transcription initiation factor TFIID subunit [Source:Projected from Anopheles gambiae (AGAP003882) VB Community Annotation]	AMIN000244	GO:0005515
41864	KB663832	2588757	T	C	AMIN000247-RA:p.Ile99Val	zinc finger protein GLIS1/3 [Source:Projected from Anopheles gambiae (AGAP003885) VB Community Annotation]	AMIN000247	GO:0003676 GO:0003676
41868	KB663832	2588847	C	T	AMIN000247-RA:p.Val69Met	zinc finger protein GLIS1/3 [Source:Projected from Anopheles gambiae (AGAP003885) VB Community Annotation]	AMIN000247	GO:0003676 GO:0003676
41871	KB663832	2588894	T	C	AMIN000247-RA:p.Asp53Gly	zinc finger protein GLIS1/3 [Source:Projected from Anopheles gambiae (AGAP003885) VB Community Annotation]	AMIN000247	GO:0003676 GO:0003676
41904	KB663832	2650050	A	G	AMIN000251-RA:p.Ile406Val	NADPH-dependent diflavin oxidoreductase 1 [Source:UniProtKB/TrEMBL%3BAcc:A0A182VQC2]	AMIN000251	GO:0016226 GO:0016226 GO:0055114 GO:0055114 GO:0055114 GO:0005737 GO:0005737 GO:0003958 GO:0003958 GO:0010181 GO:0010181 GO:0010181 GO:0016491 GO:0016491 GO:0016491 GO:0016651 GO:0050660 GO:0050660 GO:0050661 GO:0050661
41908	KB663832	2676030	T	C	AMIN000255-RA:p.Lys418Arg	C-terminal-binding protein [Source:Projected from Anopheles gambiae (AGAP003893) VB Community Annotation]	AMIN000255	GO:0055114 GO:0055114 GO:0055114 GO:0016491 GO:0016616 GO:0016616 GO:0051287 GO:0051287
42069	KB663832	3078473	G	A	AMIN000284-RA:p.Val459Met	Aminopeptidase [Source:UniProtKB/TrEMBL%3BAcc:A0A182VQF5]	AMIN000284	GO:0006508 GO:0006508 GO:0006508 GO:0004177 GO:0004177 GO:0008233 GO:0008237 GO:0008237 GO:0008237 GO:0008270 GO:0008270 GO:0008270 GO:0016787 GO:0046872
42221	KB663832	3904604	G	T	AMIN000311-RA:p.Leu3640Met	DNA-dependent protein kinase catalytic subunit [Source:Projected from Anopheles gambiae (AGAP003967) VB Community Annotation]	AMIN000311	GO:0006281 GO:0006281 GO:0006303 GO:0006303 GO:0006468 GO:0016310 GO:0005634 GO:0005634 GO:0000166 GO:0003677 GO:0003677 GO:0004674 GO:0004677 GO:0004677 GO:0005515 GO:0005524 GO:0005524 GO:0005524 GO:0016301 GO:0016301 GO:0016301 GO:0016740
42226	KB663832	3904804	A	G	AMIN000311-RA:p.Met3573Thr	DNA-dependent protein kinase catalytic subunit [Source:Projected from Anopheles gambiae (AGAP003967) VB Community Annotation]	AMIN000311	GO:0006281 GO:0006281 GO:0006303 GO:0006303 GO:0006468 GO:0016310 GO:0005634 GO:0005634 GO:0000166 GO:0003677 GO:0003677 GO:0004674 GO:0004677 GO:0004677 GO:0005515 GO:0005524 GO:0005524 GO:0005524 GO:0016301 GO:0016301 GO:0016301 GO:0016740
42227	KB663832	3904825	A	C	AMIN000311-RA:p.Val3566Gly	DNA-dependent protein kinase catalytic subunit [Source:Projected from Anopheles gambiae (AGAP003967) VB Community Annotation]	AMIN000311	GO:0006281 GO:0006281 GO:0006303 GO:0006303 GO:0006468 GO:0016310 GO:0005634 GO:0005634 GO:0000166 GO:0003677 GO:0003677 GO:0004674 GO:0004677 GO:0004677 GO:0005515 GO:0005524 GO:0005524 GO:0005524 GO:0016301 GO:0016301 GO:0016301 GO:0016740
42228	KB663832	3904844	C	G	AMIN000311-RA:p.Val3560Leu	DNA-dependent protein kinase catalytic subunit [Source:Projected from Anopheles gambiae (AGAP003967) VB Community Annotation]	AMIN000311	GO:0006281 GO:0006281 GO:0006303 GO:0006303 GO:0006468 GO:0016310 GO:0005634 GO:0005634 GO:0000166 GO:0003677 GO:0003677 GO:0004674 GO:0004677 GO:0004677 GO:0005515 GO:0005524 GO:0005524 GO:0005524 GO:0016301 GO:0016301 GO:0016301 GO:0016740
42251	KB663832	3908021	T	C	AMIN000311-RA:p.Ile2501Val	DNA-dependent protein kinase catalytic subunit [Source:Projected from Anopheles gambiae (AGAP003967) VB Community Annotation]	AMIN000311	GO:0006281 GO:0006281 GO:0006303 GO:0006303 GO:0006468 GO:0016310 GO:0005634 GO:0005634 GO:0000166 GO:0003677 GO:0003677 GO:0004674 GO:0004677 GO:0004677 GO:0005515 GO:0005524 GO:0005524 GO:0005524 GO:0016301 GO:0016301 GO:0016301 GO:0016740
42300	KB663832	3919410	T	A	AMIN000312-RA:p.Ser50Thr	UMP-CMP kinase [Source:UniProtKB/TrEMBL%3BAcc:A0A182VQI3]	AMIN000312	GO:0006139 GO:0006139 GO:0006207 GO:0006207 GO:0006221 GO:0006221 GO:0006221 GO:0016310 GO:0046940 GO:0005634 GO:0005634 GO:0005737 GO:0005737 GO:0000166 GO:0004127 GO:0004127 GO:0004127 GO:0005524 GO:0005524 GO:0005524 GO:0009041 GO:0009041 GO:0009041 GO:0016301 GO:0016740 GO:0019205 GO:0019205
42326	KB663832	3927299	T	C	AMIN000315-RA:p.Ser892Pro	Component of oligomeric golgi complex [Source:Projected from Anopheles gambiae (AGAP003970) VB Community Annotation]	AMIN000315	GO:0006886 GO:0006886 GO:0005801 GO:0005801 GO:0016020 GO:0016020
42397	KB663832	4167052	C	T	AMIN000322-RA:p.Arg1074Lys	Elongator complex protein 1 [Source:UniProtKB/TrEMBL%3BAcc:A0A182VQJ3]	AMIN000322	GO:0002098 GO:0002098 GO:0016539 GO:0016539 GO:0005634 GO:0005634 GO:0005737 GO:0005737 GO:0033588 GO:0033588 GO:0005515
42414	KB663832	4168891	G	T	AMIN000322-RA:p.Thr461Asn	Elongator complex protein 1 [Source:UniProtKB/TrEMBL%3BAcc:A0A182VQJ3]	AMIN000322	GO:0002098 GO:0002098 GO:0016539 GO:0016539 GO:0005634 GO:0005634 GO:0005737 GO:0005737 GO:0033588 GO:0033588 GO:0005515
42421	KB663832	4169669	A	T	AMIN000322-RA:p.Ser202Thr	Elongator complex protein 1 [Source:UniProtKB/TrEMBL%3BAcc:A0A182VQJ3]	AMIN000322	GO:0002098 GO:0002098 GO:0016539 GO:0016539 GO:0005634 GO:0005634 GO:0005737 GO:0005737 GO:0033588 GO:0033588 GO:0005515
42425	KB663832	4170174	T	G	AMIN000322-RA:p.Glu33Asp	Elongator complex protein 1 [Source:UniProtKB/TrEMBL%3BAcc:A0A182VQJ3]	AMIN000322	GO:0002098 GO:0002098 GO:0016539 GO:0016539 GO:0005634 GO:0005634 GO:0005737 GO:0005737 GO:0033588 GO:0033588 GO:0005515
42426	KB663832	4170214	A	T	AMIN000322-RA:p.Leu20His	Elongator complex protein 1 [Source:UniProtKB/TrEMBL%3BAcc:A0A182VQJ3]	AMIN000322	GO:0002098 GO:0002098 GO:0016539 GO:0016539 GO:0005634 GO:0005634 GO:0005737 GO:0005737 GO:0033588 GO:0033588 GO:0005515
42435	KB663832	4177902	G	A	AMIN000326-RA:p.Gly54Ser	nuclear pore complex protein Nup121 [Source:Projected from Anopheles gambiae (AGAP003983) VB Community Annotation]	AMIN000326	NA
42454	KB663832	4180991	G	T	AMIN000326-RA:p.Met1052Ile	nuclear pore complex protein Nup121 [Source:Projected from Anopheles gambiae (AGAP003983) VB Community Annotation]	AMIN000326	NA
42455	KB663832	4181035	C	G	AMIN000326-RA:p.Ala1067Gly	nuclear pore complex protein Nup121 [Source:Projected from Anopheles gambiae (AGAP003983) VB Community Annotation]	AMIN000326	NA
42460	KB663832	4181746	T	C	AMIN000326-RA:p.Ile1304Thr	nuclear pore complex protein Nup121 [Source:Projected from Anopheles gambiae (AGAP003983) VB Community Annotation]	AMIN000326	NA
42462	KB663832	4181928	C	G	AMIN000326-RA:p.Pro1365Ala	nuclear pore complex protein Nup121 [Source:Projected from Anopheles gambiae (AGAP003983) VB Community Annotation]	AMIN000326	NA
42495	KB663832	4693043	G	C	AMIN000334-RA:p.Val24Leu	Ig-like domain-containing protein [Source:UniProtKB/TrEMBL%3BAcc:A0A182VQK5]	AMIN000334	NA
42528	KB663832	4810838	A	G	AMIN000341-RA:p.Asn955Ser	ATP-dependent DNA helicase [Source:UniProtKB/TrEMBL%3BAcc:A0A182VQL2]	AMIN000341	GO:0006260 GO:0006260 GO:0006281 GO:0006281 GO:0006310 GO:0006310 GO:0032508 GO:0044237 GO:0044237 GO:0005634 GO:0005634 GO:0000166 GO:0000166 GO:0000166 GO:0003676 GO:0003676 GO:0003678 GO:0003824 GO:0003824 GO:0004386 GO:0004386 GO:0004386 GO:0005524 GO:0005524 GO:0005524 GO:0016787 GO:0043138 GO:0043138
42573	KB663832	4952742	A	T	AMIN000346-RA:p.Thr154Ser	LETM1 and EF-hand domain-containing protein 1%2C mitochondrial precursor [Source:Projected from Anopheles gambiae (AGAP003296) VB Community Annotation]	AMIN000346	GO:0006259 GO:0006259 GO:0005739 GO:0005739 GO:0004531 GO:0004531 GO:0005509 GO:0005509 GO:0043022 GO:0043022
42574	KB663832	4952745	G	T	AMIN000346-RA:p.Ala155Ser	LETM1 and EF-hand domain-containing protein 1%2C mitochondrial precursor [Source:Projected from Anopheles gambiae (AGAP003296) VB Community Annotation]	AMIN000346	GO:0006259 GO:0006259 GO:0005739 GO:0005739 GO:0004531 GO:0004531 GO:0005509 GO:0005509 GO:0043022 GO:0043022
42575	KB663832	4952755	G	A	AMIN000346-RA:p.Ser158Asn	LETM1 and EF-hand domain-containing protein 1%2C mitochondrial precursor [Source:Projected from Anopheles gambiae (AGAP003296) VB Community Annotation]	AMIN000346	GO:0006259 GO:0006259 GO:0005739 GO:0005739 GO:0004531 GO:0004531 GO:0005509 GO:0005509 GO:0043022 GO:0043022
42576	KB663832	4952776	G	A	AMIN000346-RA:p.Ser165Asn	LETM1 and EF-hand domain-containing protein 1%2C mitochondrial precursor [Source:Projected from Anopheles gambiae (AGAP003296) VB Community Annotation]	AMIN000346	GO:0006259 GO:0006259 GO:0005739 GO:0005739 GO:0004531 GO:0004531 GO:0005509 GO:0005509 GO:0043022 GO:0043022
42577	KB663832	4952779	C	T	AMIN000346-RA:p.Thr166Ile	LETM1 and EF-hand domain-containing protein 1%2C mitochondrial precursor [Source:Projected from Anopheles gambiae (AGAP003296) VB Community Annotation]	AMIN000346	GO:0006259 GO:0006259 GO:0005739 GO:0005739 GO:0004531 GO:0004531 GO:0005509 GO:0005509 GO:0043022 GO:0043022
42581	KB663832	4957062	T	C	AMIN000346-RA:p.Leu884Pro	LETM1 and EF-hand domain-containing protein 1%2C mitochondrial precursor [Source:Projected from Anopheles gambiae (AGAP003296) VB Community Annotation]	AMIN000346	GO:0006259 GO:0006259 GO:0005739 GO:0005739 GO:0004531 GO:0004531 GO:0005509 GO:0005509 GO:0043022 GO:0043022
42587	KB663832	4959627	A	G	AMIN000347-RA:p.Trp749Arg	ESF1%2C nucleolar pre-rRNA processing protein homolog [Source:Projected from Anopheles gambiae (AGAP003294) VB Community Annotation]	AMIN000347	GO:0006364 GO:0006364 GO:0005634 GO:0005634
42588	KB663832	4959978	T	A	AMIN000347-RA:p.Thr632Ser	ESF1%2C nucleolar pre-rRNA processing protein homolog [Source:Projected from Anopheles gambiae (AGAP003294) VB Community Annotation]	AMIN000347	GO:0006364 GO:0006364 GO:0005634 GO:0005634
42592	KB663832	4960451	T	C	AMIN000347-RA:p.His474Arg	ESF1%2C nucleolar pre-rRNA processing protein homolog [Source:Projected from Anopheles gambiae (AGAP003294) VB Community Annotation]	AMIN000347	GO:0006364 GO:0006364 GO:0005634 GO:0005634
42593	KB663832	4961081	T	C	AMIN000347-RA:p.His264Arg	ESF1%2C nucleolar pre-rRNA processing protein homolog [Source:Projected from Anopheles gambiae (AGAP003294) VB Community Annotation]	AMIN000347	GO:0006364 GO:0006364 GO:0005634 GO:0005634
42670	KB663832	5291039	T	C	AMIN000360-RA:p.Ser1353Gly	Histone-lysine N-methyltransferase%2C H3 lysine-79 specific [Source:UniProtKB/TrEMBL%3BAcc:A0A182VQN1]	AMIN000360	GO:0006325 GO:0032259 GO:0034729 GO:0034729 GO:0051726 GO:0051726 GO:0005634 GO:0005634 GO:0008168 GO:0016740 GO:0018024 GO:0018024 GO:0018024 GO:0031151 GO:0031151
42736	KB663832	5361829	A	C	AMIN000368-RA:p.Lys24Thr	dynein%2C axonemal%2C heavy chain [Source:Projected from Anopheles gambiae (AGAP003271) VB Community Annotation]	AMIN000368	GO:0007018 GO:0007018 GO:0030286 GO:0030286 GO:0003777 GO:0003777 GO:0005524 GO:0005524
42740	KB663832	5380256	G	T	AMIN000368-RA:p.Cys4636Phe	dynein%2C axonemal%2C heavy chain [Source:Projected from Anopheles gambiae (AGAP003271) VB Community Annotation]	AMIN000368	GO:0007018 GO:0007018 GO:0030286 GO:0030286 GO:0003777 GO:0003777 GO:0005524 GO:0005524
42749	KB663832	5391047	A	T	AMIN000369-RA:p.Leu6*	diueretic hormone [Source:Projected from Anopheles gambiae (AGAP003269) VB Community Annotation]	AMIN000369	NA
42763	KB663832	5555948	A	T	AMIN016061-RA:p.Ser193Thr	histone acetyltransferase [Source:Projected from Anopheles gambiae (AGAP003264) VB Community Annotation]	AMIN016061	GO:0006325 GO:0006325 GO:0006348 GO:0006348 GO:0016573 GO:0016573 GO:0000781 GO:0000781 GO:0005634 GO:0005634 GO:0004402 GO:0004402 GO:0042393 GO:0042393
42783	KB663832	5594610	C	T	AMIN000375-RA:p.Asp497Asn	ZP domain-containing protein [Source:UniProtKB/TrEMBL%3BAcc:A0A182VQP6]	AMIN000375	NA
42784	KB663832	5594643	C	A	AMIN000375-RA:p.Ala486Ser	ZP domain-containing protein [Source:UniProtKB/TrEMBL%3BAcc:A0A182VQP6]	AMIN000375	NA
42799	KB663832	5658105	G	C	AMIN015548-RA:p.Ser25Thr	Gustatory receptor [Source:UniProtKB/TrEMBL%3BAcc:A0A182WQR1]	AMIN015548	GO:0007165 GO:0007165 GO:0050912 GO:0050912 GO:0016020 GO:0016021 GO:0016021 GO:0016021 GO:0008527 GO:0008527
42815	KB663832	5681042	T	G	AMIN015592-RA:p.Leu70Val	Gustatory receptor [Source:UniProtKB/TrEMBL%3BAcc:A0A182WQV6]	AMIN015592	GO:0007165 GO:0007165 GO:0050912 GO:0050912 GO:0016020 GO:0016021 GO:0016021 GO:0016021 GO:0008527 GO:0008527
42816	KB663832	5684289	A	C	AMIN000380-RA:p.Ile153Leu	CLIP-domain serine protease [Source:Projected from Anopheles gambiae (AGAP013184) VB Community Annotation]	AMIN000380	GO:0006508 GO:0006508 GO:0005576 GO:0004252 GO:0004252
42818	KB663832	5684394	C	A	AMIN000380-RA:p.Thr163Lys	CLIP-domain serine protease [Source:Projected from Anopheles gambiae (AGAP013184) VB Community Annotation]	AMIN000380	GO:0006508 GO:0006508 GO:0005576 GO:0004252 GO:0004252
42820	KB663832	5684646	C	G	AMIN000380-RA:p.Leu225Val	CLIP-domain serine protease [Source:Projected from Anopheles gambiae (AGAP013184) VB Community Annotation]	AMIN000380	GO:0006508 GO:0006508 GO:0005576 GO:0004252 GO:0004252
42868	KB663832	5860530	C	G	AMIN000390-RA:p.Ala448Pro	Tubulin alpha chain [Source:UniProtKB/TrEMBL%3BAcc:A0A182VQQ9]	AMIN000390	GO:0007010 GO:0007017 GO:0007017 GO:0005737 GO:0005737 GO:0005856 GO:0005874 GO:0005874 GO:0005874 GO:0000166 GO:0003924 GO:0003924 GO:0003924 GO:0005200 GO:0005200 GO:0005525 GO:0005525 GO:0005525
42873	KB663832	5863702	C	T	AMIN000391-RA:p.Arg428Gln	CHK domain-containing protein [Source:UniProtKB/TrEMBL%3BAcc:A0A182VQR0]	AMIN000391	NA
42885	KB663832	5930630	T	G	AMIN000393-RA:p.Met140Leu	Ig-like domain-containing protein [Source:UniProtKB/TrEMBL%3BAcc:A0A182VQR2]	AMIN000393	NA
42889	KB663832	5930657	T	A	AMIN000393-RA:p.Ser131Cys	Ig-like domain-containing protein [Source:UniProtKB/TrEMBL%3BAcc:A0A182VQR2]	AMIN000393	NA
42908	KB663832	6137474	A	G	AMIN000396-RA:p.Ile16Val	NADH dehydrogenase (ubiquinone) iron-sulfur protein 7%2C mitochondrial [Source:Projected from Anopheles gambiae (AGAP003231) VB Community Annotation]	AMIN000396	GO:0055114 GO:0055114 GO:0008137 GO:0008137 GO:0046872 GO:0046872 GO:0048038 GO:0048038 GO:0051536 GO:0051536 GO:0051536 GO:0051539 GO:0051539 GO:0051539
42912	KB663832	6147157	T	C	AMIN000400-RA:p.Leu30Pro	nucleoside-diphosphate kinase [Source:Projected from Anopheles gambiae (AGAP003227) VB Community Annotation]	AMIN000400	GO:0006165 GO:0004550 GO:0004550 GO:0005524 GO:0005524
42913	KB663832	6147159	G	A	AMIN000400-RA:p.Val31Ile	nucleoside-diphosphate kinase [Source:Projected from Anopheles gambiae (AGAP003227) VB Community Annotation]	AMIN000400	GO:0006165 GO:0004550 GO:0004550 GO:0005524 GO:0005524
42914	KB663832	6147171	G	A	AMIN000400-RA:p.Gly35Arg	nucleoside-diphosphate kinase [Source:Projected from Anopheles gambiae (AGAP003227) VB Community Annotation]	AMIN000400	GO:0006165 GO:0004550 GO:0004550 GO:0005524 GO:0005524
42934	KB663832	6160772	G	C	AMIN000401-RA:p.Glu3613Asp	dynein heavy chain [Source:Projected from Anopheles gambiae (AGAP003226) VB Community Annotation]	AMIN000401	GO:0007018 GO:0007018 GO:0030286 GO:0030286 GO:0003777 GO:0003777 GO:0005524 GO:0005524
42939	KB663832	6161416	G	T	AMIN000401-RA:p.Gly3805Val	dynein heavy chain [Source:Projected from Anopheles gambiae (AGAP003226) VB Community Annotation]	AMIN000401	GO:0007018 GO:0007018 GO:0030286 GO:0030286 GO:0003777 GO:0003777 GO:0005524 GO:0005524
42957	KB663832	6165111	T	G	AMIN000404-RA:p.Lys850Gln	phosphatidylinositol glycan%2C class N [Source:Projected from Anopheles gambiae (AGAP003222) VB Community Annotation]	AMIN000404	GO:0006506 GO:0006506 GO:0005789 GO:0005789 GO:0016020 GO:0016021 GO:0016021 GO:0016021 GO:0003824 GO:0003824 GO:0016740 GO:0016740 GO:0051377 GO:0051377
42960	KB663832	6165373	C	A	AMIN000404-RA:p.Val789Leu	phosphatidylinositol glycan%2C class N [Source:Projected from Anopheles gambiae (AGAP003222) VB Community Annotation]	AMIN000404	GO:0006506 GO:0006506 GO:0005789 GO:0005789 GO:0016020 GO:0016021 GO:0016021 GO:0016021 GO:0003824 GO:0003824 GO:0016740 GO:0016740 GO:0051377 GO:0051377
42962	KB663832	6165959	T	A	AMIN000404-RA:p.Leu664Phe	phosphatidylinositol glycan%2C class N [Source:Projected from Anopheles gambiae (AGAP003222) VB Community Annotation]	AMIN000404	GO:0006506 GO:0006506 GO:0005789 GO:0005789 GO:0016020 GO:0016021 GO:0016021 GO:0016021 GO:0003824 GO:0003824 GO:0016740 GO:0016740 GO:0051377 GO:0051377
42975	KB663832	6166984	T	C	AMIN000404-RA:p.Thr408Ala	phosphatidylinositol glycan%2C class N [Source:Projected from Anopheles gambiae (AGAP003222) VB Community Annotation]	AMIN000404	GO:0006506 GO:0006506 GO:0005789 GO:0005789 GO:0016020 GO:0016021 GO:0016021 GO:0016021 GO:0003824 GO:0003824 GO:0016740 GO:0016740 GO:0051377 GO:0051377
43023	KB663832	6241137	G	C	AMIN000415-RA:p.His1467Gln	TATA-binding protein-associated factor [Source:Projected from Anopheles gambiae (AGAP001820) VB Community Annotation]	AMIN000415	GO:0005524 GO:0005524
43033	KB663832	6244931	A	T	AMIN000415-RA:p.Cys203Ser	TATA-binding protein-associated factor [Source:Projected from Anopheles gambiae (AGAP001820) VB Community Annotation]	AMIN000415	GO:0005524 GO:0005524
43060	KB663832	6530493	C	G	AMIN000425-RA:p.Gly2479Ala	lipophorin [Source:Projected from Anopheles gambiae (AGAP001826) VB Community Annotation]	AMIN000425	GO:0006869 GO:0006869 GO:0005319 GO:0005319
43066	KB663832	6532844	T	A	AMIN000425-RA:p.Glu1695Asp	lipophorin [Source:Projected from Anopheles gambiae (AGAP001826) VB Community Annotation]	AMIN000425	GO:0006869 GO:0006869 GO:0005319 GO:0005319
43083	KB663832	6711618	A	G	AMIN000427-RA:p.Ser700Pro	hypoxia up-regulated [Source:Projected from Anopheles gambiae (AGAP001827) VB Community Annotation]	AMIN000427	GO:0016020 GO:0016021 GO:0016021
43087	KB663832	6952411	A	T	AMIN000429-RA:p.Glu11Val	N-glycosylase/DNA lyase [Source:Projected from Anopheles gambiae (AGAP001854) VB Community Annotation]	AMIN000429	GO:0006281 GO:0006281 GO:0006284 GO:0006284 GO:0006289 GO:0006289 GO:0003677 GO:0003677 GO:0003684 GO:0003684 GO:0003824 GO:0003824 GO:0008534 GO:0008534
43090	KB663832	6952823	G	A	AMIN000429-RA:p.Ala126Thr	N-glycosylase/DNA lyase [Source:Projected from Anopheles gambiae (AGAP001854) VB Community Annotation]	AMIN000429	GO:0006281 GO:0006281 GO:0006284 GO:0006284 GO:0006289 GO:0006289 GO:0003677 GO:0003677 GO:0003684 GO:0003684 GO:0003824 GO:0003824 GO:0008534 GO:0008534
43094	KB663832	6953377	A	C	AMIN000429-RA:p.Gln286His	N-glycosylase/DNA lyase [Source:Projected from Anopheles gambiae (AGAP001854) VB Community Annotation]	AMIN000429	GO:0006281 GO:0006281 GO:0006284 GO:0006284 GO:0006289 GO:0006289 GO:0003677 GO:0003677 GO:0003684 GO:0003684 GO:0003824 GO:0003824 GO:0008534 GO:0008534
43095	KB663832	6953408	A	T	AMIN000429-RA:p.Ser297Cys	N-glycosylase/DNA lyase [Source:Projected from Anopheles gambiae (AGAP001854) VB Community Annotation]	AMIN000429	GO:0006281 GO:0006281 GO:0006284 GO:0006284 GO:0006289 GO:0006289 GO:0003677 GO:0003677 GO:0003684 GO:0003684 GO:0003824 GO:0003824 GO:0008534 GO:0008534
43112	KB663832	6981376	C	T	AMIN000431-RA:p.Gly44Asp	ATP-binding cassette transporter (ABC transporter) family G member [Source:Projected from Anopheles gambiae (AGAP029451) VB Community Annotation]	AMIN000431	GO:0016020 GO:0016020 GO:0016020 GO:0016021 GO:0016021 GO:0000166 GO:0005524 GO:0005524 GO:0005524 GO:0016887 GO:0016887
43128	KB663832	7161383	T	A	AMIN000436-RA:p.Phe72Tyr	cytochrome P450	AMIN000436	GO:0055114 GO:0055114 GO:0005506 GO:0005506 GO:0016705 GO:0016705 GO:0020037 GO:0020037
43131	KB663832	7162421	T	C	AMIN000436-RA:p.Val393Ala	cytochrome P450	AMIN000436	GO:0055114 GO:0055114 GO:0005506 GO:0005506 GO:0016705 GO:0016705 GO:0020037 GO:0020037
43134	KB663832	7163519	A	C	AMIN000436-RA:p.Asn612Thr	cytochrome P450	AMIN000436	GO:0055114 GO:0055114 GO:0005506 GO:0005506 GO:0016705 GO:0016705 GO:0020037 GO:0020037
43135	KB663832	7163548	C	T	AMIN000436-RA:p.His622Tyr	cytochrome P450	AMIN000436	GO:0055114 GO:0055114 GO:0005506 GO:0005506 GO:0016705 GO:0016705 GO:0020037 GO:0020037
43165	KB663832	7188851	A	G	AMIN014043-RA:p.Met152Thr	RING-type domain-containing protein [Source:UniProtKB/TrEMBL%3BAcc:A0A182WMT2]	AMIN014043	NA
43181	KB663832	7287729	G	C	AMIN000443-RA:p.Asn439Lys	Ro ribonucleoprotein autoantigen [Source:Projected from Anopheles gambiae (AGAP001871) VB Community Annotation]	AMIN000443	GO:0003723 GO:0003723
43221	KB663832	7359888	C	T	AMIN000449-RA:p.Ala171Thr	bZIP factor%2C other [Source:Projected from Anopheles gambiae (AGAP001880) VB Community Annotation]	AMIN000449	GO:0006355 GO:0006355 GO:0006357 GO:0006357 GO:0032502 GO:0032502 GO:0005634 GO:0005634 GO:0003700 GO:0003700 GO:0043565 GO:0043565
43261	KB663832	7445048	A	C	AMIN000455-RA:p.Lys11Asn	WD repeat-containing protein [Source:Projected from Anopheles gambiae (AGAP001885) VB Community Annotation]	AMIN000455	GO:0005515
43265	KB663832	7446229	G	T	AMIN000455-RA:p.Ser405Ile	WD repeat-containing protein [Source:Projected from Anopheles gambiae (AGAP001885) VB Community Annotation]	AMIN000455	GO:0005515
43290	KB663832	7489003	T	A	AMIN000460-RA:p.Glu516Val	F-box and leucine-rich repeat protein 10/11 [Source:Projected from Anopheles gambiae (AGAP001895) VB Community Annotation]	AMIN000460	GO:0003677 GO:0003677 GO:0005515 GO:0008270 GO:0008270
43336	KB663832	7521894	C	G	AMIN000466-RA:p.His913Asp	DNA helicase MCM9 [Source:Projected from Anopheles gambiae (AGAP001901) VB Community Annotation]	AMIN000466	GO:0006260 GO:0006260 GO:0006270 GO:0006270 GO:0000166 GO:0003677 GO:0003677 GO:0003677 GO:0005524 GO:0005524 GO:0005524
43342	KB663832	7522153	C	A	AMIN000466-RA:p.Ala999Glu	DNA helicase MCM9 [Source:Projected from Anopheles gambiae (AGAP001901) VB Community Annotation]	AMIN000466	GO:0006260 GO:0006260 GO:0006270 GO:0006270 GO:0000166 GO:0003677 GO:0003677 GO:0003677 GO:0005524 GO:0005524 GO:0005524
43372	KB663832	7554594	A	C	AMIN000471-RA:p.Lys353Gln	glyceronephosphate O-acyltransferase [Source:Projected from Anopheles gambiae (AGAP001908) VB Community Annotation]	AMIN000471	GO:0044255 GO:0044255 GO:0008374 GO:0008374 GO:0016740 GO:0016746 GO:0016746 GO:0016746
43374	KB663832	7555440	A	C	AMIN000471-RA:p.Lys635Gln	glyceronephosphate O-acyltransferase [Source:Projected from Anopheles gambiae (AGAP001908) VB Community Annotation]	AMIN000471	GO:0044255 GO:0044255 GO:0008374 GO:0008374 GO:0016740 GO:0016746 GO:0016746 GO:0016746
43375	KB663832	7555660	A	G	AMIN000471-RA:p.Gln686Arg	glyceronephosphate O-acyltransferase [Source:Projected from Anopheles gambiae (AGAP001908) VB Community Annotation]	AMIN000471	GO:0044255 GO:0044255 GO:0008374 GO:0008374 GO:0016740 GO:0016746 GO:0016746 GO:0016746
43394	KB663832	7581261	G	A	AMIN000478-RA:p.Arg17His	Gustatory receptor [Source:UniProtKB/TrEMBL%3BAcc:A0A182VQZ7]	AMIN000478	GO:0007165 GO:0007165 GO:0050909 GO:0050909 GO:0005886 GO:0005886 GO:0016020 GO:0016021 GO:0016021 GO:0016021
43410	KB663832	7649497	C	T	AMIN000481-RA:p.Ala371Val	MRG domain-containing protein [Source:UniProtKB/TrEMBL%3BAcc:A0A182VR00]	AMIN000481	NA
43411	KB663832	7650168	G	T	AMIN000481-RA:p.Val505Leu	MRG domain-containing protein [Source:UniProtKB/TrEMBL%3BAcc:A0A182VR00]	AMIN000481	NA
43455	KB663832	8018638	G	A	AMIN000486-RA:p.Thr198Ile	nucleosome assembly protein 1-like [Source:Projected from Anopheles gambiae (AGAP001928) VB Community Annotation]	AMIN000486	GO:0006334 GO:0006334 GO:0005634 GO:0005634
43474	KB663832	8040232	C	A	AMIN000489-RA:p.Pro83His	Metalloendopeptidase [Source:UniProtKB/TrEMBL%3BAcc:A0A182VR08]	AMIN000489	GO:0006508 GO:0006508 GO:0006508 GO:0018996 GO:0018996 GO:0004222 GO:0004222 GO:0004222 GO:0008233 GO:0008237 GO:0008237 GO:0008237 GO:0008270 GO:0008270 GO:0016787 GO:0046872
43486	KB663832	8061182	A	T	AMIN000491-RA:p.Lys588Asn	kinase [Source:Projected from Anopheles gambiae (AGAP001933) VB Community Annotation]	AMIN000491	GO:0006468 GO:0006468 GO:0004672 GO:0004672 GO:0005524 GO:0005524
43495	KB663832	8339808	A	G	AMIN000497-RA:p.Ile4Val	bifunctional lysine-specific demethylase and histidyl-hydroxylase NO66 [Source:Projected from Anopheles gambiae (AGAP001938) VB Community Annotation]	AMIN000497	GO:0055114 GO:0070544 GO:0005634 GO:0005634 GO:0005506 GO:0005506 GO:0016491 GO:0016706 GO:0046872 GO:0051213 GO:0051864 GO:0051864
43506	KB663832	8341538	G	A	AMIN000497-RA:p.Val558Ile	bifunctional lysine-specific demethylase and histidyl-hydroxylase NO66 [Source:Projected from Anopheles gambiae (AGAP001938) VB Community Annotation]	AMIN000497	GO:0055114 GO:0070544 GO:0005634 GO:0005634 GO:0005506 GO:0005506 GO:0016491 GO:0016706 GO:0046872 GO:0051213 GO:0051864 GO:0051864
43513	KB663832	8343577	G	C	AMIN000498-RA:p.Ser217Thr	DUF4781 domain-containing protein [Source:UniProtKB/TrEMBL%3BAcc:A0A182VR17]	AMIN000498	NA
43525	KB663832	8344315	T	A	AMIN000498-RA:p.Ser427Thr	DUF4781 domain-containing protein [Source:UniProtKB/TrEMBL%3BAcc:A0A182VR17]	AMIN000498	NA
43550	KB663832	8349001	C	A	AMIN000499-RA:p.Ala274Ser	maltase [Source:Projected from Anopheles gambiae (AGAP001939) VB Community Annotation]	AMIN000499	GO:0006614 GO:0006614 GO:0048500 GO:0048500 GO:0005515 GO:0008312 GO:0008312
43556	KB663832	8351260	G	C	AMIN000501-RA:p.Gly64Ala	phosphatidic acid phosphatase type 2 domain-containing protein 1B [Source:Projected from Anopheles gambiae (AGAP001941) VB Community Annotation]	AMIN000501	GO:0006644 GO:0046839 GO:0046839 GO:0016020 GO:0016021 GO:0016021 GO:0008195 GO:0008195
43693	KB663832	8553352	T	A	AMIN000522-RA:p.Ile1162Leu	PWWP domain-containing protein [Source:UniProtKB/TrEMBL%3BAcc:A0A182VR41]	AMIN000522	NA
43698	KB663832	8553946	C	G	AMIN000522-RA:p.Ala964Pro	PWWP domain-containing protein [Source:UniProtKB/TrEMBL%3BAcc:A0A182VR41]	AMIN000522	NA
43700	KB663832	8554072	C	T	AMIN000522-RA:p.Gly922Ser	PWWP domain-containing protein [Source:UniProtKB/TrEMBL%3BAcc:A0A182VR41]	AMIN000522	NA
43702	KB663832	8554347	G	A	AMIN000522-RA:p.Ala830Val	PWWP domain-containing protein [Source:UniProtKB/TrEMBL%3BAcc:A0A182VR41]	AMIN000522	NA
43709	KB663832	8555391	A	G	AMIN000522-RA:p.Ile482Thr	PWWP domain-containing protein [Source:UniProtKB/TrEMBL%3BAcc:A0A182VR41]	AMIN000522	NA
43711	KB663832	8555505	A	T	AMIN000522-RA:p.Ile444Asn	PWWP domain-containing protein [Source:UniProtKB/TrEMBL%3BAcc:A0A182VR41]	AMIN000522	NA
43713	KB663832	8555689	C	T	AMIN000522-RA:p.Ala383Thr	PWWP domain-containing protein [Source:UniProtKB/TrEMBL%3BAcc:A0A182VR41]	AMIN000522	NA
43717	KB663832	8555913	G	A	AMIN000522-RA:p.Ser308Phe	PWWP domain-containing protein [Source:UniProtKB/TrEMBL%3BAcc:A0A182VR41]	AMIN000522	NA
43724	KB663832	8559182	G	T	AMIN015788-RA:p.Gln108His	mono-ADP-ribosyltransferase sirtuin [Source:Projected from Anopheles gambiae (AGAP001458) VB Community Annotation]	AMIN015788	GO:0070403 GO:0070403
43736	KB663832	8622937	A	G	AMIN000527-RA:p.Leu609Pro	DEAH (Asp-Glu-Ala-His) box polypeptide [Source:Projected from Anopheles gambiae (AGAP001338) VB Community Annotation]	AMIN000527	GO:0006506 GO:0006506 GO:0097502 GO:0016020 GO:0016021 GO:0016021 GO:0000166 GO:0003676 GO:0003676 GO:0004386 GO:0004386 GO:0004584 GO:0004584 GO:0005524 GO:0005524 GO:0005524 GO:0016787
43823	KB663832	8953997	A	C	AMIN000545-RA:p.Ile774Leu	polyadenylation factor subunit [Source:Projected from Anopheles gambiae (AGAP001362) VB Community Annotation]	AMIN000545	GO:0005515
43855	KB663832	9359110	T	C	AMIN000554-RA:p.Arg183Gly	D-aminoacyl-tRNA deacylase [Source:UniProtKB/TrEMBL%3BAcc:A0A182VR71]	AMIN000554	GO:0006399 GO:0106074 GO:0005737 GO:0005737 GO:0005737 GO:0000049 GO:0000049 GO:0002161 GO:0002161 GO:0003723 GO:0016787 GO:0051499 GO:0051499 GO:0051499
43856	KB663832	9359145	C	G	AMIN000554-RA:p.Gly171Ala	D-aminoacyl-tRNA deacylase [Source:UniProtKB/TrEMBL%3BAcc:A0A182VR71]	AMIN000554	GO:0006399 GO:0106074 GO:0005737 GO:0005737 GO:0005737 GO:0000049 GO:0000049 GO:0002161 GO:0002161 GO:0003723 GO:0016787 GO:0051499 GO:0051499 GO:0051499
43877	KB663832	9497769	G	C	AMIN015792-RA:p.Glu356Asp	serine protease inhibitor (serpin) 12	AMIN015792	GO:0005615 GO:0005615
43884	KB663832	9501879	A	C	AMIN015791-RA:p.Gln211His	serine protease inhibitor (serpin) 17	AMIN015791	GO:0005615 GO:0005615
43885	KB663832	9502113	A	C	AMIN015791-RA:p.Met264Leu	serine protease inhibitor (serpin) 17	AMIN015791	GO:0005615 GO:0005615
43887	KB663832	9504242	T	A	AMIN015790-RA:p.His45Gln	serine protease inhibitor (serpin) 11	AMIN015790	GO:0005615 GO:0005615
43888	KB663832	9504262	C	T	AMIN015790-RA:p.Ala52Val	serine protease inhibitor (serpin) 11	AMIN015790	GO:0005615 GO:0005615
43901	KB663832	9582127	A	C	AMIN000563-RA:p.Ser70Ala	mRNA binding protein [Source:Projected from Anopheles gambiae (AGAP013112) VB Community Annotation]	AMIN000563	GO:0003723 GO:0003723
43907	KB663832	9615325	C	G	AMIN000564-RA:p.Ala1552Pro	remodeling and spacing factor [Source:Projected from Anopheles gambiae (AGAP001386) VB Community Annotation]	AMIN000564	GO:0006355 GO:0006355 GO:0031213 GO:0031213 GO:0046872 GO:0046872
43910	KB663832	9616262	G	T	AMIN000564-RA:p.Asp1239Glu	remodeling and spacing factor [Source:Projected from Anopheles gambiae (AGAP001386) VB Community Annotation]	AMIN000564	GO:0006355 GO:0006355 GO:0031213 GO:0031213 GO:0046872 GO:0046872
43914	KB663832	9618049	C	T	AMIN000564-RA:p.Gly669Glu	remodeling and spacing factor [Source:Projected from Anopheles gambiae (AGAP001386) VB Community Annotation]	AMIN000564	GO:0006355 GO:0006355 GO:0031213 GO:0031213 GO:0046872 GO:0046872
43927	KB663832	9618830	T	C	AMIN000564-RA:p.Ser409Gly	remodeling and spacing factor [Source:Projected from Anopheles gambiae (AGAP001386) VB Community Annotation]	AMIN000564	GO:0006355 GO:0006355 GO:0031213 GO:0031213 GO:0046872 GO:0046872
43952	KB663832	9673904	A	T	AMIN015494-RA:p.Glu315Val	homeobox protein HEX [Source:Projected from Anopheles gambiae (AGAP001389) VB Community Annotation]	AMIN015494	GO:0006355 GO:0006355 GO:0005634 GO:0005634 GO:0003677 GO:0003677 GO:0003677 GO:0043565 GO:0043565
43958	KB663832	9684313	G	A	AMIN000570-RA:p.Thr445Ile	SAGA-associated factor 11 homolog [Source:UniProtKB/TrEMBL%3BAcc:A0A182VR85]	AMIN000570	GO:0006325 GO:0016578 GO:0016578 GO:0045893 GO:0045893 GO:0055085 GO:0055085 GO:0000124 GO:0000124 GO:0005634 GO:0016020 GO:0016021 GO:0016021 GO:0016021 GO:0071819 GO:0071819 GO:0003713 GO:0003713 GO:0008270 GO:0008270 GO:0022857 GO:0022857 GO:0046872
43960	KB663832	9686187	A	G	AMIN000570-RA:p.Val415Ala	SAGA-associated factor 11 homolog [Source:UniProtKB/TrEMBL%3BAcc:A0A182VR85]	AMIN000570	GO:0006325 GO:0016578 GO:0016578 GO:0045893 GO:0045893 GO:0055085 GO:0055085 GO:0000124 GO:0000124 GO:0005634 GO:0016020 GO:0016021 GO:0016021 GO:0016021 GO:0071819 GO:0071819 GO:0003713 GO:0003713 GO:0008270 GO:0008270 GO:0022857 GO:0022857 GO:0046872
43962	KB663832	9686286	T	C	AMIN000570-RA:p.Tyr400Cys	SAGA-associated factor 11 homolog [Source:UniProtKB/TrEMBL%3BAcc:A0A182VR85]	AMIN000570	GO:0006325 GO:0016578 GO:0016578 GO:0045893 GO:0045893 GO:0055085 GO:0055085 GO:0000124 GO:0000124 GO:0005634 GO:0016020 GO:0016021 GO:0016021 GO:0016021 GO:0071819 GO:0071819 GO:0003713 GO:0003713 GO:0008270 GO:0008270 GO:0022857 GO:0022857 GO:0046872
44018	KB663832	9738851	A	G	AMIN000580-RA:p.Asn712Asp	DNA polymerase eta [Source:Projected from Anopheles gambiae (AGAP001404) VB Community Annotation]	AMIN000580	GO:0006281 GO:0006281 GO:0003684 GO:0003684
44104	KB663832	10556152	C	T	AMIN000603-RA:p.Ala1954Thr	endoribonuclease Dicer [Source:Projected from Anopheles gambiae (AGAP002836) VB Community Annotation]	AMIN000603	GO:0006396 GO:0006396 GO:0031047 GO:0031047 GO:0090501 GO:0090502 GO:0003723 GO:0003723 GO:0004525 GO:0004525 GO:0005515 GO:0016891 GO:0016891
44111	KB663832	10558190	T	C	AMIN000603-RA:p.Asn1436Ser	endoribonuclease Dicer [Source:Projected from Anopheles gambiae (AGAP002836) VB Community Annotation]	AMIN000603	GO:0006396 GO:0006396 GO:0031047 GO:0031047 GO:0090501 GO:0090502 GO:0003723 GO:0003723 GO:0004525 GO:0004525 GO:0005515 GO:0016891 GO:0016891
44120	KB663832	10562325	G	T	AMIN000603-RA:p.Gln429Lys	endoribonuclease Dicer [Source:Projected from Anopheles gambiae (AGAP002836) VB Community Annotation]	AMIN000603	GO:0006396 GO:0006396 GO:0031047 GO:0031047 GO:0090501 GO:0090502 GO:0003723 GO:0003723 GO:0004525 GO:0004525 GO:0005515 GO:0016891 GO:0016891
44136	KB663832	10697056	G	A	AMIN000611-RA:p.Ala78Thr	ATP-dependent RNA helicase spindle-E [Source:Projected from Anopheles gambiae (AGAP002829) VB Community Annotation]	AMIN000611	GO:0000166 GO:0003676 GO:0003676 GO:0004386 GO:0004386 GO:0005524 GO:0005524 GO:0005524 GO:0016787
44206	KB663832	11065144	C	G	AMIN000626-RA:p.Arg436Ser	Zinc finger CCCH-type with G patch domain-containing protein [Source:Projected from Anopheles gambiae (AGAP002111) UniProtKB/Swiss-Prot%3BAcc:Q7PYU6]	AMIN000626	GO:0003676 GO:0003676 GO:0046872 GO:0046872 GO:0046872
44211	KB663832	11066237	G	T	AMIN000626-RA:p.Thr72Asn	Zinc finger CCCH-type with G patch domain-containing protein [Source:Projected from Anopheles gambiae (AGAP002111) UniProtKB/Swiss-Prot%3BAcc:Q7PYU6]	AMIN000626	GO:0003676 GO:0003676 GO:0046872 GO:0046872 GO:0046872
[truncated: 937 more rows]

## Sheet: g1 vs. g3
Table S4. List of significant differential SNPs between COW (g1) and Human Landing Outdoor (g3) groups
[truncated: 2,949 more rows]

[truncated: 1 more sheets: g2 vs. g3]
