# Supplementary material for: Genetic variation in olfactory pathways associated with host-seeking behavior in natural populations of Anopheles minimus, a primary malaria vector in western Thailand
Source: Parasit Vectors. 2025 Sep 24;18:385. doi: 10.1186/s13071-025-07029-x (PMC12462203; doi:10.1186/s13071-025-07029-x)
Supplement: Supplementary file 4 — Supplementary material 4. Tables S6–S9. List of significantly enriched GO terms of mutual nsSNPs between COW versus HLI and COW versus HLO comparisons. [file 13071_2025_7029_MOESM4_ESM.xls]

## Sheet: all gene sets
Table S6. List of significantly enriched GO terms in all gene sets
Enrichment FDR	nGenes	Pathway Genes	Fold Enrichment	Pathway	Genes
1.58365e-15	240	3087	1.65564	GO:0003824 catalytic activity	AMIN000046 AMIN000126 AMIN000127 AMIN000142 AMIN000154 AMIN000158 AMIN000311 AMIN000341 AMIN000360 AMIN000380 AMIN000390 AMIN000396 AMIN000401 AMIN000415 AMIN000460 AMIN000466 AMIN000489 AMIN000554 AMIN000603 AMIN000611 AMIN000649 AMIN000670 AMIN000711 AMIN000749 AMIN000792 AMIN000821 AMIN000871 AMIN000875 AMIN000952 AMIN001011 AMIN001028 AMIN001124 AMIN001269 AMIN001308 AMIN001440 AMIN001466 AMI…
2.03987e-12	325	4940	1.40103	GO:0005488 binding	AMIN000007 AMIN000046 AMIN000051 AMIN000126 AMIN000127 AMIN000142 AMIN000154 AMIN000158 AMIN000162 AMIN000216 AMIN000231 AMIN000247 AMIN000311 AMIN000322 AMIN000341 AMIN000390 AMIN000396 AMIN000401 AMIN000415 AMIN000455 AMIN000460 AMIN000466 AMIN000489 AMIN000499 AMIN000545 AMIN000554 AMIN000563 AMIN000564 AMIN000603 AMIN000611 AMIN000626 AMIN000630 AMIN000649 AMIN000670 AMIN000686 AMIN000711 AMI…
2.51092e-10	300	4599	1.38915	GO:0009987 cellular process	AMIN000046 AMIN000051 AMIN000081 AMIN000083 AMIN000127 AMIN000142 AMIN000154 AMIN000158 AMIN000216 AMIN000221 AMIN000231 AMIN000247 AMIN000311 AMIN000322 AMIN000341 AMIN000347 AMIN000360 AMIN000390 AMIN000396 AMIN000401 AMIN000415 AMIN000466 AMIN000478 AMIN000486 AMIN000499 AMIN000545 AMIN000554 AMIN000564 AMIN000603 AMIN000611 AMIN000626 AMIN000630 AMIN000649 AMIN000670 AMIN000686 AMIN000749 AMI…
3.06388e-08	207	2963	1.48775	GO:0044238 primary metabolic process	AMIN000046 AMIN000127 AMIN000142 AMIN000154 AMIN000158 AMIN000216 AMIN000247 AMIN000311 AMIN000322 AMIN000341 AMIN000347 AMIN000360 AMIN000380 AMIN000466 AMIN000489 AMIN000545 AMIN000554 AMIN000564 AMIN000603 AMIN000626 AMIN000630 AMIN000649 AMIN000686 AMIN000871 AMIN000934 AMIN000952 AMIN001064 AMIN001124 AMIN001269 AMIN001307 AMIN001308 AMIN001361 AMIN001399 AMIN001485 AMIN001535 AMIN001551 AMI…
3.06388e-08	193	2710	1.51663	GO:0006807 nitrogen compound metabolic process	AMIN000046 AMIN000127 AMIN000142 AMIN000154 AMIN000158 AMIN000216 AMIN000247 AMIN000311 AMIN000322 AMIN000341 AMIN000347 AMIN000360 AMIN000380 AMIN000466 AMIN000489 AMIN000545 AMIN000554 AMIN000564 AMIN000603 AMIN000626 AMIN000630 AMIN000649 AMIN000686 AMIN000871 AMIN000934 AMIN000952 AMIN001064 AMIN001124 AMIN001163 AMIN001269 AMIN001307 AMIN001308 AMIN001361 AMIN001399 AMIN001485 AMIN001535 AMI…
4.0547e-08	214	3115	1.46301	GO:0071704 organic substance metabolic process	AMIN000046 AMIN000127 AMIN000142 AMIN000154 AMIN000158 AMIN000216 AMIN000247 AMIN000311 AMIN000322 AMIN000341 AMIN000347 AMIN000360 AMIN000380 AMIN000466 AMIN000489 AMIN000545 AMIN000554 AMIN000564 AMIN000603 AMIN000611 AMIN000626 AMIN000630 AMIN000649 AMIN000686 AMIN000871 AMIN000934 AMIN000952 AMIN001064 AMIN001124 AMIN001269 AMIN001307 AMIN001308 AMIN001361 AMIN001399 AMIN001485 AMIN001535 AMI…
7.63419e-08	33	203	3.46186	GO:0050877 nervous system process	AMIN000478 AMIN001339 AMIN001806 AMIN001807 AMIN002342 AMIN002733 AMIN003077 AMIN003684 AMIN003841 AMIN003926 AMIN003930 AMIN004963 AMIN006011 AMIN006387 AMIN008812 AMIN009383 AMIN009915 AMIN009919 AMIN010673 AMIN011060 AMIN011299 AMIN011446 AMIN015480 AMIN015538 AMIN015553 AMIN015555 AMIN015591 AMIN015592 AMIN015596 AMIN015628 AMIN015629 AMIN015653 AMIN015654
8.6918e-08	33	205	3.42809	GO:0003008 system process	AMIN000478 AMIN001339 AMIN001806 AMIN001807 AMIN002342 AMIN002733 AMIN003077 AMIN003684 AMIN003841 AMIN003926 AMIN003930 AMIN004963 AMIN006011 AMIN006387 AMIN008812 AMIN009383 AMIN009915 AMIN009919 AMIN010673 AMIN011060 AMIN011299 AMIN011446 AMIN015480 AMIN015538 AMIN015553 AMIN015555 AMIN015591 AMIN015592 AMIN015596 AMIN015628 AMIN015629 AMIN015653 AMIN015654
8.87631e-08	220	3268	1.43361	GO:0008152 metabolic process	AMIN000046 AMIN000127 AMIN000142 AMIN000154 AMIN000158 AMIN000216 AMIN000247 AMIN000311 AMIN000322 AMIN000341 AMIN000347 AMIN000360 AMIN000380 AMIN000396 AMIN000466 AMIN000489 AMIN000545 AMIN000554 AMIN000564 AMIN000603 AMIN000611 AMIN000626 AMIN000630 AMIN000649 AMIN000686 AMIN000871 AMIN000934 AMIN000952 AMIN001064 AMIN001124 AMIN001163 AMIN001269 AMIN001307 AMIN001308 AMIN001361 AMIN001399 AMI…
1.01358e-07	32	197	3.4592	GO:0007600 sensory perception	AMIN000478 AMIN001339 AMIN001806 AMIN001807 AMIN002342 AMIN002733 AMIN003077 AMIN003684 AMIN003841 AMIN003926 AMIN003930 AMIN004963 AMIN006011 AMIN006387 AMIN008812 AMIN009915 AMIN009919 AMIN010673 AMIN011060 AMIN011299 AMIN011446 AMIN015480 AMIN015538 AMIN015553 AMIN015555 AMIN015591 AMIN015592 AMIN015596 AMIN015628 AMIN015629 AMIN015653 AMIN015654
1.2209e-07	106	1253	1.80155	GO:0044260 cellular macromolecule metabolic process	AMIN000127 AMIN000154 AMIN000158 AMIN000216 AMIN000311 AMIN000341 AMIN000360 AMIN000466 AMIN000630 AMIN000871 AMIN000934 AMIN001124 AMIN001308 AMIN001361 AMIN001485 AMIN001535 AMIN001681 AMIN001736 AMIN002103 AMIN002187 AMIN002262 AMIN002426 AMIN002429 AMIN002581 AMIN002587 AMIN002588 AMIN002685 AMIN002733 AMIN002835 AMIN002877 AMIN002879 AMIN003171 AMIN003572 AMIN003580 AMIN003624 AMIN003632 AMI…
1.34761e-07	30	179	3.56911	GO:0007606 sensory perception of chemical stimulus	AMIN000478 AMIN001339 AMIN001806 AMIN001807 AMIN002342 AMIN003077 AMIN003841 AMIN003926 AMIN003930 AMIN004963 AMIN006011 AMIN006387 AMIN008812 AMIN009915 AMIN009919 AMIN010673 AMIN011060 AMIN011299 AMIN011446 AMIN015480 AMIN015538 AMIN015553 AMIN015555 AMIN015591 AMIN015592 AMIN015596 AMIN015628 AMIN015629 AMIN015653 AMIN015654
1.45714e-07	27	149	3.85895	GO:0051276 chromosome organization	AMIN000216 AMIN000341 AMIN000360 AMIN000415 AMIN000466 AMIN000486 AMIN000686 AMIN001440 AMIN001485 AMIN002022 AMIN002426 AMIN002429 AMIN002503 AMIN003171 AMIN003572 AMIN003580 AMIN006047 AMIN006828 AMIN007717 AMIN007736 AMIN008387 AMIN008976 AMIN010387 AMIN010420 AMIN010535 AMIN010966 AMIN011297
2.03635e-07	174	2452	1.51119	GO:0043170 macromolecule metabolic process	AMIN000127 AMIN000154 AMIN000158 AMIN000216 AMIN000247 AMIN000311 AMIN000322 AMIN000341 AMIN000347 AMIN000360 AMIN000380 AMIN000466 AMIN000489 AMIN000545 AMIN000554 AMIN000564 AMIN000603 AMIN000611 AMIN000626 AMIN000630 AMIN000686 AMIN000871 AMIN000934 AMIN000952 AMIN001064 AMIN001124 AMIN001269 AMIN001307 AMIN001308 AMIN001361 AMIN001399 AMIN001485 AMIN001535 AMIN001551 AMIN001681 AMIN001736 AMI…
3.74299e-07	181	2602	1.48137	GO:0044237 cellular metabolic process	AMIN000046 AMIN000127 AMIN000142 AMIN000154 AMIN000158 AMIN000216 AMIN000247 AMIN000311 AMIN000322 AMIN000341 AMIN000347 AMIN000360 AMIN000396 AMIN000466 AMIN000545 AMIN000554 AMIN000564 AMIN000603 AMIN000626 AMIN000630 AMIN000649 AMIN000686 AMIN000871 AMIN000934 AMIN001064 AMIN001124 AMIN001307 AMIN001308 AMIN001361 AMIN001399 AMIN001485 AMIN001535 AMIN001551 AMIN001681 AMIN001736 AMIN002030 AMI…
4.444e-07	40	308	2.76567	GO:0140640 catalytic activity acting on a nucleic acid	AMIN000341 AMIN000415 AMIN000466 AMIN000554 AMIN000603 AMIN000611 AMIN000821 AMIN000871 AMIN001124 AMIN001440 AMIN001535 AMIN002238 AMIN002410 AMIN002429 AMIN002503 AMIN002584 AMIN003003 AMIN003171 AMIN003710 AMIN003711 AMIN004459 AMIN004573 AMIN006047 AMIN006186 AMIN006828 AMIN007421 AMIN007713 AMIN007717 AMIN008114 AMIN008572 AMIN008660 AMIN008724 AMIN009745 AMIN009754 AMIN010397 AMIN010476 AMI…
5.2834e-07	49	428	2.43806	GO:0032501 multicellular organismal process	AMIN000478 AMIN000489 AMIN000611 AMIN001339 AMIN001806 AMIN001807 AMIN002128 AMIN002342 AMIN002689 AMIN002733 AMIN003077 AMIN003684 AMIN003841 AMIN003926 AMIN003930 AMIN004105 AMIN004963 AMIN005362 AMIN005609 AMIN006011 AMIN006387 AMIN008162 AMIN008464 AMIN008564 AMIN008605 AMIN008812 AMIN009020 AMIN009383 AMIN009671 AMIN009915 AMIN009919 AMIN010673 AMIN010966 AMIN011048 AMIN011060 AMIN011299 AMI…
5.2834e-07	150	2056	1.55367	GO:0043227 membrane-bounded organelle	AMIN000158 AMIN000162 AMIN000216 AMIN000221 AMIN000231 AMIN000247 AMIN000311 AMIN000322 AMIN000341 AMIN000347 AMIN000360 AMIN000401 AMIN000415 AMIN000486 AMIN000545 AMIN000564 AMIN000626 AMIN000630 AMIN000686 AMIN000733 AMIN000934 AMIN001064 AMIN001307 AMIN001308 AMIN001361 AMIN001399 AMIN001485 AMIN001535 AMIN001551 AMIN001681 AMIN001823 AMIN002103 AMIN002121 AMIN002152 AMIN002187 AMIN002426 AMI…
2.04778e-06	169	2445	1.47197	GO:0043226 organelle	AMIN000122 AMIN000158 AMIN000162 AMIN000216 AMIN000221 AMIN000231 AMIN000247 AMIN000311 AMIN000322 AMIN000341 AMIN000347 AMIN000360 AMIN000390 AMIN000401 AMIN000415 AMIN000486 AMIN000545 AMIN000564 AMIN000626 AMIN000630 AMIN000686 AMIN000733 AMIN000934 AMIN001064 AMIN001307 AMIN001308 AMIN001361 AMIN001399 AMIN001485 AMIN001535 AMIN001551 AMIN001681 AMIN001823 AMIN002103 AMIN002121 AMIN002152 AMI…
2.34011e-06	159	2268	1.49295	GO:0043167 ion binding	AMIN000007 AMIN000126 AMIN000127 AMIN000142 AMIN000154 AMIN000247 AMIN000311 AMIN000341 AMIN000390 AMIN000396 AMIN000401 AMIN000415 AMIN000460 AMIN000466 AMIN000489 AMIN000564 AMIN000603 AMIN000611 AMIN000626 AMIN000649 AMIN000670 AMIN000711 AMIN000749 AMIN000821 AMIN000842 AMIN000875 AMIN001124 AMIN001308 AMIN001361 AMIN001440 AMIN001485 AMIN001736 AMIN001922 AMIN002117 AMIN002187 AMIN002190 AMI…
2.66101e-06	167	2422	1.46836	GO:0043229 intracellular organelle	AMIN000122 AMIN000158 AMIN000162 AMIN000216 AMIN000221 AMIN000231 AMIN000247 AMIN000311 AMIN000322 AMIN000341 AMIN000347 AMIN000360 AMIN000390 AMIN000401 AMIN000415 AMIN000486 AMIN000545 AMIN000564 AMIN000626 AMIN000630 AMIN000686 AMIN000733 AMIN000934 AMIN001064 AMIN001307 AMIN001308 AMIN001361 AMIN001399 AMIN001485 AMIN001535 AMIN001551 AMIN001681 AMIN001823 AMIN002103 AMIN002121 AMIN002152 AMI…
2.66101e-06	144	2003	1.53099	GO:0043231 intracellular membrane-bounded organelle	AMIN000158 AMIN000162 AMIN000216 AMIN000221 AMIN000231 AMIN000247 AMIN000311 AMIN000322 AMIN000341 AMIN000347 AMIN000360 AMIN000415 AMIN000486 AMIN000545 AMIN000564 AMIN000626 AMIN000630 AMIN000686 AMIN000733 AMIN000934 AMIN001064 AMIN001307 AMIN001308 AMIN001361 AMIN001399 AMIN001485 AMIN001535 AMIN001551 AMIN001681 AMIN001823 AMIN002103 AMIN002121 AMIN002152 AMIN002187 AMIN002426 AMIN002429 AMI…
3.21807e-06	104	1315	1.68422	GO:0005634 nucleus	AMIN000158 AMIN000216 AMIN000221 AMIN000247 AMIN000311 AMIN000322 AMIN000341 AMIN000347 AMIN000360 AMIN000415 AMIN000486 AMIN000545 AMIN000564 AMIN000626 AMIN000630 AMIN000686 AMIN000934 AMIN001064 AMIN001361 AMIN001399 AMIN001485 AMIN001535 AMIN001551 AMIN001681 AMIN001823 AMIN002103 AMIN002121 AMIN002152 AMIN002187 AMIN002426 AMIN002429 AMIN002503 AMIN002532 AMIN002804 AMIN002830 AMIN002877 AMI…
9.03201e-06	20	109	3.90746	GO:0006281 DNA repair	AMIN000311 AMIN000341 AMIN000630 AMIN001485 AMIN002187 AMIN002429 AMIN002877 AMIN003688 AMIN003969 AMIN004459 AMIN004583 AMIN004623 AMIN006828 AMIN009754 AMIN010104 AMIN010397 AMIN011109 AMIN011543 AMIN015751 AMIN016102
1.19182e-05	66	731	1.92273	GO:0005524 ATP binding	AMIN000007 AMIN000127 AMIN000142 AMIN000154 AMIN000311 AMIN000341 AMIN000401 AMIN000415 AMIN000466 AMIN000603 AMIN000611 AMIN000649 AMIN000670 AMIN000821 AMIN001124 AMIN001440 AMIN001485 AMIN001922 AMIN002238 AMIN002410 AMIN002429 AMIN002503 AMIN002581 AMIN002835 AMIN003027 AMIN003171 AMIN003688 AMIN003711 AMIN003769 AMIN004459 AMIN004573 AMIN005006 AMIN005281 AMIN005533 AMIN006047 AMIN006188 AMI…
1.29274e-05	77	907	1.8079	GO:0051716 cellular response to stimulus	AMIN000051 AMIN000142 AMIN000311 AMIN000341 AMIN000478 AMIN000630 AMIN000749 AMIN001028 AMIN001237 AMIN001339 AMIN001485 AMIN001806 AMIN001807 AMIN002128 AMIN002187 AMIN002342 AMIN002417 AMIN002429 AMIN002532 AMIN002557 AMIN002639 AMIN002733 AMIN002757 AMIN002877 AMIN003688 AMIN003769 AMIN003841 AMIN003926 AMIN003930 AMIN003969 AMIN004459 AMIN004583 AMIN004623 AMIN004719 AMIN005006 AMIN005522 AMI…
1.40844e-05	21	123	3.63585	GO:0006974 cellular response to DNA damage stimulus	AMIN000311 AMIN000341 AMIN000630 AMIN001485 AMIN002187 AMIN002429 AMIN002532 AMIN002877 AMIN003688 AMIN003969 AMIN004459 AMIN004583 AMIN004623 AMIN006828 AMIN009754 AMIN010104 AMIN010397 AMIN011109 AMIN011543 AMIN015751 AMIN016102
1.4921e-05	98	1259	1.65765	GO:0046483 heterocycle metabolic process	AMIN000142 AMIN000247 AMIN000311 AMIN000322 AMIN000341 AMIN000347 AMIN000466 AMIN000545 AMIN000554 AMIN000564 AMIN000603 AMIN000626 AMIN000630 AMIN000649 AMIN000686 AMIN000871 AMIN001064 AMIN001124 AMIN001308 AMIN001361 AMIN001399 AMIN001485 AMIN001535 AMIN001551 AMIN001681 AMIN002117 AMIN002121 AMIN002152 AMIN002187 AMIN002238 AMIN002410 AMIN002429 AMIN002584 AMIN002673 AMIN002804 AMIN002877 AMI…
1.59808e-05	182	2782	1.39318	GO:0005622 intracellular anatomical structure	AMIN000122 AMIN000158 AMIN000162 AMIN000216 AMIN000221 AMIN000231 AMIN000247 AMIN000311 AMIN000322 AMIN000341 AMIN000347 AMIN000360 AMIN000390 AMIN000401 AMIN000415 AMIN000486 AMIN000499 AMIN000545 AMIN000554 AMIN000564 AMIN000603 AMIN000626 AMIN000630 AMIN000686 AMIN000733 AMIN000871 AMIN000934 AMIN001064 AMIN001124 AMIN001307 AMIN001308 AMIN001361 AMIN001399 AMIN001485 AMIN001535 AMIN001551 AMI…
1.59808e-05	84	1032	1.73337	GO:0000166 nucleotide binding	AMIN000007 AMIN000046 AMIN000127 AMIN000142 AMIN000154 AMIN000311 AMIN000341 AMIN000390 AMIN000401 AMIN000415 AMIN000466 AMIN000603 AMIN000611 AMIN000649 AMIN000670 AMIN000821 AMIN001124 AMIN001440 AMIN001466 AMIN001485 AMIN001922 AMIN002238 AMIN002410 AMIN002429 AMIN002480 AMIN002503 AMIN002581 AMIN002764 AMIN002835 AMIN002919 AMIN003027 AMIN003133 AMIN003171 AMIN003410 AMIN003688 AMIN003710 AMI…
1.59808e-05	66	742	1.89423	GO:0030554 adenyl nucleotide binding	AMIN000007 AMIN000127 AMIN000142 AMIN000154 AMIN000311 AMIN000341 AMIN000401 AMIN000415 AMIN000466 AMIN000603 AMIN000611 AMIN000649 AMIN000670 AMIN000821 AMIN001124 AMIN001440 AMIN001485 AMIN001922 AMIN002238 AMIN002410 AMIN002429 AMIN002503 AMIN002581 AMIN002835 AMIN003027 AMIN003171 AMIN003688 AMIN003711 AMIN003769 AMIN004459 AMIN004573 AMIN005006 AMIN005281 AMIN005533 AMIN006047 AMIN006188 AMI…
1.59808e-05	66	740	1.89934	GO:0032559 adenyl ribonucleotide binding	AMIN000007 AMIN000127 AMIN000142 AMIN000154 AMIN000311 AMIN000341 AMIN000401 AMIN000415 AMIN000466 AMIN000603 AMIN000611 AMIN000649 AMIN000670 AMIN000821 AMIN001124 AMIN001440 AMIN001485 AMIN001922 AMIN002238 AMIN002410 AMIN002429 AMIN002503 AMIN002581 AMIN002835 AMIN003027 AMIN003171 AMIN003688 AMIN003711 AMIN003769 AMIN004459 AMIN004573 AMIN005006 AMIN005281 AMIN005533 AMIN006047 AMIN006188 AMI…
1.59808e-05	84	1032	1.73337	GO:1901265 nucleoside phosphate binding	AMIN000007 AMIN000046 AMIN000127 AMIN000142 AMIN000154 AMIN000311 AMIN000341 AMIN000390 AMIN000401 AMIN000415 AMIN000466 AMIN000603 AMIN000611 AMIN000649 AMIN000670 AMIN000821 AMIN001124 AMIN001440 AMIN001466 AMIN001485 AMIN001922 AMIN002238 AMIN002410 AMIN002429 AMIN002480 AMIN002503 AMIN002581 AMIN002764 AMIN002835 AMIN002919 AMIN003027 AMIN003133 AMIN003171 AMIN003410 AMIN003688 AMIN003710 AMI…
1.59808e-05	13	50	5.53688	GO:0016570 histone modification	AMIN000158 AMIN000360 AMIN001485 AMIN002103 AMIN002426 AMIN003572 AMIN003580 AMIN003624 AMIN003720 AMIN004816 AMIN008387 AMIN008770 AMIN010535
1.6519e-05	8	17	10.0215	GO:0016571 histone methylation	AMIN000158 AMIN000360 AMIN002103 AMIN002426 AMIN003572 AMIN003720 AMIN008387 AMIN008770
1.77384e-05	86	1069	1.71322	GO:0090304 nucleic acid metabolic process	AMIN000247 AMIN000311 AMIN000322 AMIN000341 AMIN000347 AMIN000466 AMIN000545 AMIN000554 AMIN000564 AMIN000603 AMIN000626 AMIN000630 AMIN000686 AMIN000871 AMIN001064 AMIN001124 AMIN001361 AMIN001399 AMIN001485 AMIN001535 AMIN001551 AMIN001681 AMIN002121 AMIN002152 AMIN002187 AMIN002238 AMIN002410 AMIN002429 AMIN002584 AMIN002673 AMIN002804 AMIN002877 AMIN003003 AMIN003133 AMIN003171 AMIN003572 AMI…
2.10665e-05	26	185	2.99291	GO:0006259 DNA metabolic process	AMIN000311 AMIN000341 AMIN000466 AMIN000630 AMIN001361 AMIN001485 AMIN001535 AMIN001681 AMIN002187 AMIN002429 AMIN002877 AMIN003688 AMIN003969 AMIN004459 AMIN004583 AMIN004623 AMIN006828 AMIN008724 AMIN009754 AMIN010104 AMIN010397 AMIN011081 AMIN011109 AMIN011543 AMIN015751 AMIN016102
2.10665e-05	87	1091	1.69819	GO:0036094 small molecule binding	AMIN000007 AMIN000046 AMIN000127 AMIN000142 AMIN000154 AMIN000311 AMIN000341 AMIN000390 AMIN000401 AMIN000415 AMIN000466 AMIN000603 AMIN000611 AMIN000649 AMIN000670 AMIN000821 AMIN001124 AMIN001440 AMIN001466 AMIN001485 AMIN001922 AMIN002238 AMIN002410 AMIN002429 AMIN002480 AMIN002503 AMIN002581 AMIN002584 AMIN002764 AMIN002835 AMIN002919 AMIN003027 AMIN003133 AMIN003171 AMIN003410 AMIN003688 AMI…
2.38847e-05	15	70	4.56336	GO:0050907 detection of chemical stimulus involved in sensory perception	AMIN001339 AMIN001806 AMIN001807 AMIN003926 AMIN006387 AMIN008812 AMIN011060 AMIN011299 AMIN011446 AMIN015555 AMIN015591 AMIN015592 AMIN015596 AMIN015653 AMIN015654
2.38847e-05	16	79	4.31305	GO:0051606 detection of stimulus	AMIN001339 AMIN001806 AMIN001807 AMIN002733 AMIN003926 AMIN006387 AMIN008812 AMIN011060 AMIN011299 AMIN011446 AMIN015555 AMIN015591 AMIN015592 AMIN015596 AMIN015653 AMIN015654
2.38847e-05	98	1281	1.62918	GO:1901360 organic cyclic compound metabolic process	AMIN000142 AMIN000247 AMIN000311 AMIN000322 AMIN000341 AMIN000347 AMIN000466 AMIN000545 AMIN000554 AMIN000564 AMIN000603 AMIN000626 AMIN000630 AMIN000649 AMIN000686 AMIN000871 AMIN001064 AMIN001124 AMIN001308 AMIN001361 AMIN001399 AMIN001485 AMIN001535 AMIN001551 AMIN001681 AMIN002117 AMIN002121 AMIN002152 AMIN002187 AMIN002238 AMIN002410 AMIN002429 AMIN002584 AMIN002673 AMIN002804 AMIN002877 AMI…
2.38847e-05	15	70	4.56336	GO:0009593 detection of chemical stimulus	AMIN001339 AMIN001806 AMIN001807 AMIN003926 AMIN006387 AMIN008812 AMIN011060 AMIN011299 AMIN011446 AMIN015555 AMIN015591 AMIN015592 AMIN015596 AMIN015653 AMIN015654
2.64693e-05	94	1220	1.64081	GO:0006139 nucleobase-containing compound metabolic process	AMIN000142 AMIN000247 AMIN000311 AMIN000322 AMIN000341 AMIN000347 AMIN000466 AMIN000545 AMIN000554 AMIN000564 AMIN000603 AMIN000626 AMIN000630 AMIN000649 AMIN000686 AMIN000871 AMIN001064 AMIN001124 AMIN001361 AMIN001399 AMIN001485 AMIN001535 AMIN001551 AMIN001681 AMIN002117 AMIN002121 AMIN002152 AMIN002187 AMIN002238 AMIN002410 AMIN002429 AMIN002584 AMIN002673 AMIN002804 AMIN002877 AMIN003003 AMI…
2.64693e-05	15	71	4.49909	GO:0050906 detection of stimulus involved in sensory perception	AMIN001339 AMIN001806 AMIN001807 AMIN003926 AMIN006387 AMIN008812 AMIN011060 AMIN011299 AMIN011446 AMIN015555 AMIN015591 AMIN015592 AMIN015596 AMIN015653 AMIN015654
2.64693e-05	14	62	4.8087	GO:0050911 detection of chemical stimulus involved in sensory perception of smell	AMIN001339 AMIN001806 AMIN001807 AMIN003926 AMIN006387 AMIN008812 AMIN011060 AMIN011299 AMIN011446 AMIN015555 AMIN015591 AMIN015596 AMIN015653 AMIN015654
2.64693e-05	14	62	4.8087	GO:0004984 olfactory receptor activity	AMIN001339 AMIN001806 AMIN001807 AMIN003926 AMIN006387 AMIN008812 AMIN011060 AMIN011299 AMIN011446 AMIN015555 AMIN015591 AMIN015596 AMIN015653 AMIN015654
3.07667e-05	125	1767	1.50649	GO:0005515 protein binding	AMIN000007 AMIN000051 AMIN000158 AMIN000162 AMIN000216 AMIN000311 AMIN000322 AMIN000415 AMIN000455 AMIN000460 AMIN000499 AMIN000545 AMIN000603 AMIN000630 AMIN000783 AMIN000821 AMIN000851 AMIN000887 AMIN001021 AMIN001387 AMIN001485 AMIN001544 AMIN001736 AMIN001986 AMIN002103 AMIN002121 AMIN002128 AMIN002426 AMIN002550 AMIN002551 AMIN002584 AMIN002639 AMIN002689 AMIN002991 AMIN003133 AMIN003171 AMI…
3.15345e-05	77	942	1.74073	GO:0016740 transferase activity	AMIN000127 AMIN000154 AMIN000158 AMIN000311 AMIN000360 AMIN000792 AMIN000871 AMIN001308 AMIN001485 AMIN001736 AMIN002103 AMIN002187 AMIN002335 AMIN002426 AMIN002581 AMIN002584 AMIN002685 AMIN002835 AMIN003003 AMIN003258 AMIN003376 AMIN003572 AMIN003580 AMIN003632 AMIN003710 AMIN003720 AMIN003769 AMIN003911 AMIN004763 AMIN004816 AMIN005160 AMIN005302 AMIN005533 AMIN005737 AMIN005777 AMIN006145 AMI…
3.22807e-05	85	1076	1.68228	GO:0050896 response to stimulus	AMIN000051 AMIN000142 AMIN000311 AMIN000341 AMIN000478 AMIN000630 AMIN000749 AMIN001028 AMIN001237 AMIN001339 AMIN001485 AMIN001806 AMIN001807 AMIN002128 AMIN002187 AMIN002342 AMIN002417 AMIN002429 AMIN002532 AMIN002557 AMIN002639 AMIN002733 AMIN002757 AMIN002877 AMIN003077 AMIN003684 AMIN003688 AMIN003769 AMIN003841 AMIN003926 AMIN003930 AMIN003969 AMIN004105 AMIN004459 AMIN004583 AMIN004623 AMI…
3.22807e-05	62	703	1.87814	GO:0071840 cellular component organization or biogenesis	AMIN000216 AMIN000341 AMIN000347 AMIN000360 AMIN000390 AMIN000415 AMIN000466 AMIN000486 AMIN000686 AMIN001307 AMIN001395 AMIN001440 AMIN001485 AMIN001535 AMIN001551 AMIN001823 AMIN002022 AMIN002426 AMIN002429 AMIN002503 AMIN002581 AMIN002804 AMIN002835 AMIN003096 AMIN003171 AMIN003572 AMIN003580 AMIN003710 AMIN004043 AMIN004105 AMIN004637 AMIN005001 AMIN005006 AMIN006047 AMIN006093 AMIN006186 AMI…
4.88657e-05	63	728	1.8429	GO:0043412 macromolecule modification	AMIN000127 AMIN000154 AMIN000158 AMIN000322 AMIN000360 AMIN000934 AMIN001308 AMIN001485 AMIN001736 AMIN002103 AMIN002187 AMIN002262 AMIN002426 AMIN002581 AMIN002588 AMIN002673 AMIN002685 AMIN002733 AMIN002835 AMIN002879 AMIN003133 AMIN003572 AMIN003580 AMIN003624 AMIN003632 AMIN003710 AMIN003720 AMIN003769 AMIN004092 AMIN004105 AMIN004460 AMIN004816 AMIN005737 AMIN006140 AMIN006145 AMIN006373 AMI…
5.81624e-05	80	1009	1.68846	GO:0043168 anion binding	AMIN000007 AMIN000127 AMIN000142 AMIN000154 AMIN000311 AMIN000341 AMIN000390 AMIN000401 AMIN000415 AMIN000466 AMIN000603 AMIN000611 AMIN000649 AMIN000670 AMIN000821 AMIN001124 AMIN001440 AMIN001485 AMIN001922 AMIN002238 AMIN002410 AMIN002429 AMIN002480 AMIN002503 AMIN002581 AMIN002835 AMIN002919 AMIN003027 AMIN003133 AMIN003171 AMIN003688 AMIN003710 AMIN003711 AMIN003769 AMIN004083 AMIN004459 AMI…
5.81624e-05	95	1264	1.60055	GO:0006725 cellular aromatic compound metabolic process	AMIN000142 AMIN000247 AMIN000311 AMIN000322 AMIN000341 AMIN000347 AMIN000466 AMIN000545 AMIN000554 AMIN000564 AMIN000603 AMIN000626 AMIN000630 AMIN000649 AMIN000686 AMIN000871 AMIN001064 AMIN001124 AMIN001361 AMIN001399 AMIN001485 AMIN001535 AMIN001551 AMIN001681 AMIN002117 AMIN002121 AMIN002152 AMIN002187 AMIN002238 AMIN002410 AMIN002429 AMIN002584 AMIN002673 AMIN002804 AMIN002877 AMIN003003 AMI…
5.81624e-05	19	117	3.45827	GO:0007608 sensory perception of smell	AMIN001339 AMIN001806 AMIN001807 AMIN003077 AMIN003926 AMIN004963 AMIN006011 AMIN006387 AMIN008812 AMIN009915 AMIN009919 AMIN011060 AMIN011299 AMIN011446 AMIN015555 AMIN015591 AMIN015596 AMIN015653 AMIN015654
6.6258e-05	22	152	3.08227	GO:0033554 cellular response to stress	AMIN000311 AMIN000341 AMIN000630 AMIN001485 AMIN002187 AMIN002429 AMIN002532 AMIN002877 AMIN003688 AMIN003969 AMIN004459 AMIN004583 AMIN004623 AMIN005006 AMIN006828 AMIN009754 AMIN010104 AMIN010397 AMIN011109 AMIN011543 AMIN015751 AMIN016102
7.588e-05	159	2431	1.39285	GO:1901363 heterocyclic compound binding	AMIN000007 AMIN000046 AMIN000126 AMIN000127 AMIN000142 AMIN000154 AMIN000158 AMIN000231 AMIN000247 AMIN000311 AMIN000341 AMIN000390 AMIN000401 AMIN000415 AMIN000460 AMIN000466 AMIN000499 AMIN000554 AMIN000563 AMIN000603 AMIN000611 AMIN000626 AMIN000630 AMIN000649 AMIN000670 AMIN000711 AMIN000821 AMIN000871 AMIN000875 AMIN001028 AMIN001064 AMIN001124 AMIN001361 AMIN001440 AMIN001466 AMIN001485 AMI…
7.83531e-05	159	2433	1.3917	GO:0097159 organic cyclic compound binding	AMIN000007 AMIN000046 AMIN000126 AMIN000127 AMIN000142 AMIN000154 AMIN000158 AMIN000231 AMIN000247 AMIN000311 AMIN000341 AMIN000390 AMIN000401 AMIN000415 AMIN000460 AMIN000466 AMIN000499 AMIN000554 AMIN000563 AMIN000603 AMIN000611 AMIN000626 AMIN000630 AMIN000649 AMIN000670 AMIN000711 AMIN000821 AMIN000871 AMIN000875 AMIN001028 AMIN001064 AMIN001124 AMIN001361 AMIN001440 AMIN001466 AMIN001485 AMI…
7.85417e-05	72	887	1.72862	GO:0035639 purine ribonucleoside triphosphate binding	AMIN000007 AMIN000127 AMIN000142 AMIN000154 AMIN000311 AMIN000341 AMIN000390 AMIN000401 AMIN000415 AMIN000466 AMIN000603 AMIN000611 AMIN000649 AMIN000670 AMIN000821 AMIN001124 AMIN001440 AMIN001485 AMIN001922 AMIN002238 AMIN002410 AMIN002429 AMIN002480 AMIN002503 AMIN002581 AMIN002835 AMIN003027 AMIN003133 AMIN003171 AMIN003688 AMIN003710 AMIN003711 AMIN003769 AMIN004459 AMIN004573 AMIN005006 AMI…
8.82164e-05	19	121	3.34395	GO:0005549 odorant binding	AMIN001339 AMIN001806 AMIN001807 AMIN003077 AMIN003926 AMIN004963 AMIN006011 AMIN006387 AMIN008812 AMIN009915 AMIN009919 AMIN011060 AMIN011299 AMIN011446 AMIN015555 AMIN015591 AMIN015596 AMIN015653 AMIN015654
0.000108876	72	896	1.71126	GO:0032555 purine ribonucleotide binding	AMIN000007 AMIN000127 AMIN000142 AMIN000154 AMIN000311 AMIN000341 AMIN000390 AMIN000401 AMIN000415 AMIN000466 AMIN000603 AMIN000611 AMIN000649 AMIN000670 AMIN000821 AMIN001124 AMIN001440 AMIN001485 AMIN001922 AMIN002238 AMIN002410 AMIN002429 AMIN002480 AMIN002503 AMIN002581 AMIN002835 AMIN003027 AMIN003133 AMIN003171 AMIN003688 AMIN003710 AMIN003711 AMIN003769 AMIN004459 AMIN004573 AMIN005006 AMI…
0.00011495	15	81	3.94364	GO:0006325 chromatin organization	AMIN000360 AMIN000415 AMIN000486 AMIN000686 AMIN002426 AMIN002503 AMIN003572 AMIN003580 AMIN007717 AMIN008387 AMIN010387 AMIN010420 AMIN010535 AMIN010966 AMIN011297
0.000118603	72	899	1.70555	GO:0017076 purine nucleotide binding	AMIN000007 AMIN000127 AMIN000142 AMIN000154 AMIN000311 AMIN000341 AMIN000390 AMIN000401 AMIN000415 AMIN000466 AMIN000603 AMIN000611 AMIN000649 AMIN000670 AMIN000821 AMIN001124 AMIN001440 AMIN001485 AMIN001922 AMIN002238 AMIN002410 AMIN002429 AMIN002480 AMIN002503 AMIN002581 AMIN002835 AMIN003027 AMIN003133 AMIN003171 AMIN003688 AMIN003710 AMIN003711 AMIN003769 AMIN004459 AMIN004573 AMIN005006 AMI…
0.000141893	72	904	1.69612	GO:0032553 ribonucleotide binding	AMIN000007 AMIN000127 AMIN000142 AMIN000154 AMIN000311 AMIN000341 AMIN000390 AMIN000401 AMIN000415 AMIN000466 AMIN000603 AMIN000611 AMIN000649 AMIN000670 AMIN000821 AMIN001124 AMIN001440 AMIN001485 AMIN001922 AMIN002238 AMIN002410 AMIN002429 AMIN002480 AMIN002503 AMIN002581 AMIN002835 AMIN003027 AMIN003133 AMIN003171 AMIN003688 AMIN003710 AMIN003711 AMIN003769 AMIN004459 AMIN004573 AMIN005006 AMI…
0.000154824	27	224	2.56689	GO:0006950 response to stress	AMIN000311 AMIN000341 AMIN000630 AMIN001028 AMIN001485 AMIN002187 AMIN002429 AMIN002532 AMIN002877 AMIN003688 AMIN003969 AMIN004459 AMIN004583 AMIN004623 AMIN004719 AMIN005006 AMIN006828 AMIN009754 AMIN010104 AMIN010244 AMIN010397 AMIN011109 AMIN011543 AMIN011568 AMIN015751 AMIN015997 AMIN016102
0.00016194	56	649	1.83753	GO:0036211 protein modification process	AMIN000127 AMIN000154 AMIN000158 AMIN000360 AMIN000934 AMIN001308 AMIN001485 AMIN001736 AMIN002103 AMIN002187 AMIN002262 AMIN002426 AMIN002581 AMIN002588 AMIN002685 AMIN002733 AMIN002835 AMIN002879 AMIN003572 AMIN003580 AMIN003624 AMIN003632 AMIN003720 AMIN003769 AMIN004092 AMIN004105 AMIN004460 AMIN004816 AMIN005737 AMIN006140 AMIN006145 AMIN006373 AMIN006521 AMIN006639 AMIN007033 AMIN007189 AMI…
0.00016194	56	649	1.83753	GO:0006464 cellular protein modification process	AMIN000127 AMIN000154 AMIN000158 AMIN000360 AMIN000934 AMIN001308 AMIN001485 AMIN001736 AMIN002103 AMIN002187 AMIN002262 AMIN002426 AMIN002581 AMIN002588 AMIN002685 AMIN002733 AMIN002835 AMIN002879 AMIN003572 AMIN003580 AMIN003624 AMIN003632 AMIN003720 AMIN003769 AMIN004092 AMIN004105 AMIN004460 AMIN004816 AMIN005737 AMIN006140 AMIN006145 AMIN006373 AMIN006521 AMIN006639 AMIN007033 AMIN007189 AMI…
0.000165154	117	1693	1.4717	GO:1901564 organonitrogen compound metabolic process	AMIN000046 AMIN000127 AMIN000142 AMIN000154 AMIN000158 AMIN000216 AMIN000322 AMIN000360 AMIN000380 AMIN000489 AMIN000649 AMIN000871 AMIN000934 AMIN000952 AMIN001124 AMIN001269 AMIN001307 AMIN001308 AMIN001485 AMIN001736 AMIN002103 AMIN002187 AMIN002262 AMIN002426 AMIN002581 AMIN002587 AMIN002588 AMIN002685 AMIN002707 AMIN002733 AMIN002835 AMIN002879 AMIN003027 AMIN003171 AMIN003213 AMIN003457 AMI…
0.000179959	16	95	3.58664	GO:0004386 helicase activity	AMIN000341 AMIN000415 AMIN000466 AMIN000603 AMIN000611 AMIN000821 AMIN001440 AMIN002238 AMIN002410 AMIN002429 AMIN006047 AMIN006828 AMIN007421 AMIN007713 AMIN008660 AMIN011346
0.000242976	106	1510	1.49493	GO:0034641 cellular nitrogen compound metabolic process	AMIN000142 AMIN000247 AMIN000311 AMIN000322 AMIN000341 AMIN000347 AMIN000466 AMIN000545 AMIN000554 AMIN000564 AMIN000603 AMIN000626 AMIN000630 AMIN000649 AMIN000686 AMIN000871 AMIN001064 AMIN001124 AMIN001307 AMIN001361 AMIN001399 AMIN001485 AMIN001535 AMIN001551 AMIN001681 AMIN002117 AMIN002121 AMIN002152 AMIN002187 AMIN002238 AMIN002410 AMIN002429 AMIN002584 AMIN002587 AMIN002673 AMIN002804 AMI…
0.000252706	34	327	2.21423	GO:0140657 ATP-dependent activity	AMIN000341 AMIN000401 AMIN000415 AMIN000466 AMIN000603 AMIN000611 AMIN000670 AMIN000821 AMIN001440 AMIN001922 AMIN002238 AMIN002410 AMIN002429 AMIN002503 AMIN003171 AMIN003688 AMIN004459 AMIN005006 AMIN006047 AMIN006188 AMIN006828 AMIN006920 AMIN007421 AMIN007713 AMIN007717 AMIN008660 AMIN008976 AMIN008988 AMIN010314 AMIN010487 AMIN010734 AMIN011297 AMIN011346 AMIN016102
0.000284337	6	13	9.82878	GO:0018024 histone-lysine N-methyltransferase activity	AMIN000158 AMIN000360 AMIN002103 AMIN002426 AMIN003720 AMIN008770
0.000284337	6	13	9.82878	GO:0042054 histone methyltransferase activity	AMIN000158 AMIN000360 AMIN002103 AMIN002426 AMIN003720 AMIN008770
0.000284337	78	1027	1.61739	GO:0097367 carbohydrate derivative binding	AMIN000007 AMIN000127 AMIN000142 AMIN000154 AMIN000311 AMIN000341 AMIN000390 AMIN000401 AMIN000415 AMIN000466 AMIN000603 AMIN000611 AMIN000649 AMIN000670 AMIN000821 AMIN001124 AMIN001440 AMIN001485 AMIN001922 AMIN002238 AMIN002410 AMIN002429 AMIN002480 AMIN002503 AMIN002581 AMIN002584 AMIN002835 AMIN003027 AMIN003133 AMIN003171 AMIN003688 AMIN003710 AMIN003711 AMIN003769 AMIN004459 AMIN004573 AMI…
0.000294467	38	388	2.08566	GO:0006996 organelle organization	AMIN000216 AMIN000341 AMIN000360 AMIN000390 AMIN000415 AMIN000466 AMIN000486 AMIN000686 AMIN001440 AMIN001485 AMIN002022 AMIN002426 AMIN002429 AMIN002503 AMIN003171 AMIN003572 AMIN003580 AMIN004043 AMIN004637 AMIN005001 AMIN006047 AMIN006828 AMIN007436 AMIN007717 AMIN007736 AMIN007835 AMIN008260 AMIN008387 AMIN008976 AMIN009252 AMIN009847 AMIN010139 AMIN010387 AMIN010420 AMIN010487 AMIN010535 AMI…
0.000385794	99	1404	1.50162	GO:0019538 protein metabolic process	AMIN000127 AMIN000154 AMIN000158 AMIN000216 AMIN000322 AMIN000360 AMIN000380 AMIN000489 AMIN000871 AMIN000934 AMIN000952 AMIN001124 AMIN001269 AMIN001308 AMIN001485 AMIN001736 AMIN002103 AMIN002187 AMIN002262 AMIN002426 AMIN002581 AMIN002587 AMIN002588 AMIN002685 AMIN002707 AMIN002733 AMIN002835 AMIN002879 AMIN003171 AMIN003213 AMIN003457 AMIN003572 AMIN003580 AMIN003624 AMIN003632 AMIN003711 AMI…
0.000666172	16	106	3.21444	GO:0018193 peptidyl-amino acid modification	AMIN000158 AMIN000360 AMIN001308 AMIN002103 AMIN002581 AMIN002835 AMIN003580 AMIN003720 AMIN004816 AMIN006140 AMIN007189 AMIN007710 AMIN008464 AMIN008770 AMIN009107 AMIN011471
0.00071412	95	1355	1.49306	GO:0016787 hydrolase activity	AMIN000341 AMIN000380 AMIN000390 AMIN000401 AMIN000415 AMIN000489 AMIN000554 AMIN000603 AMIN000670 AMIN000749 AMIN000952 AMIN001269 AMIN001440 AMIN001535 AMIN001922 AMIN002030 AMIN002238 AMIN002262 AMIN002410 AMIN002429 AMIN002480 AMIN002503 AMIN002588 AMIN002707 AMIN002879 AMIN003007 AMIN003133 AMIN003171 AMIN003213 AMIN003410 AMIN003457 AMIN003458 AMIN003688 AMIN003710 AMIN003887 AMIN004105 AMI…
0.000727682	52	623	1.77749	GO:0016043 cellular component organization	AMIN000216 AMIN000341 AMIN000360 AMIN000390 AMIN000415 AMIN000466 AMIN000486 AMIN000686 AMIN001395 AMIN001440 AMIN001485 AMIN001535 AMIN002022 AMIN002426 AMIN002429 AMIN002503 AMIN002581 AMIN002835 AMIN003171 AMIN003572 AMIN003580 AMIN004043 AMIN004105 AMIN004637 AMIN005001 AMIN005006 AMIN006047 AMIN006093 AMIN006755 AMIN006828 AMIN007157 AMIN007436 AMIN007717 AMIN007736 AMIN007835 AMIN008260 AMI…
0.000733499	75	1007	1.58607	GO:0044267 cellular protein metabolic process	AMIN000127 AMIN000154 AMIN000158 AMIN000216 AMIN000360 AMIN000871 AMIN000934 AMIN001124 AMIN001308 AMIN001485 AMIN001736 AMIN002103 AMIN002187 AMIN002262 AMIN002426 AMIN002581 AMIN002587 AMIN002588 AMIN002685 AMIN002733 AMIN002835 AMIN002879 AMIN003171 AMIN003572 AMIN003580 AMIN003624 AMIN003632 AMIN003711 AMIN003720 AMIN003769 AMIN003785 AMIN004092 AMIN004105 AMIN004460 AMIN004573 AMIN004816 AMI…
0.000733499	15	96	3.32745	GO:0140097 catalytic activity acting on DNA	AMIN000341 AMIN000415 AMIN000466 AMIN001535 AMIN002429 AMIN002503 AMIN004459 AMIN006828 AMIN007717 AMIN008724 AMIN009754 AMIN010397 AMIN011297 AMIN011543 AMIN016102
0.000746461	9	37	5.18003	GO:0006479 protein methylation	AMIN000158 AMIN000360 AMIN002103 AMIN002426 AMIN003572 AMIN003720 AMIN007710 AMIN008387 AMIN008770
0.000746461	9	37	5.18003	GO:0008213 protein alkylation	AMIN000158 AMIN000360 AMIN002103 AMIN002426 AMIN003572 AMIN003720 AMIN007710 AMIN008387 AMIN008770
0.000800796	19	144	2.80985	GO:0031984 organelle subcompartment	AMIN001307 AMIN002884 AMIN003632 AMIN003887 AMIN004561 AMIN004637 AMIN005296 AMIN005609 AMIN005777 AMIN007033 AMIN007068 AMIN007252 AMIN007525 AMIN008601 AMIN009190 AMIN010354 AMIN011453 AMIN011610 AMIN011639
0.00141191	9	40	4.79153	GO:0018205 peptidyl-lysine modification	AMIN000158 AMIN000360 AMIN001308 AMIN002103 AMIN003580 AMIN003720 AMIN004816 AMIN008770 AMIN009107
0.00144733	5	11	9.67986	GO:0034968 histone lysine methylation	AMIN000158 AMIN000360 AMIN002103 AMIN003720 AMIN008770
0.00144733	23	203	2.41281	GO:0042221 response to chemical	AMIN001028 AMIN001237 AMIN001339 AMIN001806 AMIN001807 AMIN002757 AMIN003926 AMIN004105 AMIN004719 AMIN005006 AMIN006387 AMIN008610 AMIN008812 AMIN011060 AMIN011299 AMIN011446 AMIN015555 AMIN015591 AMIN015592 AMIN015596 AMIN015653 AMIN015654 AMIN015997
0.00144733	6	17	7.51612	GO:0016278 lysine N-methyltransferase activity	AMIN000158 AMIN000360 AMIN002103 AMIN002426 AMIN003720 AMIN008770
0.00144733	6	17	7.51612	GO:0016279 protein-lysine N-methyltransferase activity	AMIN000158 AMIN000360 AMIN002103 AMIN002426 AMIN003720 AMIN008770
0.00173831	3	3	21.2957	GO:0002221 pattern recognition receptor signaling pathway	AMIN009967 AMIN011568 AMIN011600
0.00173831	3	3	21.2957	GO:0002224 toll-like receptor signaling pathway	AMIN009967 AMIN011568 AMIN011600
0.00173831	3	3	21.2957	GO:0002764 immune response-regulating signaling pathway	AMIN009967 AMIN011568 AMIN011600
0.00213113	11	62	3.77827	GO:0050909 sensory perception of taste	AMIN000478 AMIN002342 AMIN003841 AMIN003930 AMIN010673 AMIN015480 AMIN015538 AMIN015553 AMIN015592 AMIN015628 AMIN015629
0.00254546	72	999	1.53482	GO:0140096 catalytic activity acting on a protein	AMIN000127 AMIN000154 AMIN000158 AMIN000311 AMIN000360 AMIN000380 AMIN000460 AMIN000489 AMIN000952 AMIN001269 AMIN001485 AMIN001736 AMIN002103 AMIN002187 AMIN002262 AMIN002426 AMIN002581 AMIN002588 AMIN002707 AMIN002835 AMIN002879 AMIN003007 AMIN003213 AMIN003457 AMIN003580 AMIN003624 AMIN003632 AMIN003720 AMIN003769 AMIN004072 AMIN004105 AMIN004292 AMIN004293 AMIN004816 AMIN005006 AMIN005260 AMI…
0.00274051	6	19	6.72495	GO:0006302 double-strand break repair	AMIN000311 AMIN003688 AMIN003969 AMIN006828 AMIN010104 AMIN011109
0.00333635	14	99	3.01151	GO:0008168 methyltransferase activity	AMIN000158 AMIN000360 AMIN002103 AMIN002426 AMIN003572 AMIN003710 AMIN003720 AMIN007710 AMIN008387 AMIN008770 AMIN009418 AMIN009548 AMIN009811 AMIN010957
0.00333841	5	13	8.19065	GO:0003684 damaged DNA binding	AMIN000630 AMIN002877 AMIN003969 AMIN004623 AMIN006828
0.00333841	5	13	8.19065	GO:0018022 peptidyl-lysine methylation	AMIN000158 AMIN000360 AMIN002103 AMIN003720 AMIN008770
0.0036098	12	77	3.31881	GO:0043414 macromolecule methylation	AMIN000158 AMIN000360 AMIN002103 AMIN002426 AMIN003572 AMIN003710 AMIN003720 AMIN007710 AMIN008387 AMIN008770 AMIN009548 AMIN010957
0.0059689	14	105	2.83942	GO:0016741 transferase activity transferring one-carbon groups	AMIN000158 AMIN000360 AMIN002103 AMIN002426 AMIN003572 AMIN003710 AMIN003720 AMIN007710 AMIN008387 AMIN008770 AMIN009418 AMIN009548 AMIN009811 AMIN010957
0.00598594	3	4	15.9718	GO:0050776 regulation of immune response	AMIN009967 AMIN011568 AMIN011600
0.00598594	3	4	15.9718	GO:0006303 double-strand break repair via nonhomologous end joining	AMIN000311 AMIN003969 AMIN006828
0.00598594	3	4	15.9718	GO:0002682 regulation of immune system process	AMIN009967 AMIN011568 AMIN011600
0.00650172	20	185	2.30224	GO:0034660 ncRNA metabolic process	AMIN000322 AMIN000347 AMIN000554 AMIN000603 AMIN000871 AMIN001124 AMIN001551 AMIN002673 AMIN002804 AMIN003003 AMIN003133 AMIN003171 AMIN003710 AMIN003711 AMIN004573 AMIN006186 AMIN006224 AMIN008108 AMIN008572 AMIN011078
0.00737321	10	61	3.4911	GO:0008094 ATP-dependent activity acting on DNA	AMIN000341 AMIN000415 AMIN000466 AMIN002429 AMIN002503 AMIN004459 AMIN006828 AMIN007717 AMIN011297 AMIN016102
0.00827956	14	109	2.73523	GO:0005694 chromosome	AMIN000564 AMIN000686 AMIN001681 AMIN002532 AMIN003171 AMIN003580 AMIN003688 AMIN003720 AMIN003811 AMIN007736 AMIN008770 AMIN008976 AMIN010104 AMIN011081
0.00840357	13	97	2.85406	GO:0032259 methylation	AMIN000158 AMIN000360 AMIN002103 AMIN002426 AMIN003572 AMIN003710 AMIN003720 AMIN007710 AMIN008387 AMIN008770 AMIN009418 AMIN009548 AMIN010957
0.00840357	7	32	4.65843	GO:0008276 protein methyltransferase activity	AMIN000158 AMIN000360 AMIN002103 AMIN002426 AMIN003720 AMIN007710 AMIN008770
0.0114517	4	10	8.51827	GO:0003953 NAD+ nucleosidase activity	AMIN008936 AMIN009967 AMIN011568 AMIN011600
0.0118449	56	777	1.53482	GO:0007154 cell communication	AMIN000051 AMIN000142 AMIN000478 AMIN000749 AMIN001237 AMIN001339 AMIN001485 AMIN001806 AMIN001807 AMIN002128 AMIN002187 AMIN002342 AMIN002417 AMIN002532 AMIN002557 AMIN002639 AMIN002733 AMIN003769 AMIN003841 AMIN003926 AMIN003930 AMIN005522 AMIN006387 AMIN006429 AMIN007035 AMIN007623 AMIN008162 AMIN008260 AMIN008458 AMIN008464 AMIN008610 AMIN008812 AMIN008936 AMIN008947 AMIN009383 AMIN009967 AMI…
0.0118449	54	742	1.54982	GO:0007165 signal transduction	AMIN000051 AMIN000142 AMIN000478 AMIN000749 AMIN001237 AMIN001339 AMIN001485 AMIN001806 AMIN001807 AMIN002128 AMIN002187 AMIN002342 AMIN002417 AMIN002532 AMIN002557 AMIN002639 AMIN002733 AMIN003769 AMIN003841 AMIN003926 AMIN003930 AMIN005522 AMIN006387 AMIN006429 AMIN007035 AMIN007623 AMIN008162 AMIN008260 AMIN008458 AMIN008464 AMIN008610 AMIN008812 AMIN008936 AMIN008947 AMIN009967 AMIN010673 AMI…
0.0118449	56	777	1.53482	GO:0023052 signaling	AMIN000051 AMIN000142 AMIN000478 AMIN000749 AMIN001237 AMIN001339 AMIN001485 AMIN001806 AMIN001807 AMIN002128 AMIN002187 AMIN002342 AMIN002417 AMIN002532 AMIN002557 AMIN002639 AMIN002733 AMIN003769 AMIN003841 AMIN003926 AMIN003930 AMIN005522 AMIN006387 AMIN006429 AMIN007035 AMIN007623 AMIN008162 AMIN008260 AMIN008458 AMIN008464 AMIN008610 AMIN008812 AMIN008936 AMIN008947 AMIN009383 AMIN009967 AMI…
0.0119769	16	140	2.43379	GO:0044265 cellular macromolecule catabolic process	AMIN000216 AMIN001535 AMIN002187 AMIN002262 AMIN002588 AMIN002879 AMIN005006 AMIN005978 AMIN006186 AMIN006639 AMIN007555 AMIN008468 AMIN008564 AMIN008991 AMIN010476 AMIN015980
0.0121932	43	557	1.64401	GO:0043228 non-membrane-bounded organelle	AMIN000347 AMIN000390 AMIN000401 AMIN000564 AMIN000686 AMIN001551 AMIN001681 AMIN001823 AMIN002306 AMIN002532 AMIN002587 AMIN002804 AMIN002830 AMIN002879 AMIN002884 AMIN003096 AMIN003171 AMIN003580 AMIN003688 AMIN003710 AMIN003720 AMIN003811 AMIN004043 AMIN004162 AMIN004816 AMIN006116 AMIN006826 AMIN007324 AMIN007736 AMIN008464 AMIN008620 AMIN008770 AMIN008976 AMIN008988 AMIN009252 AMIN009671 AMI…
0.0121932	43	557	1.64401	GO:0043232 intracellular non-membrane-bounded organelle	AMIN000347 AMIN000390 AMIN000401 AMIN000564 AMIN000686 AMIN001551 AMIN001681 AMIN001823 AMIN002306 AMIN002532 AMIN002587 AMIN002804 AMIN002830 AMIN002879 AMIN002884 AMIN003096 AMIN003171 AMIN003580 AMIN003688 AMIN003710 AMIN003720 AMIN003811 AMIN004043 AMIN004162 AMIN004816 AMIN006116 AMIN006826 AMIN007324 AMIN007736 AMIN008464 AMIN008620 AMIN008770 AMIN008976 AMIN008988 AMIN009252 AMIN009671 AMI…
0.012962	20	197	2.162	GO:0140098 catalytic activity acting on RNA	AMIN000554 AMIN000603 AMIN000871 AMIN001124 AMIN001440 AMIN002584 AMIN003003 AMIN003171 AMIN003710 AMIN003711 AMIN004573 AMIN006047 AMIN006186 AMIN007421 AMIN007713 AMIN008114 AMIN008572 AMIN008660 AMIN009745 AMIN010476
0.0137048	7	35	4.25914	GO:0008170 N-methyltransferase activity	AMIN000158 AMIN000360 AMIN002103 AMIN002426 AMIN003720 AMIN007710 AMIN008770
0.0147735	15	130	2.45719	GO:0005789 endoplasmic reticulum membrane	AMIN001307 AMIN002884 AMIN003632 AMIN004637 AMIN005296 AMIN005609 AMIN007033 AMIN007068 AMIN007252 AMIN007525 AMIN008601 AMIN009190 AMIN011453 AMIN011610 AMIN011639
0.0147735	15	130	2.45719	GO:0098827 endoplasmic reticulum subcompartment	AMIN001307 AMIN002884 AMIN003632 AMIN004637 AMIN005296 AMIN005609 AMIN007033 AMIN007068 AMIN007252 AMIN007525 AMIN008601 AMIN009190 AMIN011453 AMIN011610 AMIN011639
0.0159229	7	36	4.14083	GO:0006310 DNA recombination	AMIN000341 AMIN003688 AMIN004583 AMIN006828 AMIN009754 AMIN010104 AMIN011109
0.0168417	12	93	2.74783	GO:0048583 regulation of response to stimulus	AMIN002187 AMIN002417 AMIN002557 AMIN003769 AMIN005522 AMIN006429 AMIN008162 AMIN008458 AMIN008464 AMIN009967 AMIN011568 AMIN011600
0.0168417	15	132	2.41996	GO:0042175 nuclear outer membrane-endoplasmic reticulum membrane network	AMIN001307 AMIN002884 AMIN003632 AMIN004637 AMIN005296 AMIN005609 AMIN007033 AMIN007068 AMIN007252 AMIN007525 AMIN008601 AMIN009190 AMIN011453 AMIN011610 AMIN011639
0.0171698	42	552	1.62032	GO:0003677 DNA binding	AMIN000247 AMIN000311 AMIN000415 AMIN000460 AMIN000466 AMIN000630 AMIN001064 AMIN001361 AMIN001681 AMIN002426 AMIN002429 AMIN002503 AMIN002584 AMIN002877 AMIN003572 AMIN003580 AMIN003811 AMIN003969 AMIN004030 AMIN004459 AMIN004583 AMIN004623 AMIN005006 AMIN005129 AMIN005487 AMIN005791 AMIN006828 AMIN007496 AMIN008605 AMIN008724 AMIN009076 AMIN009745 AMIN009754 AMIN010397 AMIN010411 AMIN010420 AMI…
0.0171698	89	1391	1.36256	GO:0046872 metal ion binding	AMIN000126 AMIN000142 AMIN000247 AMIN000396 AMIN000460 AMIN000489 AMIN000564 AMIN000626 AMIN000649 AMIN000711 AMIN000749 AMIN000821 AMIN000842 AMIN000875 AMIN001308 AMIN001361 AMIN001736 AMIN002117 AMIN002187 AMIN002190 AMIN002262 AMIN002306 AMIN002335 AMIN002426 AMIN002584 AMIN002613 AMIN002682 AMIN002707 AMIN002764 AMIN002879 AMIN003007 AMIN003213 AMIN003222 AMIN003338 AMIN003572 AMIN003580 AMI…
0.0171698	17	160	2.26267	GO:0009057 macromolecule catabolic process	AMIN000216 AMIN001535 AMIN002187 AMIN002262 AMIN002588 AMIN002879 AMIN005006 AMIN005406 AMIN005978 AMIN006186 AMIN006639 AMIN007555 AMIN008468 AMIN008564 AMIN008991 AMIN010476 AMIN015980
0.0197295	89	1398	1.35573	GO:0043169 cation binding	AMIN000126 AMIN000142 AMIN000247 AMIN000396 AMIN000460 AMIN000489 AMIN000564 AMIN000626 AMIN000649 AMIN000711 AMIN000749 AMIN000821 AMIN000842 AMIN000875 AMIN001308 AMIN001361 AMIN001736 AMIN002117 AMIN002187 AMIN002190 AMIN002262 AMIN002306 AMIN002335 AMIN002426 AMIN002584 AMIN002613 AMIN002682 AMIN002707 AMIN002764 AMIN002879 AMIN003007 AMIN003213 AMIN003222 AMIN003338 AMIN003572 AMIN003580 AMI…
0.0225659	3	6	10.6478	GO:0008484 sulfuric ester hydrolase activity	AMIN003887 AMIN004149 AMIN011076
0.0244483	18	180	2.12957	GO:0005783 endoplasmic reticulum	AMIN000934 AMIN001307 AMIN002884 AMIN003632 AMIN003887 AMIN004637 AMIN005296 AMIN005609 AMIN007033 AMIN007068 AMIN007252 AMIN007525 AMIN008601 AMIN009190 AMIN010482 AMIN011453 AMIN011610 AMIN011639
0.0249338	10	73	2.91722	GO:0005730 nucleolus	AMIN000347 AMIN001551 AMIN001823 AMIN002804 AMIN002830 AMIN003096 AMIN003710 AMIN004162 AMIN006116 AMIN010487
0.0289633	90	1437	1.33376	GO:0050794 regulation of cellular process	AMIN000051 AMIN000142 AMIN000216 AMIN000231 AMIN000247 AMIN000360 AMIN000478 AMIN000564 AMIN000626 AMIN000686 AMIN000749 AMIN001064 AMIN001237 AMIN001307 AMIN001339 AMIN001485 AMIN001806 AMIN001807 AMIN002022 AMIN002121 AMIN002128 AMIN002152 AMIN002187 AMIN002200 AMIN002342 AMIN002417 AMIN002532 AMIN002557 AMIN002639 AMIN002733 AMIN003572 AMIN003580 AMIN003769 AMIN003785 AMIN003811 AMIN003841 AMI…
0.0289633	11	87	2.69256	GO:0016758 hexosyltransferase activity	AMIN000792 AMIN002685 AMIN003632 AMIN005160 AMIN005777 AMIN006145 AMIN007033 AMIN007068 AMIN007252 AMIN010354 AMIN011114
0.030565	102	1667	1.30304	GO:0065007 biological regulation	AMIN000051 AMIN000142 AMIN000216 AMIN000231 AMIN000247 AMIN000360 AMIN000478 AMIN000554 AMIN000564 AMIN000603 AMIN000611 AMIN000626 AMIN000686 AMIN000749 AMIN001064 AMIN001237 AMIN001307 AMIN001339 AMIN001485 AMIN001806 AMIN001807 AMIN002022 AMIN002121 AMIN002128 AMIN002152 AMIN002187 AMIN002200 AMIN002342 AMIN002417 AMIN002424 AMIN002532 AMIN002557 AMIN002581 AMIN002639 AMIN002733 AMIN002835 AMI…
0.0316602	31	388	1.70146	GO:0012505 endomembrane system	AMIN000162 AMIN000221 AMIN000733 AMIN000934 AMIN001307 AMIN002884 AMIN003632 AMIN003887 AMIN004561 AMIN004637 AMIN004763 AMIN005296 AMIN005609 AMIN005737 AMIN005777 AMIN007033 AMIN007068 AMIN007252 AMIN007525 AMIN008601 AMIN009031 AMIN009190 AMIN009337 AMIN009661 AMIN010354 AMIN010482 AMIN010756 AMIN011453 AMIN011610 AMIN011639 AMIN016033
0.0350591	5	22	4.83993	GO:0018108 peptidyl-tyrosine phosphorylation	AMIN002581 AMIN002835 AMIN007189 AMIN008464 AMIN011471
0.0367679	95	1545	1.30944	GO:0050789 regulation of biological process	AMIN000051 AMIN000142 AMIN000216 AMIN000231 AMIN000247 AMIN000360 AMIN000478 AMIN000564 AMIN000603 AMIN000611 AMIN000626 AMIN000686 AMIN000749 AMIN001064 AMIN001237 AMIN001307 AMIN001339 AMIN001485 AMIN001806 AMIN001807 AMIN002022 AMIN002121 AMIN002128 AMIN002152 AMIN002187 AMIN002200 AMIN002342 AMIN002417 AMIN002532 AMIN002557 AMIN002639 AMIN002733 AMIN003572 AMIN003580 AMIN003769 AMIN003785 AMI…
0.0375746	4	14	6.08448	GO:0098791 Golgi apparatus subcompartment	AMIN003887 AMIN004561 AMIN005777 AMIN010354
0.041835	5	23	4.6295	GO:0004713 protein tyrosine kinase activity	AMIN002581 AMIN002835 AMIN007189 AMIN008464 AMIN011471
0.041835	5	23	4.6295	GO:0018212 peptidyl-tyrosine modification	AMIN002581 AMIN002835 AMIN007189 AMIN008464 AMIN011471
0.0434239	8	55	3.09755	GO:0034655 nucleobase-containing compound catabolic process	AMIN001535 AMIN003410 AMIN005978 AMIN006186 AMIN008468 AMIN010476 AMIN011568 AMIN015980
0.0465951	4	15	5.67885	GO:0005930 axoneme	AMIN000401 AMIN008988 AMIN009847 AMIN010314
0.0465951	24	286	1.78705	GO:0006396 RNA processing	AMIN000322 AMIN000347 AMIN000545 AMIN000603 AMIN001399 AMIN001551 AMIN002410 AMIN002673 AMIN002804 AMIN003003 AMIN003133 AMIN003710 AMIN005551 AMIN006186 AMIN006224 AMIN008108 AMIN008114 AMIN008367 AMIN008568 AMIN008572 AMIN009840 AMIN011078 AMIN011486 AMIN015980
0.0465951	4	15	5.67885	GO:0032838 plasma membrane bounded cell projection cytoplasm	AMIN000401 AMIN008988 AMIN009847 AMIN010314
0.0465951	4	15	5.67885	GO:0097014 ciliary plasm	AMIN000401 AMIN008988 AMIN009847 AMIN010314
0.0465951	4	15	5.67885	GO:0099568 cytoplasmic region	AMIN000401 AMIN008988 AMIN009847 AMIN010314
0.0479602	10	81	2.6291	GO:0009966 regulation of signal transduction	AMIN002187 AMIN002417 AMIN002557 AMIN005522 AMIN006429 AMIN008162 AMIN008458 AMIN008464 AMIN011568 AMIN011600
0.0492718	24	288	1.77464	GO:0044085 cellular component biogenesis	AMIN000347 AMIN000486 AMIN001307 AMIN001551 AMIN001823 AMIN002804 AMIN003096 AMIN003580 AMIN003710 AMIN004043 AMIN004637 AMIN005001 AMIN005006 AMIN006186 AMIN006755 AMIN007835 AMIN008108 AMIN008464 AMIN009252 AMIN009847 AMIN010139 AMIN010387 AMIN010487 AMIN011386
0.0492718	58	875	1.4116	GO:0016070 RNA metabolic process	AMIN000247 AMIN000322 AMIN000347 AMIN000545 AMIN000554 AMIN000564 AMIN000603 AMIN000626 AMIN000686 AMIN000871 AMIN001064 AMIN001124 AMIN001399 AMIN001551 AMIN002121 AMIN002152 AMIN002410 AMIN002584 AMIN002673 AMIN002804 AMIN003003 AMIN003133 AMIN003171 AMIN003572 AMIN003580 AMIN003710 AMIN003711 AMIN003811 AMIN004030 AMIN004573 AMIN004816 AMIN005129 AMIN005487 AMIN005551 AMIN005791 AMIN005978 AMI…
0.0501177	3	8	7.98588	GO:0005795 Golgi stack	AMIN003887 AMIN005777 AMIN010354
0.0501177	3	8	7.98588	GO:0004715 non-membrane spanning protein tyrosine kinase activity	AMIN002581 AMIN002835 AMIN011471
0.0502921	8	57	2.98887	GO:0008757 S-adenosylmethionine-dependent methyltransferase activity	AMIN000158 AMIN000360 AMIN002103 AMIN002426 AMIN003710 AMIN003720 AMIN007710 AMIN008770
0.0516194	12	109	2.34448	GO:0004497 monooxygenase activity	AMIN000126 AMIN000711 AMIN000875 AMIN002682 AMIN003222 AMIN004970 AMIN005788 AMIN006599 AMIN007525 AMIN015475 AMIN016106 AMIN016134
0.0546466	14	138	2.16043	GO:0034470 ncRNA processing	AMIN000322 AMIN000347 AMIN000603 AMIN001551 AMIN002673 AMIN002804 AMIN003003 AMIN003133 AMIN003710 AMIN006186 AMIN006224 AMIN008108 AMIN008572 AMIN011078
0.0553809	25	308	1.72855	GO:0038023 signaling receptor activity	AMIN001064 AMIN001237 AMIN001339 AMIN001806 AMIN001807 AMIN002128 AMIN002733 AMIN003926 AMIN006387 AMIN007189 AMIN007496 AMIN008812 AMIN008947 AMIN009383 AMIN009967 AMIN011060 AMIN011299 AMIN011446 AMIN015555 AMIN015591 AMIN015592 AMIN015596 AMIN015653 AMIN015654 AMIN015741
0.0553809	25	308	1.72855	GO:0060089 molecular transducer activity	AMIN001064 AMIN001237 AMIN001339 AMIN001806 AMIN001807 AMIN002128 AMIN002733 AMIN003926 AMIN006387 AMIN007189 AMIN007496 AMIN008812 AMIN008947 AMIN009383 AMIN009967 AMIN011060 AMIN011299 AMIN011446 AMIN015555 AMIN015591 AMIN015592 AMIN015596 AMIN015653 AMIN015654 AMIN015741
0.0555741	4	16	5.32392	GO:0016799 hydrolase activity hydrolyzing N-glycosyl compounds	AMIN008936 AMIN009967 AMIN011568 AMIN011600
0.0556802	38	527	1.53555	GO:0016491 oxidoreductase activity	AMIN000046 AMIN000126 AMIN000396 AMIN000460 AMIN000711 AMIN000875 AMIN001028 AMIN001466 AMIN002682 AMIN002757 AMIN002764 AMIN002919 AMIN003222 AMIN003520 AMIN003688 AMIN004342 AMIN004588 AMIN004637 AMIN004719 AMIN004970 AMIN005296 AMIN005339 AMIN005788 AMIN006227 AMIN006599 AMIN007525 AMIN007572 AMIN008898 AMIN009113 AMIN009147 AMIN010826 AMIN010862 AMIN010945 AMIN015475 AMIN015997 AMIN016098 AMI…
0.0565684	25	309	1.72295	GO:1901575 organic substance catabolic process	AMIN000216 AMIN001535 AMIN002187 AMIN002262 AMIN002588 AMIN002879 AMIN003410 AMIN005006 AMIN005406 AMIN005551 AMIN005609 AMIN005978 AMIN006177 AMIN006186 AMIN006639 AMIN007555 AMIN008134 AMIN008468 AMIN008564 AMIN008991 AMIN009113 AMIN010476 AMIN010959 AMIN011568 AMIN015980
0.0607361	18	200	1.91661	GO:0048519 negative regulation of biological process	AMIN000603 AMIN000611 AMIN000626 AMIN001485 AMIN002532 AMIN005522 AMIN005978 AMIN006186 AMIN008458 AMIN008468 AMIN009091 AMIN010139 AMIN010476 AMIN011538 AMIN011568 AMIN011632 AMIN016200 AMIN016201
0.0608596	12	112	2.28168	GO:0006399 tRNA metabolic process	AMIN000322 AMIN000554 AMIN000871 AMIN001124 AMIN002673 AMIN003003 AMIN003133 AMIN003171 AMIN003711 AMIN004573 AMIN008572 AMIN011078
0.0610048	2	3	14.1971	GO:0042303 molting cycle	AMIN000489 AMIN009020
0.0610048	2	3	14.1971	GO:0008376 acetylgalactosaminyltransferase activity	AMIN005777 AMIN010354
0.0610048	2	3	14.1971	GO:0019321 pentose metabolic process	AMIN004083 AMIN005533
0.0630744	13	127	2.17987	GO:0016705 oxidoreductase activity acting on paired donors with incorporation or reduction of molecular oxygen	AMIN000126 AMIN000460 AMIN000711 AMIN000875 AMIN002682 AMIN003222 AMIN004970 AMIN005788 AMIN006599 AMIN007525 AMIN010862 AMIN016106 AMIN016134
0.067388	29	381	1.62093	GO:0016772 transferase activity transferring phosphorus-containing groups	AMIN000127 AMIN000154 AMIN000311 AMIN001485 AMIN002335 AMIN002581 AMIN002584 AMIN002835 AMIN003769 AMIN005160 AMIN005533 AMIN006276 AMIN006521 AMIN007189 AMIN007586 AMIN007645 AMIN008260 AMIN008464 AMIN008724 AMIN009745 AMIN010330 AMIN010397 AMIN010734 AMIN010740 AMIN010792 AMIN011453 AMIN011471 AMIN011618 AMIN015741
0.067388	12	114	2.24165	GO:0020037 heme binding	AMIN000126 AMIN000711 AMIN000875 AMIN001028 AMIN002682 AMIN003222 AMIN004719 AMIN004970 AMIN007525 AMIN015997 AMIN016106 AMIN016134
0.0691172	26	332	1.66773	GO:0032502 developmental process	AMIN000611 AMIN002121 AMIN002128 AMIN002581 AMIN002689 AMIN002835 AMIN004105 AMIN005129 AMIN005362 AMIN005609 AMIN006093 AMIN007157 AMIN008162 AMIN008464 AMIN008564 AMIN008605 AMIN009383 AMIN009671 AMIN010330 AMIN010619 AMIN010966 AMIN011013 AMIN011048 AMIN011471 AMIN011475 AMIN015489
0.0691172	23	283	1.73074	GO:0004888 transmembrane signaling receptor activity	AMIN001237 AMIN001339 AMIN001806 AMIN001807 AMIN002128 AMIN002733 AMIN003926 AMIN006387 AMIN007189 AMIN008812 AMIN008947 AMIN009383 AMIN009967 AMIN011060 AMIN011299 AMIN011446 AMIN015555 AMIN015591 AMIN015592 AMIN015596 AMIN015653 AMIN015654 AMIN015741
0.0708389	12	115	2.22216	GO:0046906 tetrapyrrole binding	AMIN000126 AMIN000711 AMIN000875 AMIN001028 AMIN002682 AMIN003222 AMIN004719 AMIN004970 AMIN007525 AMIN015997 AMIN016106 AMIN016134
0.0790315	4	18	4.73237	GO:0000793 condensed chromosome	AMIN002532 AMIN003171 AMIN003688 AMIN007736
0.0790315	4	18	4.73237	GO:0140658 ATP-dependent chromatin remodeler activity	AMIN000415 AMIN002503 AMIN007717 AMIN011297
0.0851379	3	10	6.3887	GO:0031497 chromatin assembly	AMIN000486 AMIN003580 AMIN010387
0.0851379	85	1414	1.28015	GO:0003676 nucleic acid binding	AMIN000158 AMIN000231 AMIN000247 AMIN000311 AMIN000341 AMIN000415 AMIN000460 AMIN000466 AMIN000499 AMIN000554 AMIN000563 AMIN000603 AMIN000611 AMIN000626 AMIN000630 AMIN000821 AMIN000871 AMIN001064 AMIN001361 AMIN001440 AMIN001681 AMIN002238 AMIN002306 AMIN002410 AMIN002426 AMIN002429 AMIN002503 AMIN002584 AMIN002673 AMIN002830 AMIN002877 AMIN003096 AMIN003572 AMIN003580 AMIN003711 AMIN003785 AMI…
0.0851379	3	10	6.3887	GO:0000724 double-strand break repair via homologous recombination	AMIN003688 AMIN010104 AMIN011109
0.0851379	3	10	6.3887	GO:0000725 recombinational repair	AMIN003688 AMIN010104 AMIN011109
0.0851379	3	10	6.3887	GO:0018298 protein-chromophore linkage	AMIN002733 AMIN004092 AMIN011543
0.0866231	17	194	1.86612	GO:0048869 cellular developmental process	AMIN000611 AMIN002128 AMIN002581 AMIN002689 AMIN002835 AMIN004105 AMIN006093 AMIN007157 AMIN008464 AMIN009383 AMIN009671 AMIN010619 AMIN010966 AMIN011048 AMIN011471 AMIN011475 AMIN015489
0.0866231	17	194	1.86612	GO:0030154 cell differentiation	AMIN000611 AMIN002128 AMIN002581 AMIN002689 AMIN002835 AMIN004105 AMIN006093 AMIN007157 AMIN008464 AMIN009383 AMIN009671 AMIN010619 AMIN010966 AMIN011048 AMIN011471 AMIN011475 AMIN015489
0.0877467	10	91	2.34018	GO:0042254 ribosome biogenesis	AMIN000347 AMIN001551 AMIN001823 AMIN002804 AMIN003096 AMIN003710 AMIN006186 AMIN008108 AMIN010487 AMIN011386
0.0877467	6	40	3.19435	GO:0006338 chromatin remodeling	AMIN000415 AMIN000486 AMIN002503 AMIN003580 AMIN007717 AMIN011297
0.0877467	6	40	3.19435	GO:0005815 microtubule organizing center	AMIN002306 AMIN002879 AMIN004043 AMIN004816 AMIN006826 AMIN009252
0.0877467	13	134	2.066	GO:0016757 glycosyltransferase activity	AMIN000792 AMIN002685 AMIN003632 AMIN005160 AMIN005737 AMIN005777 AMIN006145 AMIN007033 AMIN007068 AMIN007252 AMIN008120 AMIN010354 AMIN011114
0.0886427	5	29	3.67167	GO:0006897 endocytosis	AMIN002879 AMIN005574 AMIN007558 AMIN008951 AMIN011366
0.0895659	4	19	4.4833	GO:0009064 glutamine family amino acid metabolic process	AMIN000649 AMIN003027 AMIN004588 AMIN008134
0.089774	8	65	2.62101	GO:0044270 cellular nitrogen compound catabolic process	AMIN001535 AMIN003410 AMIN005978 AMIN006186 AMIN008468 AMIN010476 AMIN011568 AMIN015980
0.089774	8	65	2.62101	GO:0046700 heterocycle catabolic process	AMIN001535 AMIN003410 AMIN005978 AMIN006186 AMIN008468 AMIN010476 AMIN011568 AMIN015980
0.0986165	2	4	10.6478	GO:0035268 protein mannosylation	AMIN003632 AMIN007033
0.0986165	2	4	10.6478	GO:0035269 protein O-linked mannosylation	AMIN003632 AMIN007033
0.0986165	2	4	10.6478	GO:0042127 regulation of cell population proliferation	AMIN000051 AMIN008464
0.0986165	2	4	10.6478	GO:0055129 L-proline biosynthetic process	AMIN004588 AMIN008134
0.0986165	2	4	10.6478	GO:0004169 dolichyl-phosphate-mannose-protein mannosyltransferase activity	AMIN003632 AMIN007033
0.0986165	2	4	10.6478	GO:0004525 ribonuclease III activity	AMIN000603 AMIN006186
0.0986165	2	4	10.6478	GO:0006561 proline biosynthetic process	AMIN004588 AMIN008134
0.0986165	2	4	10.6478	GO:0032296 double-stranded RNA-specific ribonuclease activity	AMIN000603 AMIN006186
0.0986165	5	30	3.54928	GO:0010564 regulation of cell cycle process	AMIN000216 AMIN001485 AMIN002022 AMIN002532 AMIN004043
0.100923	8	67	2.54277	GO:0043413 macromolecule glycosylation	AMIN000934 AMIN002685 AMIN003632 AMIN005737 AMIN006145 AMIN007033 AMIN007252 AMIN008120
0.100923	8	67	2.54277	GO:0006486 protein glycosylation	AMIN000934 AMIN002685 AMIN003632 AMIN005737 AMIN006145 AMIN007033 AMIN007252 AMIN008120
0.100943	20	248	1.71739	GO:0031974 membrane-enclosed lumen	AMIN000347 AMIN000686 AMIN001551 AMIN001681 AMIN001823 AMIN002187 AMIN002532 AMIN002804 AMIN002830 AMIN003096 AMIN003710 AMIN004162 AMIN004285 AMIN004460 AMIN005006 AMIN006116 AMIN007324 AMIN009745 AMIN010482 AMIN010487
0.100943	16	184	1.8518	GO:0031981 nuclear lumen	AMIN000347 AMIN000686 AMIN001551 AMIN001681 AMIN001823 AMIN002187 AMIN002532 AMIN002804 AMIN002830 AMIN003096 AMIN003710 AMIN004162 AMIN006116 AMIN007324 AMIN009745 AMIN010487
0.100943	20	248	1.71739	GO:0043233 organelle lumen	AMIN000347 AMIN000686 AMIN001551 AMIN001681 AMIN001823 AMIN002187 AMIN002532 AMIN002804 AMIN002830 AMIN003096 AMIN003710 AMIN004162 AMIN004285 AMIN004460 AMIN005006 AMIN006116 AMIN007324 AMIN009745 AMIN010482 AMIN010487
0.100943	20	248	1.71739	GO:0070013 intracellular organelle lumen	AMIN000347 AMIN000686 AMIN001551 AMIN001681 AMIN001823 AMIN002187 AMIN002532 AMIN002804 AMIN002830 AMIN003096 AMIN003710 AMIN004162 AMIN004285 AMIN004460 AMIN005006 AMIN006116 AMIN007324 AMIN009745 AMIN010482 AMIN010487
0.102531	15	169	1.89015	GO:0016887 ATP hydrolysis activity	AMIN000341 AMIN000401 AMIN000415 AMIN000670 AMIN001922 AMIN002503 AMIN003171 AMIN003688 AMIN004459 AMIN005006 AMIN006188 AMIN006920 AMIN008976 AMIN010487 AMIN010734
0.106026	8	68	2.50537	GO:0006260 DNA replication	AMIN000341 AMIN000466 AMIN001361 AMIN001681 AMIN008724 AMIN009754 AMIN010397 AMIN011081
0.106026	8	68	2.50537	GO:0019439 aromatic compound catabolic process	AMIN001535 AMIN003410 AMIN005978 AMIN006186 AMIN008468 AMIN010476 AMIN011568 AMIN015980
0.109771	24	317	1.61229	GO:0048856 anatomical structure development	AMIN002121 AMIN002128 AMIN002581 AMIN002689 AMIN002835 AMIN004105 AMIN005129 AMIN005362 AMIN005609 AMIN006093 AMIN007157 AMIN008162 AMIN008464 AMIN008564 AMIN008605 AMIN009383 AMIN009671 AMIN010330 AMIN010619 AMIN011013 AMIN011048 AMIN011471 AMIN011475 AMIN015489
0.114573	4	21	4.05632	GO:0070161 anchoring junction	AMIN002377 AMIN008464 AMIN010398 AMIN011352
0.116068	10	97	2.19543	GO:0010646 regulation of cell communication	AMIN002187 AMIN002417 AMIN002557 AMIN005522 AMIN006429 AMIN008162 AMIN008458 AMIN008464 AMIN011568 AMIN011600
0.118393	22	286	1.63813	GO:0044248 cellular catabolic process	AMIN000216 AMIN001535 AMIN002187 AMIN002262 AMIN002588 AMIN002879 AMIN003410 AMIN005006 AMIN005551 AMIN005978 AMIN006177 AMIN006186 AMIN006639 AMIN007555 AMIN008134 AMIN008468 AMIN008564 AMIN008991 AMIN009113 AMIN010476 AMIN011568 AMIN015980
0.121072	10	98	2.17303	GO:0051603 proteolysis involved in cellular protein catabolic process	AMIN000216 AMIN002187 AMIN002262 AMIN002588 AMIN002879 AMIN005006 AMIN006639 AMIN007555 AMIN008564 AMIN008991
0.121072	3	12	5.32392	GO:0006487 protein N-linked glycosylation	AMIN000934 AMIN002685 AMIN006145
0.121072	3	12	5.32392	GO:0140299 small molecule sensor activity	AMIN004459 AMIN009383 AMIN016102
0.121072	8	70	2.43379	GO:0009101 glycoprotein biosynthetic process	AMIN000934 AMIN002685 AMIN003632 AMIN005737 AMIN006145 AMIN007033 AMIN007252 AMIN008120
0.127408	10	99	2.15108	GO:0044257 cellular protein catabolic process	AMIN000216 AMIN002187 AMIN002262 AMIN002588 AMIN002879 AMIN005006 AMIN006639 AMIN007555 AMIN008564 AMIN008991
0.127408	10	99	2.15108	GO:0016874 ligase activity	AMIN000649 AMIN001124 AMIN003027 AMIN003171 AMIN003711 AMIN004573 AMIN005281 AMIN005765 AMIN009107 AMIN009754
0.127408	10	99	2.15108	GO:0023051 regulation of signaling	AMIN002187 AMIN002417 AMIN002557 AMIN005522 AMIN006429 AMIN008162 AMIN008458 AMIN008464 AMIN011568 AMIN011600
0.127561	8	71	2.39951	GO:1901361 organic cyclic compound catabolic process	AMIN001535 AMIN003410 AMIN005978 AMIN006186 AMIN008468 AMIN010476 AMIN011568 AMIN015980
0.129848	21	273	1.63813	GO:0016773 phosphotransferase activity alcohol group as acceptor	AMIN000127 AMIN000154 AMIN000311 AMIN001485 AMIN002581 AMIN002835 AMIN003769 AMIN005533 AMIN006276 AMIN006521 AMIN007189 AMIN007586 AMIN007645 AMIN008260 AMIN008464 AMIN010330 AMIN010734 AMIN010792 AMIN011471 AMIN011618 AMIN015741
0.133072	2	5	8.51827	GO:0035196 production of miRNAs involved in gene silencing by miRNA	AMIN000603 AMIN006186
0.133072	2	5	8.51827	GO:0048232 male gamete generation	AMIN000611 AMIN010966
0.133072	6	46	2.7777	GO:0051726 regulation of cell cycle	AMIN000216 AMIN000360 AMIN001485 AMIN002022 AMIN002532 AMIN004043
0.133072	2	5	8.51827	GO:0070918 primary sncRNA processing	AMIN000603 AMIN006186
0.133072	2	5	8.51827	GO:0005657 replication fork	AMIN001681 AMIN010104
0.133072	78	1322	1.25648	GO:0005737 cytoplasm	AMIN000122 AMIN000162 AMIN000231 AMIN000322 AMIN000390 AMIN000401 AMIN000499 AMIN000554 AMIN000603 AMIN000630 AMIN000733 AMIN000871 AMIN000934 AMIN001124 AMIN001307 AMIN001308 AMIN001535 AMIN002424 AMIN002879 AMIN002884 AMIN003171 AMIN003510 AMIN003632 AMIN003887 AMIN004072 AMIN004092 AMIN004460 AMIN004561 AMIN004573 AMIN004637 AMIN004689 AMIN004763 AMIN004816 AMIN005006 AMIN005160 AMIN005296 AMI…
0.133072	2	5	8.51827	GO:0005921 gap junction	AMIN002377 AMIN011352
0.133072	2	5	8.51827	GO:0017101 aminoacyl-tRNA synthetase multienzyme complex	AMIN001124 AMIN003171
0.133072	2	5	8.51827	GO:0031985 Golgi cisterna	AMIN005777 AMIN010354
0.133072	2	5	8.51827	GO:0032580 Golgi cisterna membrane	AMIN005777 AMIN010354
0.133072	2	5	8.51827	GO:0030215 semaphorin receptor binding	AMIN002689 AMIN011048
0.133072	2	5	8.51827	GO:0032451 demethylase activity	AMIN000460 AMIN003624
0.133072	2	5	8.51827	GO:0032452 histone demethylase activity	AMIN000460 AMIN003624
0.133072	2	5	8.51827	GO:0140457 protein demethylase activity	AMIN000460 AMIN003624
0.133072	2	5	8.51827	GO:0007283 spermatogenesis	AMIN000611 AMIN010966
0.133072	2	5	8.51827	GO:0008283 cell population proliferation	AMIN000051 AMIN008464
0.135528	9	87	2.203	GO:0043632 modification-dependent macromolecule catabolic process	AMIN000216 AMIN002187 AMIN002262 AMIN002588 AMIN002879 AMIN005006 AMIN006639 AMIN007555 AMIN008564
0.135528	4	23	3.7036	GO:0071897 DNA biosynthetic process	AMIN004623 AMIN008724 AMIN009754 AMIN010397
0.135528	37	557	1.41461	GO:0006508 proteolysis	AMIN000216 AMIN000322 AMIN000380 AMIN000489 AMIN000952 AMIN001269 AMIN002187 AMIN002262 AMIN002588 AMIN002707 AMIN002879 AMIN003213 AMIN003457 AMIN004292 AMIN004293 AMIN005006 AMIN005260 AMIN006012 AMIN006101 AMIN006639 AMIN006761 AMIN007048 AMIN007436 AMIN007555 AMIN007558 AMIN007948 AMIN008564 AMIN008989 AMIN008991 AMIN009020 AMIN009091 AMIN009848 AMIN011538 AMIN011641 AMIN015849 AMIN016200 AMI…
0.135528	3	13	4.91439	GO:0008569 minus-end-directed microtubule motor activity	AMIN000401 AMIN008988 AMIN010314
0.135528	4	23	3.7036	GO:0000819 sister chromatid segregation	AMIN000216 AMIN002022 AMIN003171 AMIN007736
0.135528	9	87	2.203	GO:0019941 modification-dependent protein catabolic process	AMIN000216 AMIN002187 AMIN002262 AMIN002588 AMIN002879 AMIN005006 AMIN006639 AMIN007555 AMIN008564
0.143932	8	74	2.30224	GO:0070085 glycosylation	AMIN000934 AMIN002685 AMIN003632 AMIN005737 AMIN006145 AMIN007033 AMIN007252 AMIN008120
0.144863	23	313	1.56486	GO:0016788 hydrolase activity acting on ester bonds	AMIN000554 AMIN000603 AMIN000749 AMIN001535 AMIN002030 AMIN003007 AMIN003887 AMIN004105 AMIN004149 AMIN004583 AMIN005551 AMIN005609 AMIN006177 AMIN006186 AMIN007727 AMIN008572 AMIN009190 AMIN009297 AMIN010476 AMIN010959 AMIN011076 AMIN015869 AMIN016005
0.147002	25	348	1.52986	GO:0009056 catabolic process	AMIN000216 AMIN001535 AMIN002187 AMIN002262 AMIN002588 AMIN002879 AMIN003410 AMIN005006 AMIN005406 AMIN005551 AMIN005609 AMIN005978 AMIN006177 AMIN006186 AMIN006639 AMIN007555 AMIN008134 AMIN008468 AMIN008564 AMIN008991 AMIN009113 AMIN010476 AMIN010959 AMIN011568 AMIN015980
0.14728	13	149	1.85801	GO:0048523 negative regulation of cellular process	AMIN000626 AMIN001485 AMIN002532 AMIN005522 AMIN008458 AMIN008468 AMIN009091 AMIN010139 AMIN011538 AMIN011568 AMIN011632 AMIN016200 AMIN016201
0.149671	7	61	2.44377	GO:0016779 nucleotidyltransferase activity	AMIN002335 AMIN002584 AMIN005160 AMIN008724 AMIN009745 AMIN010397 AMIN010740
0.151014	6	48	2.66196	GO:0005615 extracellular space	AMIN005672 AMIN007324 AMIN009091 AMIN011538 AMIN016200 AMIN016201
0.151014	8	75	2.27154	GO:0009100 glycoprotein metabolic process	AMIN000934 AMIN002685 AMIN003632 AMIN005737 AMIN006145 AMIN007033 AMIN007252 AMIN008120
0.151014	10	104	2.04766	GO:0030163 protein catabolic process	AMIN000216 AMIN002187 AMIN002262 AMIN002588 AMIN002879 AMIN005006 AMIN006639 AMIN007555 AMIN008564 AMIN008991
0.151021	4	24	3.54928	GO:0098813 nuclear chromosome segregation	AMIN000216 AMIN002022 AMIN003171 AMIN007736
0.154404	17	215	1.68384	GO:0043436 oxoacid metabolic process	AMIN000046 AMIN000649 AMIN001124 AMIN001308 AMIN002764 AMIN002884 AMIN003027 AMIN003171 AMIN003711 AMIN003911 AMIN004573 AMIN004588 AMIN005019 AMIN005551 AMIN008134 AMIN009113 AMIN009147
0.154404	17	215	1.68384	GO:0019752 carboxylic acid metabolic process	AMIN000046 AMIN000649 AMIN001124 AMIN001308 AMIN002764 AMIN002884 AMIN003027 AMIN003171 AMIN003711 AMIN003911 AMIN004573 AMIN004588 AMIN005019 AMIN005551 AMIN008134 AMIN009113 AMIN009147
0.154556	29	421	1.46692	GO:0031090 organelle membrane	AMIN000221 AMIN000231 AMIN000934 AMIN001307 AMIN002884 AMIN003632 AMIN004072 AMIN004561 AMIN004637 AMIN004763 AMIN005296 AMIN005609 AMIN005737 AMIN005777 AMIN007033 AMIN007068 AMIN007252 AMIN007436 AMIN007525 AMIN008601 AMIN009031 AMIN009190 AMIN009337 AMIN009661 AMIN010354 AMIN011453 AMIN011610 AMIN011639 AMIN016129
0.156306	3	14	4.56336	GO:0016860 intramolecular oxidoreductase activity	AMIN002117 AMIN009004 AMIN010482
0.156353	10	105	2.02816	GO:0048468 cell development	AMIN002128 AMIN002581 AMIN002835 AMIN004105 AMIN006093 AMIN007157 AMIN009383 AMIN011471 AMIN011475 AMIN015489
0.162646	15	184	1.73606	GO:0044255 cellular lipid metabolic process	AMIN000934 AMIN001307 AMIN001308 AMIN002030 AMIN002685 AMIN002884 AMIN003376 AMIN003458 AMIN003911 AMIN005019 AMIN005609 AMIN006177 AMIN009147 AMIN010734 AMIN011453
0.162756	14	168	1.77464	GO:1901565 organonitrogen compound catabolic process	AMIN000216 AMIN002187 AMIN002262 AMIN002588 AMIN002879 AMIN005006 AMIN005406 AMIN006177 AMIN006639 AMIN007555 AMIN008564 AMIN008991 AMIN009113 AMIN011568
0.166125	17	218	1.66067	GO:0006082 organic acid metabolic process	AMIN000046 AMIN000649 AMIN001124 AMIN001308 AMIN002764 AMIN002884 AMIN003027 AMIN003171 AMIN003711 AMIN003911 AMIN004573 AMIN004588 AMIN005019 AMIN005551 AMIN008134 AMIN009113 AMIN009147
0.166125	7	63	2.36619	GO:0046394 carboxylic acid biosynthetic process	AMIN001308 AMIN002884 AMIN003027 AMIN003911 AMIN004588 AMIN005019 AMIN008134
0.166125	2	6	7.09856	GO:0110154 RNA decapping	AMIN005978 AMIN008468
0.166125	2	6	7.09856	GO:0110156 methylguanosine-cap decapping	AMIN005978 AMIN008468
0.166125	2	6	7.09856	GO:0006334 nucleosome assembly	AMIN000486 AMIN003580
0.166125	4	25	3.40731	GO:0000151 ubiquitin ligase complex	AMIN000216 AMIN006373 AMIN007555 AMIN010734
0.166125	12	137	1.86532	GO:0005794 Golgi apparatus	AMIN000162 AMIN000733 AMIN003887 AMIN004561 AMIN004763 AMIN005737 AMIN005777 AMIN009031 AMIN009661 AMIN010354 AMIN010756 AMIN016033
0.166125	5	37	2.87779	GO:0006401 RNA catabolic process	AMIN005978 AMIN006186 AMIN008468 AMIN010476 AMIN015980
0.166125	2	6	7.09856	GO:0097729 9+2 motile cilium	AMIN008988 AMIN010314
0.166125	21	286	1.56367	GO:1902494 catalytic complex	AMIN000216 AMIN000401 AMIN000564 AMIN000686 AMIN001681 AMIN002584 AMIN003688 AMIN003811 AMIN004583 AMIN006373 AMIN007252 AMIN007555 AMIN008572 AMIN008724 AMIN008988 AMIN008991 AMIN009107 AMIN009745 AMIN010314 AMIN010734 AMIN015980
0.166125	2	6	7.09856	GO:0005044 scavenger receptor activity	AMIN007558 AMIN011366
0.166125	2	6	7.09856	GO:0006560 proline metabolic process	AMIN004588 AMIN008134
0.166125	2	6	7.09856	GO:0016861 intramolecular oxidoreductase activity interconverting aldoses and ketoses	AMIN002117 AMIN009004
0.166125	20	269	1.58332	GO:0006629 lipid metabolic process	AMIN000934 AMIN001307 AMIN001308 AMIN002030 AMIN002685 AMIN002884 AMIN003376 AMIN003458 AMIN003911 AMIN004637 AMIN005019 AMIN005339 AMIN005609 AMIN006177 AMIN009147 AMIN010734 AMIN010945 AMIN010959 AMIN011453 AMIN015869
0.166125	2	6	7.09856	GO:0048038 quinone binding	AMIN000396 AMIN005296
0.166125	11	122	1.9201	GO:0007049 cell cycle	AMIN000216 AMIN000360 AMIN000611 AMIN001485 AMIN002022 AMIN002532 AMIN003171 AMIN004043 AMIN005262 AMIN007736 AMIN010734
0.168	8	78	2.18417	GO:0042995 cell projection	AMIN000401 AMIN002306 AMIN005001 AMIN007835 AMIN008464 AMIN008988 AMIN009847 AMIN010314
0.16894	7	64	2.32922	GO:0016053 organic acid biosynthetic process	AMIN001308 AMIN002884 AMIN003027 AMIN003911 AMIN004588 AMIN005019 AMIN008134
0.173455	3	15	4.25914	GO:0009628 response to abiotic stimulus	AMIN001485 AMIN002733 AMIN010244
0.180262	10	109	1.95373	GO:0015630 microtubule cytoskeleton	AMIN000390 AMIN000401 AMIN002306 AMIN002879 AMIN004043 AMIN004816 AMIN006826 AMIN008988 AMIN009252 AMIN010314
0.188748	17	223	1.62344	GO:0004672 protein kinase activity	AMIN000127 AMIN000154 AMIN000311 AMIN001485 AMIN002581 AMIN002835 AMIN003769 AMIN006521 AMIN007189 AMIN007586 AMIN007645 AMIN008260 AMIN008464 AMIN010330 AMIN011471 AMIN011618 AMIN015741
0.188748	8	80	2.12957	GO:0140101 catalytic activity acting on a tRNA	AMIN000554 AMIN000871 AMIN001124 AMIN003003 AMIN003171 AMIN003711 AMIN004573 AMIN008572
0.192117	7	66	2.25863	GO:0022402 cell cycle process	AMIN000216 AMIN001485 AMIN002022 AMIN002532 AMIN003171 AMIN004043 AMIN007736
0.194922	4	27	3.15492	GO:0048729 tissue morphogenesis	AMIN002581 AMIN002835 AMIN010619 AMIN011471
0.194922	4	27	3.15492	GO:0004601 peroxidase activity	AMIN001028 AMIN002757 AMIN004719 AMIN015997
0.194922	4	27	3.15492	GO:0016684 oxidoreductase activity acting on peroxide as acceptor	AMIN001028 AMIN002757 AMIN004719 AMIN015997
0.194922	4	27	3.15492	GO:0051539 4 iron 4 sulfur cluster binding	AMIN000396 AMIN001308 AMIN003520 AMIN008724
0.194922	4	27	3.15492	GO:0006979 response to oxidative stress	AMIN001028 AMIN004719 AMIN005006 AMIN015997
0.194922	4	27	3.15492	GO:0002009 morphogenesis of an epithelium	AMIN002581 AMIN002835 AMIN010619 AMIN011471

## Sheet: bio
Table S7. List of significantly enriched GO terms in biological process
Enrichment FDR	nGenes	Pathway Genes	Fold Enrichment	Pathway	Genes
4.30374e-10	300	4599	1.38915	GO:0009987 cellular process	AMIN000046 AMIN000051 AMIN000081 AMIN000083 AMIN000127 AMIN000142 AMIN000154 AMIN000158 AMIN000216 AMIN000221 AMIN000231 AMIN000247 AMIN000311 AMIN000322 AMIN000341 AMIN000347 AMIN000360 AMIN000390 AMIN000396 AMIN000401 AMIN000415 AMIN000466 AMIN000478 AMIN000486 AMIN000499 AMIN000545 AMIN000554 AMIN000564 AMIN000603 AMIN000611 AMIN000626 AMIN000630 AMIN000649 AMIN000670 AMIN000686 AMIN000749 AMI…
2.9175e-08	207	2963	1.48775	GO:0044238 primary metabolic process	AMIN000046 AMIN000127 AMIN000142 AMIN000154 AMIN000158 AMIN000216 AMIN000247 AMIN000311 AMIN000322 AMIN000341 AMIN000347 AMIN000360 AMIN000380 AMIN000466 AMIN000489 AMIN000545 AMIN000554 AMIN000564 AMIN000603 AMIN000626 AMIN000630 AMIN000649 AMIN000686 AMIN000871 AMIN000934 AMIN000952 AMIN001064 AMIN001124 AMIN001269 AMIN001307 AMIN001308 AMIN001361 AMIN001399 AMIN001485 AMIN001535 AMIN001551 AMI…
2.9175e-08	193	2710	1.51663	GO:0006807 nitrogen compound metabolic process	AMIN000046 AMIN000127 AMIN000142 AMIN000154 AMIN000158 AMIN000216 AMIN000247 AMIN000311 AMIN000322 AMIN000341 AMIN000347 AMIN000360 AMIN000380 AMIN000466 AMIN000489 AMIN000545 AMIN000554 AMIN000564 AMIN000603 AMIN000626 AMIN000630 AMIN000649 AMIN000686 AMIN000871 AMIN000934 AMIN000952 AMIN001064 AMIN001124 AMIN001163 AMIN001269 AMIN001307 AMIN001308 AMIN001361 AMIN001399 AMIN001485 AMIN001535 AMI…
3.47489e-08	214	3115	1.46301	GO:0071704 organic substance metabolic process	AMIN000046 AMIN000127 AMIN000142 AMIN000154 AMIN000158 AMIN000216 AMIN000247 AMIN000311 AMIN000322 AMIN000341 AMIN000347 AMIN000360 AMIN000380 AMIN000466 AMIN000489 AMIN000545 AMIN000554 AMIN000564 AMIN000603 AMIN000611 AMIN000626 AMIN000630 AMIN000649 AMIN000686 AMIN000871 AMIN000934 AMIN000952 AMIN001064 AMIN001124 AMIN001269 AMIN001307 AMIN001308 AMIN001361 AMIN001399 AMIN001485 AMIN001535 AMI…
6.10636e-08	33	203	3.46186	GO:0050877 nervous system process	AMIN000478 AMIN001339 AMIN001806 AMIN001807 AMIN002342 AMIN002733 AMIN003077 AMIN003684 AMIN003841 AMIN003926 AMIN003930 AMIN004963 AMIN006011 AMIN006387 AMIN008812 AMIN009383 AMIN009915 AMIN009919 AMIN010673 AMIN011060 AMIN011299 AMIN011446 AMIN015480 AMIN015538 AMIN015553 AMIN015555 AMIN015591 AMIN015592 AMIN015596 AMIN015628 AMIN015629 AMIN015653 AMIN015654
6.52031e-08	33	205	3.42809	GO:0003008 system process	AMIN000478 AMIN001339 AMIN001806 AMIN001807 AMIN002342 AMIN002733 AMIN003077 AMIN003684 AMIN003841 AMIN003926 AMIN003930 AMIN004963 AMIN006011 AMIN006387 AMIN008812 AMIN009383 AMIN009915 AMIN009919 AMIN010673 AMIN011060 AMIN011299 AMIN011446 AMIN015480 AMIN015538 AMIN015553 AMIN015555 AMIN015591 AMIN015592 AMIN015596 AMIN015628 AMIN015629 AMIN015653 AMIN015654
6.52031e-08	220	3268	1.43361	GO:0008152 metabolic process	AMIN000046 AMIN000127 AMIN000142 AMIN000154 AMIN000158 AMIN000216 AMIN000247 AMIN000311 AMIN000322 AMIN000341 AMIN000347 AMIN000360 AMIN000380 AMIN000396 AMIN000466 AMIN000489 AMIN000545 AMIN000554 AMIN000564 AMIN000603 AMIN000611 AMIN000626 AMIN000630 AMIN000649 AMIN000686 AMIN000871 AMIN000934 AMIN000952 AMIN001064 AMIN001124 AMIN001163 AMIN001269 AMIN001307 AMIN001308 AMIN001361 AMIN001399 AMI…
7.23869e-08	32	197	3.4592	GO:0007600 sensory perception	AMIN000478 AMIN001339 AMIN001806 AMIN001807 AMIN002342 AMIN002733 AMIN003077 AMIN003684 AMIN003841 AMIN003926 AMIN003930 AMIN004963 AMIN006011 AMIN006387 AMIN008812 AMIN009915 AMIN009919 AMIN010673 AMIN011060 AMIN011299 AMIN011446 AMIN015480 AMIN015538 AMIN015553 AMIN015555 AMIN015591 AMIN015592 AMIN015596 AMIN015628 AMIN015629 AMIN015653 AMIN015654
8.52552e-08	106	1253	1.80155	GO:0044260 cellular macromolecule metabolic process	AMIN000127 AMIN000154 AMIN000158 AMIN000216 AMIN000311 AMIN000341 AMIN000360 AMIN000466 AMIN000630 AMIN000871 AMIN000934 AMIN001124 AMIN001308 AMIN001361 AMIN001485 AMIN001535 AMIN001681 AMIN001736 AMIN002103 AMIN002187 AMIN002262 AMIN002426 AMIN002429 AMIN002581 AMIN002587 AMIN002588 AMIN002685 AMIN002733 AMIN002835 AMIN002877 AMIN002879 AMIN003171 AMIN003572 AMIN003580 AMIN003624 AMIN003632 AMI…
9.23925e-08	30	179	3.56911	GO:0007606 sensory perception of chemical stimulus	AMIN000478 AMIN001339 AMIN001806 AMIN001807 AMIN002342 AMIN003077 AMIN003841 AMIN003926 AMIN003930 AMIN004963 AMIN006011 AMIN006387 AMIN008812 AMIN009915 AMIN009919 AMIN010673 AMIN011060 AMIN011299 AMIN011446 AMIN015480 AMIN015538 AMIN015553 AMIN015555 AMIN015591 AMIN015592 AMIN015596 AMIN015628 AMIN015629 AMIN015653 AMIN015654
9.83883e-08	27	149	3.85895	GO:0051276 chromosome organization	AMIN000216 AMIN000341 AMIN000360 AMIN000415 AMIN000466 AMIN000486 AMIN000686 AMIN001440 AMIN001485 AMIN002022 AMIN002426 AMIN002429 AMIN002503 AMIN003171 AMIN003572 AMIN003580 AMIN006047 AMIN006828 AMIN007717 AMIN007736 AMIN008387 AMIN008976 AMIN010387 AMIN010420 AMIN010535 AMIN010966 AMIN011297
1.35735e-07	174	2452	1.51119	GO:0043170 macromolecule metabolic process	AMIN000127 AMIN000154 AMIN000158 AMIN000216 AMIN000247 AMIN000311 AMIN000322 AMIN000341 AMIN000347 AMIN000360 AMIN000380 AMIN000466 AMIN000489 AMIN000545 AMIN000554 AMIN000564 AMIN000603 AMIN000611 AMIN000626 AMIN000630 AMIN000686 AMIN000871 AMIN000934 AMIN000952 AMIN001064 AMIN001124 AMIN001269 AMIN001307 AMIN001308 AMIN001361 AMIN001399 AMIN001485 AMIN001535 AMIN001551 AMIN001681 AMIN001736 AMI…
2.4675e-07	181	2602	1.48137	GO:0044237 cellular metabolic process	AMIN000046 AMIN000127 AMIN000142 AMIN000154 AMIN000158 AMIN000216 AMIN000247 AMIN000311 AMIN000322 AMIN000341 AMIN000347 AMIN000360 AMIN000396 AMIN000466 AMIN000545 AMIN000554 AMIN000564 AMIN000603 AMIN000626 AMIN000630 AMIN000649 AMIN000686 AMIN000871 AMIN000934 AMIN001064 AMIN001124 AMIN001307 AMIN001308 AMIN001361 AMIN001399 AMIN001485 AMIN001535 AMIN001551 AMIN001681 AMIN001736 AMIN002030 AMI…
3.81926e-07	49	428	2.43806	GO:0032501 multicellular organismal process	AMIN000478 AMIN000489 AMIN000611 AMIN001339 AMIN001806 AMIN001807 AMIN002128 AMIN002342 AMIN002689 AMIN002733 AMIN003077 AMIN003684 AMIN003841 AMIN003926 AMIN003930 AMIN004105 AMIN004963 AMIN005362 AMIN005609 AMIN006011 AMIN006387 AMIN008162 AMIN008464 AMIN008564 AMIN008605 AMIN008812 AMIN009020 AMIN009383 AMIN009671 AMIN009915 AMIN009919 AMIN010673 AMIN010966 AMIN011048 AMIN011060 AMIN011299 AMI…
8.25649e-06	20	109	3.90746	GO:0006281 DNA repair	AMIN000311 AMIN000341 AMIN000630 AMIN001485 AMIN002187 AMIN002429 AMIN002877 AMIN003688 AMIN003969 AMIN004459 AMIN004583 AMIN004623 AMIN006828 AMIN009754 AMIN010104 AMIN010397 AMIN011109 AMIN011543 AMIN015751 AMIN016102
1.2002e-05	77	907	1.8079	GO:0051716 cellular response to stimulus	AMIN000051 AMIN000142 AMIN000311 AMIN000341 AMIN000478 AMIN000630 AMIN000749 AMIN001028 AMIN001237 AMIN001339 AMIN001485 AMIN001806 AMIN001807 AMIN002128 AMIN002187 AMIN002342 AMIN002417 AMIN002429 AMIN002532 AMIN002557 AMIN002639 AMIN002733 AMIN002757 AMIN002877 AMIN003688 AMIN003769 AMIN003841 AMIN003926 AMIN003930 AMIN003969 AMIN004459 AMIN004583 AMIN004623 AMIN004719 AMIN005006 AMIN005522 AMI…
1.27804e-05	21	123	3.63585	GO:0006974 cellular response to DNA damage stimulus	AMIN000311 AMIN000341 AMIN000630 AMIN001485 AMIN002187 AMIN002429 AMIN002532 AMIN002877 AMIN003688 AMIN003969 AMIN004459 AMIN004583 AMIN004623 AMIN006828 AMIN009754 AMIN010104 AMIN010397 AMIN011109 AMIN011543 AMIN015751 AMIN016102
1.3261e-05	98	1259	1.65765	GO:0046483 heterocycle metabolic process	AMIN000142 AMIN000247 AMIN000311 AMIN000322 AMIN000341 AMIN000347 AMIN000466 AMIN000545 AMIN000554 AMIN000564 AMIN000603 AMIN000626 AMIN000630 AMIN000649 AMIN000686 AMIN000871 AMIN001064 AMIN001124 AMIN001308 AMIN001361 AMIN001399 AMIN001485 AMIN001535 AMIN001551 AMIN001681 AMIN002117 AMIN002121 AMIN002152 AMIN002187 AMIN002238 AMIN002410 AMIN002429 AMIN002584 AMIN002673 AMIN002804 AMIN002877 AMI…
1.56097e-05	13	50	5.53688	GO:0016570 histone modification	AMIN000158 AMIN000360 AMIN001485 AMIN002103 AMIN002426 AMIN003572 AMIN003580 AMIN003624 AMIN003720 AMIN004816 AMIN008387 AMIN008770 AMIN010535
1.65163e-05	8	17	10.0215	GO:0016571 histone methylation	AMIN000158 AMIN000360 AMIN002103 AMIN002426 AMIN003572 AMIN003720 AMIN008387 AMIN008770
1.73735e-05	86	1069	1.71322	GO:0090304 nucleic acid metabolic process	AMIN000247 AMIN000311 AMIN000322 AMIN000341 AMIN000347 AMIN000466 AMIN000545 AMIN000554 AMIN000564 AMIN000603 AMIN000626 AMIN000630 AMIN000686 AMIN000871 AMIN001064 AMIN001124 AMIN001361 AMIN001399 AMIN001485 AMIN001535 AMIN001551 AMIN001681 AMIN002121 AMIN002152 AMIN002187 AMIN002238 AMIN002410 AMIN002429 AMIN002584 AMIN002673 AMIN002804 AMIN002877 AMIN003003 AMIN003133 AMIN003171 AMIN003572 AMI…
2.07895e-05	26	185	2.99291	GO:0006259 DNA metabolic process	AMIN000311 AMIN000341 AMIN000466 AMIN000630 AMIN001361 AMIN001485 AMIN001535 AMIN001681 AMIN002187 AMIN002429 AMIN002877 AMIN003688 AMIN003969 AMIN004459 AMIN004583 AMIN004623 AMIN006828 AMIN008724 AMIN009754 AMIN010104 AMIN010397 AMIN011081 AMIN011109 AMIN011543 AMIN015751 AMIN016102
2.20438e-05	15	70	4.56336	GO:0050907 detection of chemical stimulus involved in sensory perception	AMIN001339 AMIN001806 AMIN001807 AMIN003926 AMIN006387 AMIN008812 AMIN011060 AMIN011299 AMIN011446 AMIN015555 AMIN015591 AMIN015592 AMIN015596 AMIN015653 AMIN015654
2.20438e-05	16	79	4.31305	GO:0051606 detection of stimulus	AMIN001339 AMIN001806 AMIN001807 AMIN002733 AMIN003926 AMIN006387 AMIN008812 AMIN011060 AMIN011299 AMIN011446 AMIN015555 AMIN015591 AMIN015592 AMIN015596 AMIN015653 AMIN015654
2.20438e-05	98	1281	1.62918	GO:1901360 organic cyclic compound metabolic process	AMIN000142 AMIN000247 AMIN000311 AMIN000322 AMIN000341 AMIN000347 AMIN000466 AMIN000545 AMIN000554 AMIN000564 AMIN000603 AMIN000626 AMIN000630 AMIN000649 AMIN000686 AMIN000871 AMIN001064 AMIN001124 AMIN001308 AMIN001361 AMIN001399 AMIN001485 AMIN001535 AMIN001551 AMIN001681 AMIN002117 AMIN002121 AMIN002152 AMIN002187 AMIN002238 AMIN002410 AMIN002429 AMIN002584 AMIN002673 AMIN002804 AMIN002877 AMI…
2.20438e-05	15	70	4.56336	GO:0009593 detection of chemical stimulus	AMIN001339 AMIN001806 AMIN001807 AMIN003926 AMIN006387 AMIN008812 AMIN011060 AMIN011299 AMIN011446 AMIN015555 AMIN015591 AMIN015592 AMIN015596 AMIN015653 AMIN015654
2.3988e-05	94	1220	1.64081	GO:0006139 nucleobase-containing compound metabolic process	AMIN000142 AMIN000247 AMIN000311 AMIN000322 AMIN000341 AMIN000347 AMIN000466 AMIN000545 AMIN000554 AMIN000564 AMIN000603 AMIN000626 AMIN000630 AMIN000649 AMIN000686 AMIN000871 AMIN001064 AMIN001124 AMIN001361 AMIN001399 AMIN001485 AMIN001535 AMIN001551 AMIN001681 AMIN002117 AMIN002121 AMIN002152 AMIN002187 AMIN002238 AMIN002410 AMIN002429 AMIN002584 AMIN002673 AMIN002804 AMIN002877 AMIN003003 AMI…
2.3988e-05	15	71	4.49909	GO:0050906 detection of stimulus involved in sensory perception	AMIN001339 AMIN001806 AMIN001807 AMIN003926 AMIN006387 AMIN008812 AMIN011060 AMIN011299 AMIN011446 AMIN015555 AMIN015591 AMIN015592 AMIN015596 AMIN015653 AMIN015654
2.3988e-05	14	62	4.8087	GO:0050911 detection of chemical stimulus involved in sensory perception of smell	AMIN001339 AMIN001806 AMIN001807 AMIN003926 AMIN006387 AMIN008812 AMIN011060 AMIN011299 AMIN011446 AMIN015555 AMIN015591 AMIN015596 AMIN015653 AMIN015654
2.9747e-05	85	1076	1.68228	GO:0050896 response to stimulus	AMIN000051 AMIN000142 AMIN000311 AMIN000341 AMIN000478 AMIN000630 AMIN000749 AMIN001028 AMIN001237 AMIN001339 AMIN001485 AMIN001806 AMIN001807 AMIN002128 AMIN002187 AMIN002342 AMIN002417 AMIN002429 AMIN002532 AMIN002557 AMIN002639 AMIN002733 AMIN002757 AMIN002877 AMIN003077 AMIN003684 AMIN003688 AMIN003769 AMIN003841 AMIN003926 AMIN003930 AMIN003969 AMIN004105 AMIN004459 AMIN004583 AMIN004623 AMI…
2.9747e-05	62	703	1.87814	GO:0071840 cellular component organization or biogenesis	AMIN000216 AMIN000341 AMIN000347 AMIN000360 AMIN000390 AMIN000415 AMIN000466 AMIN000486 AMIN000686 AMIN001307 AMIN001395 AMIN001440 AMIN001485 AMIN001535 AMIN001551 AMIN001823 AMIN002022 AMIN002426 AMIN002429 AMIN002503 AMIN002581 AMIN002804 AMIN002835 AMIN003096 AMIN003171 AMIN003572 AMIN003580 AMIN003710 AMIN004043 AMIN004105 AMIN004637 AMIN005001 AMIN005006 AMIN006047 AMIN006093 AMIN006186 AMI…
4.44955e-05	63	728	1.8429	GO:0043412 macromolecule modification	AMIN000127 AMIN000154 AMIN000158 AMIN000322 AMIN000360 AMIN000934 AMIN001308 AMIN001485 AMIN001736 AMIN002103 AMIN002187 AMIN002262 AMIN002426 AMIN002581 AMIN002588 AMIN002673 AMIN002685 AMIN002733 AMIN002835 AMIN002879 AMIN003133 AMIN003572 AMIN003580 AMIN003624 AMIN003632 AMIN003710 AMIN003720 AMIN003769 AMIN004092 AMIN004105 AMIN004460 AMIN004816 AMIN005737 AMIN006140 AMIN006145 AMIN006373 AMI…
5.27774e-05	95	1264	1.60055	GO:0006725 cellular aromatic compound metabolic process	AMIN000142 AMIN000247 AMIN000311 AMIN000322 AMIN000341 AMIN000347 AMIN000466 AMIN000545 AMIN000554 AMIN000564 AMIN000603 AMIN000626 AMIN000630 AMIN000649 AMIN000686 AMIN000871 AMIN001064 AMIN001124 AMIN001361 AMIN001399 AMIN001485 AMIN001535 AMIN001551 AMIN001681 AMIN002117 AMIN002121 AMIN002152 AMIN002187 AMIN002238 AMIN002410 AMIN002429 AMIN002584 AMIN002673 AMIN002804 AMIN002877 AMIN003003 AMI…
5.27774e-05	19	117	3.45827	GO:0007608 sensory perception of smell	AMIN001339 AMIN001806 AMIN001807 AMIN003077 AMIN003926 AMIN004963 AMIN006011 AMIN006387 AMIN008812 AMIN009915 AMIN009919 AMIN011060 AMIN011299 AMIN011446 AMIN015555 AMIN015591 AMIN015596 AMIN015653 AMIN015654
5.94873e-05	22	152	3.08227	GO:0033554 cellular response to stress	AMIN000311 AMIN000341 AMIN000630 AMIN001485 AMIN002187 AMIN002429 AMIN002532 AMIN002877 AMIN003688 AMIN003969 AMIN004459 AMIN004583 AMIN004623 AMIN005006 AMIN006828 AMIN009754 AMIN010104 AMIN010397 AMIN011109 AMIN011543 AMIN015751 AMIN016102
0.000111282	15	81	3.94364	GO:0006325 chromatin organization	AMIN000360 AMIN000415 AMIN000486 AMIN000686 AMIN002426 AMIN002503 AMIN003572 AMIN003580 AMIN007717 AMIN008387 AMIN010387 AMIN010420 AMIN010535 AMIN010966 AMIN011297
0.000153006	27	224	2.56689	GO:0006950 response to stress	AMIN000311 AMIN000341 AMIN000630 AMIN001028 AMIN001485 AMIN002187 AMIN002429 AMIN002532 AMIN002877 AMIN003688 AMIN003969 AMIN004459 AMIN004583 AMIN004623 AMIN004719 AMIN005006 AMIN006828 AMIN009754 AMIN010104 AMIN010244 AMIN010397 AMIN011109 AMIN011543 AMIN011568 AMIN015751 AMIN015997 AMIN016102
0.000156576	56	649	1.83753	GO:0036211 protein modification process	AMIN000127 AMIN000154 AMIN000158 AMIN000360 AMIN000934 AMIN001308 AMIN001485 AMIN001736 AMIN002103 AMIN002187 AMIN002262 AMIN002426 AMIN002581 AMIN002588 AMIN002685 AMIN002733 AMIN002835 AMIN002879 AMIN003572 AMIN003580 AMIN003624 AMIN003632 AMIN003720 AMIN003769 AMIN004092 AMIN004105 AMIN004460 AMIN004816 AMIN005737 AMIN006140 AMIN006145 AMIN006373 AMIN006521 AMIN006639 AMIN007033 AMIN007189 AMI…
0.000156576	56	649	1.83753	GO:0006464 cellular protein modification process	AMIN000127 AMIN000154 AMIN000158 AMIN000360 AMIN000934 AMIN001308 AMIN001485 AMIN001736 AMIN002103 AMIN002187 AMIN002262 AMIN002426 AMIN002581 AMIN002588 AMIN002685 AMIN002733 AMIN002835 AMIN002879 AMIN003572 AMIN003580 AMIN003624 AMIN003632 AMIN003720 AMIN003769 AMIN004092 AMIN004105 AMIN004460 AMIN004816 AMIN005737 AMIN006140 AMIN006145 AMIN006373 AMIN006521 AMIN006639 AMIN007033 AMIN007189 AMI…
0.00015805	117	1693	1.4717	GO:1901564 organonitrogen compound metabolic process	AMIN000046 AMIN000127 AMIN000142 AMIN000154 AMIN000158 AMIN000216 AMIN000322 AMIN000360 AMIN000380 AMIN000489 AMIN000649 AMIN000871 AMIN000934 AMIN000952 AMIN001124 AMIN001269 AMIN001307 AMIN001308 AMIN001485 AMIN001736 AMIN002103 AMIN002187 AMIN002262 AMIN002426 AMIN002581 AMIN002587 AMIN002588 AMIN002685 AMIN002707 AMIN002733 AMIN002835 AMIN002879 AMIN003027 AMIN003171 AMIN003213 AMIN003457 AMI…
0.000233625	106	1510	1.49493	GO:0034641 cellular nitrogen compound metabolic process	AMIN000142 AMIN000247 AMIN000311 AMIN000322 AMIN000341 AMIN000347 AMIN000466 AMIN000545 AMIN000554 AMIN000564 AMIN000603 AMIN000626 AMIN000630 AMIN000649 AMIN000686 AMIN000871 AMIN001064 AMIN001124 AMIN001307 AMIN001361 AMIN001399 AMIN001485 AMIN001535 AMIN001551 AMIN001681 AMIN002117 AMIN002121 AMIN002152 AMIN002187 AMIN002238 AMIN002410 AMIN002429 AMIN002584 AMIN002587 AMIN002673 AMIN002804 AMI…
0.000296422	38	388	2.08566	GO:0006996 organelle organization	AMIN000216 AMIN000341 AMIN000360 AMIN000390 AMIN000415 AMIN000466 AMIN000486 AMIN000686 AMIN001440 AMIN001485 AMIN002022 AMIN002426 AMIN002429 AMIN002503 AMIN003171 AMIN003572 AMIN003580 AMIN004043 AMIN004637 AMIN005001 AMIN006047 AMIN006828 AMIN007436 AMIN007717 AMIN007736 AMIN007835 AMIN008260 AMIN008387 AMIN008976 AMIN009252 AMIN009847 AMIN010139 AMIN010387 AMIN010420 AMIN010487 AMIN010535 AMI…
0.000384449	99	1404	1.50162	GO:0019538 protein metabolic process	AMIN000127 AMIN000154 AMIN000158 AMIN000216 AMIN000322 AMIN000360 AMIN000380 AMIN000489 AMIN000871 AMIN000934 AMIN000952 AMIN001124 AMIN001269 AMIN001308 AMIN001485 AMIN001736 AMIN002103 AMIN002187 AMIN002262 AMIN002426 AMIN002581 AMIN002587 AMIN002588 AMIN002685 AMIN002707 AMIN002733 AMIN002835 AMIN002879 AMIN003171 AMIN003213 AMIN003457 AMIN003572 AMIN003580 AMIN003624 AMIN003632 AMIN003711 AMI…
0.000657414	16	106	3.21444	GO:0018193 peptidyl-amino acid modification	AMIN000158 AMIN000360 AMIN001308 AMIN002103 AMIN002581 AMIN002835 AMIN003580 AMIN003720 AMIN004816 AMIN006140 AMIN007189 AMIN007710 AMIN008464 AMIN008770 AMIN009107 AMIN011471
0.000720634	52	623	1.77749	GO:0016043 cellular component organization	AMIN000216 AMIN000341 AMIN000360 AMIN000390 AMIN000415 AMIN000466 AMIN000486 AMIN000686 AMIN001395 AMIN001440 AMIN001485 AMIN001535 AMIN002022 AMIN002426 AMIN002429 AMIN002503 AMIN002581 AMIN002835 AMIN003171 AMIN003572 AMIN003580 AMIN004043 AMIN004105 AMIN004637 AMIN005001 AMIN005006 AMIN006047 AMIN006093 AMIN006755 AMIN006828 AMIN007157 AMIN007436 AMIN007717 AMIN007736 AMIN007835 AMIN008260 AMI…
0.000727636	75	1007	1.58607	GO:0044267 cellular protein metabolic process	AMIN000127 AMIN000154 AMIN000158 AMIN000216 AMIN000360 AMIN000871 AMIN000934 AMIN001124 AMIN001308 AMIN001485 AMIN001736 AMIN002103 AMIN002187 AMIN002262 AMIN002426 AMIN002581 AMIN002587 AMIN002588 AMIN002685 AMIN002733 AMIN002835 AMIN002879 AMIN003171 AMIN003572 AMIN003580 AMIN003624 AMIN003632 AMIN003711 AMIN003720 AMIN003769 AMIN003785 AMIN004092 AMIN004105 AMIN004460 AMIN004573 AMIN004816 AMI…
0.000728569	9	37	5.18003	GO:0006479 protein methylation	AMIN000158 AMIN000360 AMIN002103 AMIN002426 AMIN003572 AMIN003720 AMIN007710 AMIN008387 AMIN008770
0.000728569	9	37	5.18003	GO:0008213 protein alkylation	AMIN000158 AMIN000360 AMIN002103 AMIN002426 AMIN003572 AMIN003720 AMIN007710 AMIN008387 AMIN008770
0.00138287	9	40	4.79153	GO:0018205 peptidyl-lysine modification	AMIN000158 AMIN000360 AMIN001308 AMIN002103 AMIN003580 AMIN003720 AMIN004816 AMIN008770 AMIN009107
0.00140875	5	11	9.67986	GO:0034968 histone lysine methylation	AMIN000158 AMIN000360 AMIN002103 AMIN003720 AMIN008770
0.00140875	23	203	2.41281	GO:0042221 response to chemical	AMIN001028 AMIN001237 AMIN001339 AMIN001806 AMIN001807 AMIN002757 AMIN003926 AMIN004105 AMIN004719 AMIN005006 AMIN006387 AMIN008610 AMIN008812 AMIN011060 AMIN011299 AMIN011446 AMIN015555 AMIN015591 AMIN015592 AMIN015596 AMIN015653 AMIN015654 AMIN015997
0.00167365	3	3	21.2957	GO:0002221 pattern recognition receptor signaling pathway	AMIN009967 AMIN011568 AMIN011600
0.00167365	3	3	21.2957	GO:0002224 toll-like receptor signaling pathway	AMIN009967 AMIN011568 AMIN011600
0.00167365	3	3	21.2957	GO:0002764 immune response-regulating signaling pathway	AMIN009967 AMIN011568 AMIN011600
0.0020367	11	62	3.77827	GO:0050909 sensory perception of taste	AMIN000478 AMIN002342 AMIN003841 AMIN003930 AMIN010673 AMIN015480 AMIN015538 AMIN015553 AMIN015592 AMIN015628 AMIN015629
0.00262823	6	19	6.72495	GO:0006302 double-strand break repair	AMIN000311 AMIN003688 AMIN003969 AMIN006828 AMIN010104 AMIN011109
0.00324584	5	13	8.19065	GO:0018022 peptidyl-lysine methylation	AMIN000158 AMIN000360 AMIN002103 AMIN003720 AMIN008770
0.00348476	12	77	3.31881	GO:0043414 macromolecule methylation	AMIN000158 AMIN000360 AMIN002103 AMIN002426 AMIN003572 AMIN003710 AMIN003720 AMIN007710 AMIN008387 AMIN008770 AMIN009548 AMIN010957
0.00571865	3	4	15.9718	GO:0050776 regulation of immune response	AMIN009967 AMIN011568 AMIN011600
0.00571865	3	4	15.9718	GO:0006303 double-strand break repair via nonhomologous end joining	AMIN000311 AMIN003969 AMIN006828
0.00571865	3	4	15.9718	GO:0002682 regulation of immune system process	AMIN009967 AMIN011568 AMIN011600
0.00617113	20	185	2.30224	GO:0034660 ncRNA metabolic process	AMIN000322 AMIN000347 AMIN000554 AMIN000603 AMIN000871 AMIN001124 AMIN001551 AMIN002673 AMIN002804 AMIN003003 AMIN003133 AMIN003171 AMIN003710 AMIN003711 AMIN004573 AMIN006186 AMIN006224 AMIN008108 AMIN008572 AMIN011078
0.00815423	13	97	2.85406	GO:0032259 methylation	AMIN000158 AMIN000360 AMIN002103 AMIN002426 AMIN003572 AMIN003710 AMIN003720 AMIN007710 AMIN008387 AMIN008770 AMIN009418 AMIN009548 AMIN010957
0.0113816	56	777	1.53482	GO:0007154 cell communication	AMIN000051 AMIN000142 AMIN000478 AMIN000749 AMIN001237 AMIN001339 AMIN001485 AMIN001806 AMIN001807 AMIN002128 AMIN002187 AMIN002342 AMIN002417 AMIN002532 AMIN002557 AMIN002639 AMIN002733 AMIN003769 AMIN003841 AMIN003926 AMIN003930 AMIN005522 AMIN006387 AMIN006429 AMIN007035 AMIN007623 AMIN008162 AMIN008260 AMIN008458 AMIN008464 AMIN008610 AMIN008812 AMIN008936 AMIN008947 AMIN009383 AMIN009967 AMI…
0.0113816	54	742	1.54982	GO:0007165 signal transduction	AMIN000051 AMIN000142 AMIN000478 AMIN000749 AMIN001237 AMIN001339 AMIN001485 AMIN001806 AMIN001807 AMIN002128 AMIN002187 AMIN002342 AMIN002417 AMIN002532 AMIN002557 AMIN002639 AMIN002733 AMIN003769 AMIN003841 AMIN003926 AMIN003930 AMIN005522 AMIN006387 AMIN006429 AMIN007035 AMIN007623 AMIN008162 AMIN008260 AMIN008458 AMIN008464 AMIN008610 AMIN008812 AMIN008936 AMIN008947 AMIN009967 AMIN010673 AMI…
0.0113816	56	777	1.53482	GO:0023052 signaling	AMIN000051 AMIN000142 AMIN000478 AMIN000749 AMIN001237 AMIN001339 AMIN001485 AMIN001806 AMIN001807 AMIN002128 AMIN002187 AMIN002342 AMIN002417 AMIN002532 AMIN002557 AMIN002639 AMIN002733 AMIN003769 AMIN003841 AMIN003926 AMIN003930 AMIN005522 AMIN006387 AMIN006429 AMIN007035 AMIN007623 AMIN008162 AMIN008260 AMIN008458 AMIN008464 AMIN008610 AMIN008812 AMIN008936 AMIN008947 AMIN009383 AMIN009967 AMI…
0.0114387	16	140	2.43379	GO:0044265 cellular macromolecule catabolic process	AMIN000216 AMIN001535 AMIN002187 AMIN002262 AMIN002588 AMIN002879 AMIN005006 AMIN005978 AMIN006186 AMIN006639 AMIN007555 AMIN008468 AMIN008564 AMIN008991 AMIN010476 AMIN015980
0.0159203	7	36	4.14083	GO:0006310 DNA recombination	AMIN000341 AMIN003688 AMIN004583 AMIN006828 AMIN009754 AMIN010104 AMIN011109
0.0167889	12	93	2.74783	GO:0048583 regulation of response to stimulus	AMIN002187 AMIN002417 AMIN002557 AMIN003769 AMIN005522 AMIN006429 AMIN008162 AMIN008458 AMIN008464 AMIN009967 AMIN011568 AMIN011600
0.0173773	17	160	2.26267	GO:0009057 macromolecule catabolic process	AMIN000216 AMIN001535 AMIN002187 AMIN002262 AMIN002588 AMIN002879 AMIN005006 AMIN005406 AMIN005978 AMIN006186 AMIN006639 AMIN007555 AMIN008468 AMIN008564 AMIN008991 AMIN010476 AMIN015980
0.0302987	90	1437	1.33376	GO:0050794 regulation of cellular process	AMIN000051 AMIN000142 AMIN000216 AMIN000231 AMIN000247 AMIN000360 AMIN000478 AMIN000564 AMIN000626 AMIN000686 AMIN000749 AMIN001064 AMIN001237 AMIN001307 AMIN001339 AMIN001485 AMIN001806 AMIN001807 AMIN002022 AMIN002121 AMIN002128 AMIN002152 AMIN002187 AMIN002200 AMIN002342 AMIN002417 AMIN002532 AMIN002557 AMIN002639 AMIN002733 AMIN003572 AMIN003580 AMIN003769 AMIN003785 AMIN003811 AMIN003841 AMI…
0.0317727	102	1667	1.30304	GO:0065007 biological regulation	AMIN000051 AMIN000142 AMIN000216 AMIN000231 AMIN000247 AMIN000360 AMIN000478 AMIN000554 AMIN000564 AMIN000603 AMIN000611 AMIN000626 AMIN000686 AMIN000749 AMIN001064 AMIN001237 AMIN001307 AMIN001339 AMIN001485 AMIN001806 AMIN001807 AMIN002022 AMIN002121 AMIN002128 AMIN002152 AMIN002187 AMIN002200 AMIN002342 AMIN002417 AMIN002424 AMIN002532 AMIN002557 AMIN002581 AMIN002639 AMIN002733 AMIN002835 AMI…
0.036494	5	22	4.83993	GO:0018108 peptidyl-tyrosine phosphorylation	AMIN002581 AMIN002835 AMIN007189 AMIN008464 AMIN011471
0.0380394	95	1545	1.30944	GO:0050789 regulation of biological process	AMIN000051 AMIN000142 AMIN000216 AMIN000231 AMIN000247 AMIN000360 AMIN000478 AMIN000564 AMIN000603 AMIN000611 AMIN000626 AMIN000686 AMIN000749 AMIN001064 AMIN001237 AMIN001307 AMIN001339 AMIN001485 AMIN001806 AMIN001807 AMIN002022 AMIN002121 AMIN002128 AMIN002152 AMIN002187 AMIN002200 AMIN002342 AMIN002417 AMIN002532 AMIN002557 AMIN002639 AMIN002733 AMIN003572 AMIN003580 AMIN003769 AMIN003785 AMI…
0.0436606	5	23	4.6295	GO:0018212 peptidyl-tyrosine modification	AMIN002581 AMIN002835 AMIN007189 AMIN008464 AMIN011471
0.045049	8	55	3.09755	GO:0034655 nucleobase-containing compound catabolic process	AMIN001535 AMIN003410 AMIN005978 AMIN006186 AMIN008468 AMIN010476 AMIN011568 AMIN015980
0.0489329	24	286	1.78705	GO:0006396 RNA processing	AMIN000322 AMIN000347 AMIN000545 AMIN000603 AMIN001399 AMIN001551 AMIN002410 AMIN002673 AMIN002804 AMIN003003 AMIN003133 AMIN003710 AMIN005551 AMIN006186 AMIN006224 AMIN008108 AMIN008114 AMIN008367 AMIN008568 AMIN008572 AMIN009840 AMIN011078 AMIN011486 AMIN015980
0.0505871	10	81	2.6291	GO:0009966 regulation of signal transduction	AMIN002187 AMIN002417 AMIN002557 AMIN005522 AMIN006429 AMIN008162 AMIN008458 AMIN008464 AMIN011568 AMIN011600
0.0513751	24	288	1.77464	GO:0044085 cellular component biogenesis	AMIN000347 AMIN000486 AMIN001307 AMIN001551 AMIN001823 AMIN002804 AMIN003096 AMIN003580 AMIN003710 AMIN004043 AMIN004637 AMIN005001 AMIN005006 AMIN006186 AMIN006755 AMIN007835 AMIN008108 AMIN008464 AMIN009252 AMIN009847 AMIN010139 AMIN010387 AMIN010487 AMIN011386
0.0513751	58	875	1.4116	GO:0016070 RNA metabolic process	AMIN000247 AMIN000322 AMIN000347 AMIN000545 AMIN000554 AMIN000564 AMIN000603 AMIN000626 AMIN000686 AMIN000871 AMIN001064 AMIN001124 AMIN001399 AMIN001551 AMIN002121 AMIN002152 AMIN002410 AMIN002584 AMIN002673 AMIN002804 AMIN003003 AMIN003133 AMIN003171 AMIN003572 AMIN003580 AMIN003710 AMIN003711 AMIN003811 AMIN004030 AMIN004573 AMIN004816 AMIN005129 AMIN005487 AMIN005551 AMIN005791 AMIN005978 AMI…
0.0582031	14	138	2.16043	GO:0034470 ncRNA processing	AMIN000322 AMIN000347 AMIN000603 AMIN001551 AMIN002673 AMIN002804 AMIN003003 AMIN003133 AMIN003710 AMIN006186 AMIN006224 AMIN008108 AMIN008572 AMIN011078
0.061486	25	309	1.72295	GO:1901575 organic substance catabolic process	AMIN000216 AMIN001535 AMIN002187 AMIN002262 AMIN002588 AMIN002879 AMIN003410 AMIN005006 AMIN005406 AMIN005551 AMIN005609 AMIN005978 AMIN006177 AMIN006186 AMIN006639 AMIN007555 AMIN008134 AMIN008468 AMIN008564 AMIN008991 AMIN009113 AMIN010476 AMIN010959 AMIN011568 AMIN015980
0.0652503	2	3	14.1971	GO:0042303 molting cycle	AMIN000489 AMIN009020
0.0652503	18	200	1.91661	GO:0048519 negative regulation of biological process	AMIN000603 AMIN000611 AMIN000626 AMIN001485 AMIN002532 AMIN005522 AMIN005978 AMIN006186 AMIN008458 AMIN008468 AMIN009091 AMIN010139 AMIN010476 AMIN011538 AMIN011568 AMIN011632 AMIN016200 AMIN016201
0.0652503	12	112	2.28168	GO:0006399 tRNA metabolic process	AMIN000322 AMIN000554 AMIN000871 AMIN001124 AMIN002673 AMIN003003 AMIN003133 AMIN003171 AMIN003711 AMIN004573 AMIN008572 AMIN011078
0.0652503	2	3	14.1971	GO:0019321 pentose metabolic process	AMIN004083 AMIN005533
0.0750362	26	332	1.66773	GO:0032502 developmental process	AMIN000611 AMIN002121 AMIN002128 AMIN002581 AMIN002689 AMIN002835 AMIN004105 AMIN005129 AMIN005362 AMIN005609 AMIN006093 AMIN007157 AMIN008162 AMIN008464 AMIN008564 AMIN008605 AMIN009383 AMIN009671 AMIN010330 AMIN010619 AMIN010966 AMIN011013 AMIN011048 AMIN011471 AMIN011475 AMIN015489
0.0930084	3	10	6.3887	GO:0031497 chromatin assembly	AMIN000486 AMIN003580 AMIN010387
0.0930084	3	10	6.3887	GO:0000724 double-strand break repair via homologous recombination	AMIN003688 AMIN010104 AMIN011109
0.0930084	3	10	6.3887	GO:0000725 recombinational repair	AMIN003688 AMIN010104 AMIN011109
0.0930084	3	10	6.3887	GO:0018298 protein-chromophore linkage	AMIN002733 AMIN004092 AMIN011543
0.0936601	17	194	1.86612	GO:0048869 cellular developmental process	AMIN000611 AMIN002128 AMIN002581 AMIN002689 AMIN002835 AMIN004105 AMIN006093 AMIN007157 AMIN008464 AMIN009383 AMIN009671 AMIN010619 AMIN010966 AMIN011048 AMIN011471 AMIN011475 AMIN015489
0.0936601	17	194	1.86612	GO:0030154 cell differentiation	AMIN000611 AMIN002128 AMIN002581 AMIN002689 AMIN002835 AMIN004105 AMIN006093 AMIN007157 AMIN008464 AMIN009383 AMIN009671 AMIN010619 AMIN010966 AMIN011048 AMIN011471 AMIN011475 AMIN015489
0.0947476	10	91	2.34018	GO:0042254 ribosome biogenesis	AMIN000347 AMIN001551 AMIN001823 AMIN002804 AMIN003096 AMIN003710 AMIN006186 AMIN008108 AMIN010487 AMIN011386
0.0949391	6	40	3.19435	GO:0006338 chromatin remodeling	AMIN000415 AMIN000486 AMIN002503 AMIN003580 AMIN007717 AMIN011297
0.0953288	8	65	2.62101	GO:0044270 cellular nitrogen compound catabolic process	AMIN001535 AMIN003410 AMIN005978 AMIN006186 AMIN008468 AMIN010476 AMIN011568 AMIN015980
0.0953288	8	65	2.62101	GO:0046700 heterocycle catabolic process	AMIN001535 AMIN003410 AMIN005978 AMIN006186 AMIN008468 AMIN010476 AMIN011568 AMIN015980
0.0953288	5	29	3.67167	GO:0006897 endocytosis	AMIN002879 AMIN005574 AMIN007558 AMIN008951 AMIN011366
0.0953288	4	19	4.4833	GO:0009064 glutamine family amino acid metabolic process	AMIN000649 AMIN003027 AMIN004588 AMIN008134
0.103564	2	4	10.6478	GO:0035268 protein mannosylation	AMIN003632 AMIN007033
0.103564	2	4	10.6478	GO:0035269 protein O-linked mannosylation	AMIN003632 AMIN007033
0.103564	2	4	10.6478	GO:0042127 regulation of cell population proliferation	AMIN000051 AMIN008464
0.103564	2	4	10.6478	GO:0055129 L-proline biosynthetic process	AMIN004588 AMIN008134
0.103564	2	4	10.6478	GO:0006561 proline biosynthetic process	AMIN004588 AMIN008134
0.103564	5	30	3.54928	GO:0010564 regulation of cell cycle process	AMIN000216 AMIN001485 AMIN002022 AMIN002532 AMIN004043
0.105083	8	67	2.54277	GO:0043413 macromolecule glycosylation	AMIN000934 AMIN002685 AMIN003632 AMIN005737 AMIN006145 AMIN007033 AMIN007252 AMIN008120
0.105083	8	67	2.54277	GO:0006486 protein glycosylation	AMIN000934 AMIN002685 AMIN003632 AMIN005737 AMIN006145 AMIN007033 AMIN007252 AMIN008120
0.112261	8	68	2.50537	GO:0006260 DNA replication	AMIN000341 AMIN000466 AMIN001361 AMIN001681 AMIN008724 AMIN009754 AMIN010397 AMIN011081
0.112261	8	68	2.50537	GO:0019439 aromatic compound catabolic process	AMIN001535 AMIN003410 AMIN005978 AMIN006186 AMIN008468 AMIN010476 AMIN011568 AMIN015980
0.115739	24	317	1.61229	GO:0048856 anatomical structure development	AMIN002121 AMIN002128 AMIN002581 AMIN002689 AMIN002835 AMIN004105 AMIN005129 AMIN005362 AMIN005609 AMIN006093 AMIN007157 AMIN008162 AMIN008464 AMIN008564 AMIN008605 AMIN009383 AMIN009671 AMIN010330 AMIN010619 AMIN011013 AMIN011048 AMIN011471 AMIN011475 AMIN015489
0.122471	10	97	2.19543	GO:0010646 regulation of cell communication	AMIN002187 AMIN002417 AMIN002557 AMIN005522 AMIN006429 AMIN008162 AMIN008458 AMIN008464 AMIN011568 AMIN011600
0.124413	22	286	1.63813	GO:0044248 cellular catabolic process	AMIN000216 AMIN001535 AMIN002187 AMIN002262 AMIN002588 AMIN002879 AMIN003410 AMIN005006 AMIN005551 AMIN005978 AMIN006177 AMIN006186 AMIN006639 AMIN007555 AMIN008134 AMIN008468 AMIN008564 AMIN008991 AMIN009113 AMIN010476 AMIN011568 AMIN015980
0.126316	10	98	2.17303	GO:0051603 proteolysis involved in cellular protein catabolic process	AMIN000216 AMIN002187 AMIN002262 AMIN002588 AMIN002879 AMIN005006 AMIN006639 AMIN007555 AMIN008564 AMIN008991
0.126316	3	12	5.32392	GO:0006487 protein N-linked glycosylation	AMIN000934 AMIN002685 AMIN006145
0.126316	8	70	2.43379	GO:0009101 glycoprotein biosynthetic process	AMIN000934 AMIN002685 AMIN003632 AMIN005737 AMIN006145 AMIN007033 AMIN007252 AMIN008120
0.132172	10	99	2.15108	GO:0044257 cellular protein catabolic process	AMIN000216 AMIN002187 AMIN002262 AMIN002588 AMIN002879 AMIN005006 AMIN006639 AMIN007555 AMIN008564 AMIN008991
0.132172	8	71	2.39951	GO:1901361 organic cyclic compound catabolic process	AMIN001535 AMIN003410 AMIN005978 AMIN006186 AMIN008468 AMIN010476 AMIN011568 AMIN015980
0.132172	10	99	2.15108	GO:0023051 regulation of signaling	AMIN002187 AMIN002417 AMIN002557 AMIN005522 AMIN006429 AMIN008162 AMIN008458 AMIN008464 AMIN011568 AMIN011600
0.141634	2	5	8.51827	GO:0035196 production of miRNAs involved in gene silencing by miRNA	AMIN000603 AMIN006186
0.141634	2	5	8.51827	GO:0048232 male gamete generation	AMIN000611 AMIN010966
0.141634	6	46	2.7777	GO:0051726 regulation of cell cycle	AMIN000216 AMIN000360 AMIN001485 AMIN002022 AMIN002532 AMIN004043
0.141634	2	5	8.51827	GO:0070918 primary sncRNA processing	AMIN000603 AMIN006186
0.141634	2	5	8.51827	GO:0007283 spermatogenesis	AMIN000611 AMIN010966
0.141634	2	5	8.51827	GO:0008283 cell population proliferation	AMIN000051 AMIN008464
0.142259	9	87	2.203	GO:0043632 modification-dependent macromolecule catabolic process	AMIN000216 AMIN002187 AMIN002262 AMIN002588 AMIN002879 AMIN005006 AMIN006639 AMIN007555 AMIN008564
0.142259	4	23	3.7036	GO:0071897 DNA biosynthetic process	AMIN004623 AMIN008724 AMIN009754 AMIN010397
0.142259	37	557	1.41461	GO:0006508 proteolysis	AMIN000216 AMIN000322 AMIN000380 AMIN000489 AMIN000952 AMIN001269 AMIN002187 AMIN002262 AMIN002588 AMIN002707 AMIN002879 AMIN003213 AMIN003457 AMIN004292 AMIN004293 AMIN005006 AMIN005260 AMIN006012 AMIN006101 AMIN006639 AMIN006761 AMIN007048 AMIN007436 AMIN007555 AMIN007558 AMIN007948 AMIN008564 AMIN008989 AMIN008991 AMIN009020 AMIN009091 AMIN009848 AMIN011538 AMIN011641 AMIN015849 AMIN016200 AMI…
0.142259	4	23	3.7036	GO:0000819 sister chromatid segregation	AMIN000216 AMIN002022 AMIN003171 AMIN007736
0.142259	9	87	2.203	GO:0019941 modification-dependent protein catabolic process	AMIN000216 AMIN002187 AMIN002262 AMIN002588 AMIN002879 AMIN005006 AMIN006639 AMIN007555 AMIN008564
0.15055	8	74	2.30224	GO:0070085 glycosylation	AMIN000934 AMIN002685 AMIN003632 AMIN005737 AMIN006145 AMIN007033 AMIN007252 AMIN008120
0.153631	13	149	1.85801	GO:0048523 negative regulation of cellular process	AMIN000626 AMIN001485 AMIN002532 AMIN005522 AMIN008458 AMIN008468 AMIN009091 AMIN010139 AMIN011538 AMIN011568 AMIN011632 AMIN016200 AMIN016201
0.153631	25	348	1.52986	GO:0009056 catabolic process	AMIN000216 AMIN001535 AMIN002187 AMIN002262 AMIN002588 AMIN002879 AMIN003410 AMIN005006 AMIN005406 AMIN005551 AMIN005609 AMIN005978 AMIN006177 AMIN006186 AMIN006639 AMIN007555 AMIN008134 AMIN008468 AMIN008564 AMIN008991 AMIN009113 AMIN010476 AMIN010959 AMIN011568 AMIN015980
0.157228	4	24	3.54928	GO:0098813 nuclear chromosome segregation	AMIN000216 AMIN002022 AMIN003171 AMIN007736
0.157228	8	75	2.27154	GO:0009100 glycoprotein metabolic process	AMIN000934 AMIN002685 AMIN003632 AMIN005737 AMIN006145 AMIN007033 AMIN007252 AMIN008120
0.157228	10	104	2.04766	GO:0030163 protein catabolic process	AMIN000216 AMIN002187 AMIN002262 AMIN002588 AMIN002879 AMIN005006 AMIN006639 AMIN007555 AMIN008564 AMIN008991
0.159691	17	215	1.68384	GO:0043436 oxoacid metabolic process	AMIN000046 AMIN000649 AMIN001124 AMIN001308 AMIN002764 AMIN002884 AMIN003027 AMIN003171 AMIN003711 AMIN003911 AMIN004573 AMIN004588 AMIN005019 AMIN005551 AMIN008134 AMIN009113 AMIN009147
0.159691	17	215	1.68384	GO:0019752 carboxylic acid metabolic process	AMIN000046 AMIN000649 AMIN001124 AMIN001308 AMIN002764 AMIN002884 AMIN003027 AMIN003171 AMIN003711 AMIN003911 AMIN004573 AMIN004588 AMIN005019 AMIN005551 AMIN008134 AMIN009113 AMIN009147
0.162478	10	105	2.02816	GO:0048468 cell development	AMIN002128 AMIN002581 AMIN002835 AMIN004105 AMIN006093 AMIN007157 AMIN009383 AMIN011471 AMIN011475 AMIN015489
0.168043	15	184	1.73606	GO:0044255 cellular lipid metabolic process	AMIN000934 AMIN001307 AMIN001308 AMIN002030 AMIN002685 AMIN002884 AMIN003376 AMIN003458 AMIN003911 AMIN005019 AMIN005609 AMIN006177 AMIN009147 AMIN010734 AMIN011453
0.168043	14	168	1.77464	GO:1901565 organonitrogen compound catabolic process	AMIN000216 AMIN002187 AMIN002262 AMIN002588 AMIN002879 AMIN005006 AMIN005406 AMIN006177 AMIN006639 AMIN007555 AMIN008564 AMIN008991 AMIN009113 AMIN011568
0.171354	17	218	1.66067	GO:0006082 organic acid metabolic process	AMIN000046 AMIN000649 AMIN001124 AMIN001308 AMIN002764 AMIN002884 AMIN003027 AMIN003171 AMIN003711 AMIN003911 AMIN004573 AMIN004588 AMIN005019 AMIN005551 AMIN008134 AMIN009113 AMIN009147
0.171354	7	63	2.36619	GO:0046394 carboxylic acid biosynthetic process	AMIN001308 AMIN002884 AMIN003027 AMIN003911 AMIN004588 AMIN005019 AMIN008134
0.171354	2	6	7.09856	GO:0110154 RNA decapping	AMIN005978 AMIN008468
0.171354	2	6	7.09856	GO:0110156 methylguanosine-cap decapping	AMIN005978 AMIN008468
0.171354	2	6	7.09856	GO:0006334 nucleosome assembly	AMIN000486 AMIN003580
0.171354	5	37	2.87779	GO:0006401 RNA catabolic process	AMIN005978 AMIN006186 AMIN008468 AMIN010476 AMIN015980
0.171354	2	6	7.09856	GO:0006560 proline metabolic process	AMIN004588 AMIN008134
0.171354	20	269	1.58332	GO:0006629 lipid metabolic process	AMIN000934 AMIN001307 AMIN001308 AMIN002030 AMIN002685 AMIN002884 AMIN003376 AMIN003458 AMIN003911 AMIN004637 AMIN005019 AMIN005339 AMIN005609 AMIN006177 AMIN009147 AMIN010734 AMIN010945 AMIN010959 AMIN011453 AMIN015869
0.171354	11	122	1.9201	GO:0007049 cell cycle	AMIN000216 AMIN000360 AMIN000611 AMIN001485 AMIN002022 AMIN002532 AMIN003171 AMIN004043 AMIN005262 AMIN007736 AMIN010734
0.174382	7	64	2.32922	GO:0016053 organic acid biosynthetic process	AMIN001308 AMIN002884 AMIN003027 AMIN003911 AMIN004588 AMIN005019 AMIN008134
0.178513	3	15	4.25914	GO:0009628 response to abiotic stimulus	AMIN001485 AMIN002733 AMIN010244
0.199307	7	66	2.25863	GO:0022402 cell cycle process	AMIN000216 AMIN001485 AMIN002022 AMIN002532 AMIN003171 AMIN004043 AMIN007736

## Sheet: cell
Table S8. List of significantly enriched GO terms in cellular component
Enrichment FDR	nGenes	Pathway Genes	Fold Enrichment	Pathway	Genes
1.31964e-06	150	2056	1.55367	GO:0043227 membrane-bounded organelle	AMIN000158 AMIN000162 AMIN000216 AMIN000221 AMIN000231 AMIN000247 AMIN000311 AMIN000322 AMIN000341 AMIN000347 AMIN000360 AMIN000401 AMIN000415 AMIN000486 AMIN000545 AMIN000564 AMIN000626 AMIN000630 AMIN000686 AMIN000733 AMIN000934 AMIN001064 AMIN001307 AMIN001308 AMIN001361 AMIN001399 AMIN001485 AMIN001535 AMIN001551 AMIN001681 AMIN001823 AMIN002103 AMIN002121 AMIN002152 AMIN002187 AMIN002426 AMI…
2.03086e-06	169	2445	1.47197	GO:0043226 organelle	AMIN000122 AMIN000158 AMIN000162 AMIN000216 AMIN000221 AMIN000231 AMIN000247 AMIN000311 AMIN000322 AMIN000341 AMIN000347 AMIN000360 AMIN000390 AMIN000401 AMIN000415 AMIN000486 AMIN000545 AMIN000564 AMIN000626 AMIN000630 AMIN000686 AMIN000733 AMIN000934 AMIN001064 AMIN001307 AMIN001308 AMIN001361 AMIN001399 AMIN001485 AMIN001535 AMIN001551 AMIN001681 AMIN001823 AMIN002103 AMIN002121 AMIN002152 AMI…
2.03086e-06	167	2422	1.46836	GO:0043229 intracellular organelle	AMIN000122 AMIN000158 AMIN000162 AMIN000216 AMIN000221 AMIN000231 AMIN000247 AMIN000311 AMIN000322 AMIN000341 AMIN000347 AMIN000360 AMIN000390 AMIN000401 AMIN000415 AMIN000486 AMIN000545 AMIN000564 AMIN000626 AMIN000630 AMIN000686 AMIN000733 AMIN000934 AMIN001064 AMIN001307 AMIN001308 AMIN001361 AMIN001399 AMIN001485 AMIN001535 AMIN001551 AMIN001681 AMIN001823 AMIN002103 AMIN002121 AMIN002152 AMI…
2.03086e-06	144	2003	1.53099	GO:0043231 intracellular membrane-bounded organelle	AMIN000158 AMIN000162 AMIN000216 AMIN000221 AMIN000231 AMIN000247 AMIN000311 AMIN000322 AMIN000341 AMIN000347 AMIN000360 AMIN000415 AMIN000486 AMIN000545 AMIN000564 AMIN000626 AMIN000630 AMIN000686 AMIN000733 AMIN000934 AMIN001064 AMIN001307 AMIN001308 AMIN001361 AMIN001399 AMIN001485 AMIN001535 AMIN001551 AMIN001681 AMIN001823 AMIN002103 AMIN002121 AMIN002152 AMIN002187 AMIN002426 AMIN002429 AMI…
2.05411e-06	104	1315	1.68422	GO:0005634 nucleus	AMIN000158 AMIN000216 AMIN000221 AMIN000247 AMIN000311 AMIN000322 AMIN000341 AMIN000347 AMIN000360 AMIN000415 AMIN000486 AMIN000545 AMIN000564 AMIN000626 AMIN000630 AMIN000686 AMIN000934 AMIN001064 AMIN001361 AMIN001399 AMIN001485 AMIN001535 AMIN001551 AMIN001681 AMIN001823 AMIN002103 AMIN002121 AMIN002152 AMIN002187 AMIN002426 AMIN002429 AMIN002503 AMIN002532 AMIN002804 AMIN002830 AMIN002877 AMI…
1.20999e-05	182	2782	1.39318	GO:0005622 intracellular anatomical structure	AMIN000122 AMIN000158 AMIN000162 AMIN000216 AMIN000221 AMIN000231 AMIN000247 AMIN000311 AMIN000322 AMIN000341 AMIN000347 AMIN000360 AMIN000390 AMIN000401 AMIN000415 AMIN000486 AMIN000499 AMIN000545 AMIN000554 AMIN000564 AMIN000603 AMIN000626 AMIN000630 AMIN000686 AMIN000733 AMIN000871 AMIN000934 AMIN001064 AMIN001124 AMIN001307 AMIN001308 AMIN001361 AMIN001399 AMIN001485 AMIN001535 AMIN001551 AMI…
0.00131757	19	144	2.80985	GO:0031984 organelle subcompartment	AMIN001307 AMIN002884 AMIN003632 AMIN003887 AMIN004561 AMIN004637 AMIN005296 AMIN005609 AMIN005777 AMIN007033 AMIN007068 AMIN007252 AMIN007525 AMIN008601 AMIN009190 AMIN010354 AMIN011453 AMIN011610 AMIN011639
0.0150792	14	109	2.73523	GO:0005694 chromosome	AMIN000564 AMIN000686 AMIN001681 AMIN002532 AMIN003171 AMIN003580 AMIN003688 AMIN003720 AMIN003811 AMIN007736 AMIN008770 AMIN008976 AMIN010104 AMIN011081
0.0192883	43	557	1.64401	GO:0043228 non-membrane-bounded organelle	AMIN000347 AMIN000390 AMIN000401 AMIN000564 AMIN000686 AMIN001551 AMIN001681 AMIN001823 AMIN002306 AMIN002532 AMIN002587 AMIN002804 AMIN002830 AMIN002879 AMIN002884 AMIN003096 AMIN003171 AMIN003580 AMIN003688 AMIN003710 AMIN003720 AMIN003811 AMIN004043 AMIN004162 AMIN004816 AMIN006116 AMIN006826 AMIN007324 AMIN007736 AMIN008464 AMIN008620 AMIN008770 AMIN008976 AMIN008988 AMIN009252 AMIN009671 AMI…
0.0192883	43	557	1.64401	GO:0043232 intracellular non-membrane-bounded organelle	AMIN000347 AMIN000390 AMIN000401 AMIN000564 AMIN000686 AMIN001551 AMIN001681 AMIN001823 AMIN002306 AMIN002532 AMIN002587 AMIN002804 AMIN002830 AMIN002879 AMIN002884 AMIN003096 AMIN003171 AMIN003580 AMIN003688 AMIN003710 AMIN003720 AMIN003811 AMIN004043 AMIN004162 AMIN004816 AMIN006116 AMIN006826 AMIN007324 AMIN007736 AMIN008464 AMIN008620 AMIN008770 AMIN008976 AMIN008988 AMIN009252 AMIN009671 AMI…
0.0201584	15	130	2.45719	GO:0005789 endoplasmic reticulum membrane	AMIN001307 AMIN002884 AMIN003632 AMIN004637 AMIN005296 AMIN005609 AMIN007033 AMIN007068 AMIN007252 AMIN007525 AMIN008601 AMIN009190 AMIN011453 AMIN011610 AMIN011639
0.0201584	15	130	2.45719	GO:0098827 endoplasmic reticulum subcompartment	AMIN001307 AMIN002884 AMIN003632 AMIN004637 AMIN005296 AMIN005609 AMIN007033 AMIN007068 AMIN007252 AMIN007525 AMIN008601 AMIN009190 AMIN011453 AMIN011610 AMIN011639
0.021752	15	132	2.41996	GO:0042175 nuclear outer membrane-endoplasmic reticulum membrane network	AMIN001307 AMIN002884 AMIN003632 AMIN004637 AMIN005296 AMIN005609 AMIN007033 AMIN007068 AMIN007252 AMIN007525 AMIN008601 AMIN009190 AMIN011453 AMIN011610 AMIN011639
0.0295242	10	73	2.91722	GO:0005730 nucleolus	AMIN000347 AMIN001551 AMIN001823 AMIN002804 AMIN002830 AMIN003096 AMIN003710 AMIN004162 AMIN006116 AMIN010487
0.0295242	18	180	2.12957	GO:0005783 endoplasmic reticulum	AMIN000934 AMIN001307 AMIN002884 AMIN003632 AMIN003887 AMIN004637 AMIN005296 AMIN005609 AMIN007033 AMIN007068 AMIN007252 AMIN007525 AMIN008601 AMIN009190 AMIN010482 AMIN011453 AMIN011610 AMIN011639
0.0362442	31	388	1.70146	GO:0012505 endomembrane system	AMIN000162 AMIN000221 AMIN000733 AMIN000934 AMIN001307 AMIN002884 AMIN003632 AMIN003887 AMIN004561 AMIN004637 AMIN004763 AMIN005296 AMIN005609 AMIN005737 AMIN005777 AMIN007033 AMIN007068 AMIN007252 AMIN007525 AMIN008601 AMIN009031 AMIN009190 AMIN009337 AMIN009661 AMIN010354 AMIN010482 AMIN010756 AMIN011453 AMIN011610 AMIN011639 AMIN016033
0.0414048	4	14	6.08448	GO:0098791 Golgi apparatus subcompartment	AMIN003887 AMIN004561 AMIN005777 AMIN010354
0.0440279	4	15	5.67885	GO:0005930 axoneme	AMIN000401 AMIN008988 AMIN009847 AMIN010314
0.0440279	4	15	5.67885	GO:0032838 plasma membrane bounded cell projection cytoplasm	AMIN000401 AMIN008988 AMIN009847 AMIN010314
0.0440279	4	15	5.67885	GO:0097014 ciliary plasm	AMIN000401 AMIN008988 AMIN009847 AMIN010314
0.0440279	4	15	5.67885	GO:0099568 cytoplasmic region	AMIN000401 AMIN008988 AMIN009847 AMIN010314
0.0467845	3	8	7.98588	GO:0005795 Golgi stack	AMIN003887 AMIN005777 AMIN010354
0.0805805	4	18	4.73237	GO:0000793 condensed chromosome	AMIN002532 AMIN003171 AMIN003688 AMIN007736
0.091272	6	40	3.19435	GO:0005815 microtubule organizing center	AMIN002306 AMIN002879 AMIN004043 AMIN004816 AMIN006826 AMIN009252
0.0995506	20	248	1.71739	GO:0031974 membrane-enclosed lumen	AMIN000347 AMIN000686 AMIN001551 AMIN001681 AMIN001823 AMIN002187 AMIN002532 AMIN002804 AMIN002830 AMIN003096 AMIN003710 AMIN004162 AMIN004285 AMIN004460 AMIN005006 AMIN006116 AMIN007324 AMIN009745 AMIN010482 AMIN010487
0.0995506	16	184	1.8518	GO:0031981 nuclear lumen	AMIN000347 AMIN000686 AMIN001551 AMIN001681 AMIN001823 AMIN002187 AMIN002532 AMIN002804 AMIN002830 AMIN003096 AMIN003710 AMIN004162 AMIN006116 AMIN007324 AMIN009745 AMIN010487
0.0995506	20	248	1.71739	GO:0043233 organelle lumen	AMIN000347 AMIN000686 AMIN001551 AMIN001681 AMIN001823 AMIN002187 AMIN002532 AMIN002804 AMIN002830 AMIN003096 AMIN003710 AMIN004162 AMIN004285 AMIN004460 AMIN005006 AMIN006116 AMIN007324 AMIN009745 AMIN010482 AMIN010487
0.0995506	20	248	1.71739	GO:0070013 intracellular organelle lumen	AMIN000347 AMIN000686 AMIN001551 AMIN001681 AMIN001823 AMIN002187 AMIN002532 AMIN002804 AMIN002830 AMIN003096 AMIN003710 AMIN004162 AMIN004285 AMIN004460 AMIN005006 AMIN006116 AMIN007324 AMIN009745 AMIN010482 AMIN010487
0.111837	4	21	4.05632	GO:0070161 anchoring junction	AMIN002377 AMIN008464 AMIN010398 AMIN011352
0.121871	2	5	8.51827	GO:0005657 replication fork	AMIN001681 AMIN010104
0.121871	78	1322	1.25648	GO:0005737 cytoplasm	AMIN000122 AMIN000162 AMIN000231 AMIN000322 AMIN000390 AMIN000401 AMIN000499 AMIN000554 AMIN000603 AMIN000630 AMIN000733 AMIN000871 AMIN000934 AMIN001124 AMIN001307 AMIN001308 AMIN001535 AMIN002424 AMIN002879 AMIN002884 AMIN003171 AMIN003510 AMIN003632 AMIN003887 AMIN004072 AMIN004092 AMIN004460 AMIN004561 AMIN004573 AMIN004637 AMIN004689 AMIN004763 AMIN004816 AMIN005006 AMIN005160 AMIN005296 AMI…
0.121871	2	5	8.51827	GO:0005921 gap junction	AMIN002377 AMIN011352
0.121871	2	5	8.51827	GO:0017101 aminoacyl-tRNA synthetase multienzyme complex	AMIN001124 AMIN003171
0.121871	2	5	8.51827	GO:0031985 Golgi cisterna	AMIN005777 AMIN010354
0.121871	2	5	8.51827	GO:0032580 Golgi cisterna membrane	AMIN005777 AMIN010354
0.142136	6	48	2.66196	GO:0005615 extracellular space	AMIN005672 AMIN007324 AMIN009091 AMIN011538 AMIN016200 AMIN016201
0.144329	29	421	1.46692	GO:0031090 organelle membrane	AMIN000221 AMIN000231 AMIN000934 AMIN001307 AMIN002884 AMIN003632 AMIN004072 AMIN004561 AMIN004637 AMIN004763 AMIN005296 AMIN005609 AMIN005737 AMIN005777 AMIN007033 AMIN007068 AMIN007252 AMIN007436 AMIN007525 AMIN008601 AMIN009031 AMIN009190 AMIN009337 AMIN009661 AMIN010354 AMIN011453 AMIN011610 AMIN011639 AMIN016129
0.149863	4	25	3.40731	GO:0000151 ubiquitin ligase complex	AMIN000216 AMIN006373 AMIN007555 AMIN010734
0.149863	12	137	1.86532	GO:0005794 Golgi apparatus	AMIN000162 AMIN000733 AMIN003887 AMIN004561 AMIN004763 AMIN005737 AMIN005777 AMIN009031 AMIN009661 AMIN010354 AMIN010756 AMIN016033
0.149863	8	78	2.18417	GO:0042995 cell projection	AMIN000401 AMIN002306 AMIN005001 AMIN007835 AMIN008464 AMIN008988 AMIN009847 AMIN010314
0.149863	2	6	7.09856	GO:0097729 9+2 motile cilium	AMIN008988 AMIN010314
0.149863	21	286	1.56367	GO:1902494 catalytic complex	AMIN000216 AMIN000401 AMIN000564 AMIN000686 AMIN001681 AMIN002584 AMIN003688 AMIN003811 AMIN004583 AMIN006373 AMIN007252 AMIN007555 AMIN008572 AMIN008724 AMIN008988 AMIN008991 AMIN009107 AMIN009745 AMIN010314 AMIN010734 AMIN015980
0.158807	10	109	1.95373	GO:0015630 microtubule cytoskeleton	AMIN000390 AMIN000401 AMIN002306 AMIN002879 AMIN004043 AMIN004816 AMIN006826 AMIN008988 AMIN009252 AMIN010314
0.191245	2	7	6.08448	GO:0005814 centriole	AMIN002306 AMIN004043
0.198496	3	17	3.75806	GO:0031461 cullin-RING ubiquitin ligase complex	AMIN000216 AMIN007555 AMIN010734
0.198496	3	17	3.75806	GO:0031965 nuclear membrane	AMIN000221 AMIN000934 AMIN009337

## Sheet: mol
Table S9. List of significantly enriched GO terms in molecular function
Enrichment FDR	nGenes	Pathway Genes	Fold Enrichment	Pathway	Genes
4.59104e-16	240	3087	1.65564	GO:0003824 catalytic activity	AMIN000046 AMIN000126 AMIN000127 AMIN000142 AMIN000154 AMIN000158 AMIN000311 AMIN000341 AMIN000360 AMIN000380 AMIN000390 AMIN000396 AMIN000401 AMIN000415 AMIN000460 AMIN000466 AMIN000489 AMIN000554 AMIN000603 AMIN000611 AMIN000649 AMIN000670 AMIN000711 AMIN000749 AMIN000792 AMIN000821 AMIN000871 AMIN000875 AMIN000952 AMIN001011 AMIN001028 AMIN001124 AMIN001269 AMIN001308 AMIN001440 AMIN001466 AMI…
5.91364e-13	325	4940	1.40103	GO:0005488 binding	AMIN000007 AMIN000046 AMIN000051 AMIN000126 AMIN000127 AMIN000142 AMIN000154 AMIN000158 AMIN000162 AMIN000216 AMIN000231 AMIN000247 AMIN000311 AMIN000322 AMIN000341 AMIN000390 AMIN000396 AMIN000401 AMIN000415 AMIN000455 AMIN000460 AMIN000466 AMIN000489 AMIN000499 AMIN000545 AMIN000554 AMIN000563 AMIN000564 AMIN000603 AMIN000611 AMIN000626 AMIN000630 AMIN000649 AMIN000670 AMIN000686 AMIN000711 AMI…
6.87108e-07	40	308	2.76567	GO:0140640 catalytic activity acting on a nucleic acid	AMIN000341 AMIN000415 AMIN000466 AMIN000554 AMIN000603 AMIN000611 AMIN000821 AMIN000871 AMIN001124 AMIN001440 AMIN001535 AMIN002238 AMIN002410 AMIN002429 AMIN002503 AMIN002584 AMIN003003 AMIN003171 AMIN003710 AMIN003711 AMIN004459 AMIN004573 AMIN006047 AMIN006186 AMIN006828 AMIN007421 AMIN007713 AMIN007717 AMIN008114 AMIN008572 AMIN008660 AMIN008724 AMIN009745 AMIN009754 AMIN010397 AMIN010476 AMI…
3.39201e-06	159	2268	1.49295	GO:0043167 ion binding	AMIN000007 AMIN000126 AMIN000127 AMIN000142 AMIN000154 AMIN000247 AMIN000311 AMIN000341 AMIN000390 AMIN000396 AMIN000401 AMIN000415 AMIN000460 AMIN000466 AMIN000489 AMIN000564 AMIN000603 AMIN000611 AMIN000626 AMIN000649 AMIN000670 AMIN000711 AMIN000749 AMIN000821 AMIN000842 AMIN000875 AMIN001124 AMIN001308 AMIN001361 AMIN001440 AMIN001485 AMIN001736 AMIN001922 AMIN002117 AMIN002187 AMIN002190 AMI…
1.72756e-05	66	731	1.92273	GO:0005524 ATP binding	AMIN000007 AMIN000127 AMIN000142 AMIN000154 AMIN000311 AMIN000341 AMIN000401 AMIN000415 AMIN000466 AMIN000603 AMIN000611 AMIN000649 AMIN000670 AMIN000821 AMIN001124 AMIN001440 AMIN001485 AMIN001922 AMIN002238 AMIN002410 AMIN002429 AMIN002503 AMIN002581 AMIN002835 AMIN003027 AMIN003171 AMIN003688 AMIN003711 AMIN003769 AMIN004459 AMIN004573 AMIN005006 AMIN005281 AMIN005533 AMIN006047 AMIN006188 AMI…
1.7502e-05	84	1032	1.73337	GO:0000166 nucleotide binding	AMIN000007 AMIN000046 AMIN000127 AMIN000142 AMIN000154 AMIN000311 AMIN000341 AMIN000390 AMIN000401 AMIN000415 AMIN000466 AMIN000603 AMIN000611 AMIN000649 AMIN000670 AMIN000821 AMIN001124 AMIN001440 AMIN001466 AMIN001485 AMIN001922 AMIN002238 AMIN002410 AMIN002429 AMIN002480 AMIN002503 AMIN002581 AMIN002764 AMIN002835 AMIN002919 AMIN003027 AMIN003133 AMIN003171 AMIN003410 AMIN003688 AMIN003710 AMI…
1.7502e-05	66	742	1.89423	GO:0030554 adenyl nucleotide binding	AMIN000007 AMIN000127 AMIN000142 AMIN000154 AMIN000311 AMIN000341 AMIN000401 AMIN000415 AMIN000466 AMIN000603 AMIN000611 AMIN000649 AMIN000670 AMIN000821 AMIN001124 AMIN001440 AMIN001485 AMIN001922 AMIN002238 AMIN002410 AMIN002429 AMIN002503 AMIN002581 AMIN002835 AMIN003027 AMIN003171 AMIN003688 AMIN003711 AMIN003769 AMIN004459 AMIN004573 AMIN005006 AMIN005281 AMIN005533 AMIN006047 AMIN006188 AMI…
1.7502e-05	66	740	1.89934	GO:0032559 adenyl ribonucleotide binding	AMIN000007 AMIN000127 AMIN000142 AMIN000154 AMIN000311 AMIN000341 AMIN000401 AMIN000415 AMIN000466 AMIN000603 AMIN000611 AMIN000649 AMIN000670 AMIN000821 AMIN001124 AMIN001440 AMIN001485 AMIN001922 AMIN002238 AMIN002410 AMIN002429 AMIN002503 AMIN002581 AMIN002835 AMIN003027 AMIN003171 AMIN003688 AMIN003711 AMIN003769 AMIN004459 AMIN004573 AMIN005006 AMIN005281 AMIN005533 AMIN006047 AMIN006188 AMI…
1.7502e-05	84	1032	1.73337	GO:1901265 nucleoside phosphate binding	AMIN000007 AMIN000046 AMIN000127 AMIN000142 AMIN000154 AMIN000311 AMIN000341 AMIN000390 AMIN000401 AMIN000415 AMIN000466 AMIN000603 AMIN000611 AMIN000649 AMIN000670 AMIN000821 AMIN001124 AMIN001440 AMIN001466 AMIN001485 AMIN001922 AMIN002238 AMIN002410 AMIN002429 AMIN002480 AMIN002503 AMIN002581 AMIN002764 AMIN002835 AMIN002919 AMIN003027 AMIN003133 AMIN003171 AMIN003410 AMIN003688 AMIN003710 AMI…
2.29303e-05	87	1091	1.69819	GO:0036094 small molecule binding	AMIN000007 AMIN000046 AMIN000127 AMIN000142 AMIN000154 AMIN000311 AMIN000341 AMIN000390 AMIN000401 AMIN000415 AMIN000466 AMIN000603 AMIN000611 AMIN000649 AMIN000670 AMIN000821 AMIN001124 AMIN001440 AMIN001466 AMIN001485 AMIN001922 AMIN002238 AMIN002410 AMIN002429 AMIN002480 AMIN002503 AMIN002581 AMIN002584 AMIN002764 AMIN002835 AMIN002919 AMIN003027 AMIN003133 AMIN003171 AMIN003410 AMIN003688 AMI…
3.17322e-05	14	62	4.8087	GO:0004984 olfactory receptor activity	AMIN001339 AMIN001806 AMIN001807 AMIN003926 AMIN006387 AMIN008812 AMIN011060 AMIN011299 AMIN011446 AMIN015555 AMIN015591 AMIN015596 AMIN015653 AMIN015654
3.37548e-05	125	1767	1.50649	GO:0005515 protein binding	AMIN000007 AMIN000051 AMIN000158 AMIN000162 AMIN000216 AMIN000311 AMIN000322 AMIN000415 AMIN000455 AMIN000460 AMIN000499 AMIN000545 AMIN000603 AMIN000630 AMIN000783 AMIN000821 AMIN000851 AMIN000887 AMIN001021 AMIN001387 AMIN001485 AMIN001544 AMIN001736 AMIN001986 AMIN002103 AMIN002121 AMIN002128 AMIN002426 AMIN002550 AMIN002551 AMIN002584 AMIN002639 AMIN002689 AMIN002991 AMIN003133 AMIN003171 AMI…
3.37548e-05	77	942	1.74073	GO:0016740 transferase activity	AMIN000127 AMIN000154 AMIN000158 AMIN000311 AMIN000360 AMIN000792 AMIN000871 AMIN001308 AMIN001485 AMIN001736 AMIN002103 AMIN002187 AMIN002335 AMIN002426 AMIN002581 AMIN002584 AMIN002685 AMIN002835 AMIN003003 AMIN003258 AMIN003376 AMIN003572 AMIN003580 AMIN003632 AMIN003710 AMIN003720 AMIN003769 AMIN003911 AMIN004763 AMIN004816 AMIN005160 AMIN005302 AMIN005533 AMIN005737 AMIN005777 AMIN006145 AMI…
6.28928e-05	80	1009	1.68846	GO:0043168 anion binding	AMIN000007 AMIN000127 AMIN000142 AMIN000154 AMIN000311 AMIN000341 AMIN000390 AMIN000401 AMIN000415 AMIN000466 AMIN000603 AMIN000611 AMIN000649 AMIN000670 AMIN000821 AMIN001124 AMIN001440 AMIN001485 AMIN001922 AMIN002238 AMIN002410 AMIN002429 AMIN002480 AMIN002503 AMIN002581 AMIN002835 AMIN002919 AMIN003027 AMIN003133 AMIN003171 AMIN003688 AMIN003710 AMIN003711 AMIN003769 AMIN004083 AMIN004459 AMI…
7.76839e-05	72	887	1.72862	GO:0035639 purine ribonucleoside triphosphate binding	AMIN000007 AMIN000127 AMIN000142 AMIN000154 AMIN000311 AMIN000341 AMIN000390 AMIN000401 AMIN000415 AMIN000466 AMIN000603 AMIN000611 AMIN000649 AMIN000670 AMIN000821 AMIN001124 AMIN001440 AMIN001485 AMIN001922 AMIN002238 AMIN002410 AMIN002429 AMIN002480 AMIN002503 AMIN002581 AMIN002835 AMIN003027 AMIN003133 AMIN003171 AMIN003688 AMIN003710 AMIN003711 AMIN003769 AMIN004459 AMIN004573 AMIN005006 AMI…
7.76839e-05	159	2433	1.3917	GO:0097159 organic cyclic compound binding	AMIN000007 AMIN000046 AMIN000126 AMIN000127 AMIN000142 AMIN000154 AMIN000158 AMIN000231 AMIN000247 AMIN000311 AMIN000341 AMIN000390 AMIN000401 AMIN000415 AMIN000460 AMIN000466 AMIN000499 AMIN000554 AMIN000563 AMIN000603 AMIN000611 AMIN000626 AMIN000630 AMIN000649 AMIN000670 AMIN000711 AMIN000821 AMIN000871 AMIN000875 AMIN001028 AMIN001064 AMIN001124 AMIN001361 AMIN001440 AMIN001466 AMIN001485 AMI…
7.76839e-05	159	2431	1.39285	GO:1901363 heterocyclic compound binding	AMIN000007 AMIN000046 AMIN000126 AMIN000127 AMIN000142 AMIN000154 AMIN000158 AMIN000231 AMIN000247 AMIN000311 AMIN000341 AMIN000390 AMIN000401 AMIN000415 AMIN000460 AMIN000466 AMIN000499 AMIN000554 AMIN000563 AMIN000603 AMIN000611 AMIN000626 AMIN000630 AMIN000649 AMIN000670 AMIN000711 AMIN000821 AMIN000871 AMIN000875 AMIN001028 AMIN001064 AMIN001124 AMIN001361 AMIN001440 AMIN001466 AMIN001485 AMI…
8.38263e-05	19	121	3.34395	GO:0005549 odorant binding	AMIN001339 AMIN001806 AMIN001807 AMIN003077 AMIN003926 AMIN004963 AMIN006011 AMIN006387 AMIN008812 AMIN009915 AMIN009919 AMIN011060 AMIN011299 AMIN011446 AMIN015555 AMIN015591 AMIN015596 AMIN015653 AMIN015654
9.96738e-05	72	896	1.71126	GO:0032555 purine ribonucleotide binding	AMIN000007 AMIN000127 AMIN000142 AMIN000154 AMIN000311 AMIN000341 AMIN000390 AMIN000401 AMIN000415 AMIN000466 AMIN000603 AMIN000611 AMIN000649 AMIN000670 AMIN000821 AMIN001124 AMIN001440 AMIN001485 AMIN001922 AMIN002238 AMIN002410 AMIN002429 AMIN002480 AMIN002503 AMIN002581 AMIN002835 AMIN003027 AMIN003133 AMIN003171 AMIN003688 AMIN003710 AMIN003711 AMIN003769 AMIN004459 AMIN004573 AMIN005006 AMI…
0.000106588	72	899	1.70555	GO:0017076 purine nucleotide binding	AMIN000007 AMIN000127 AMIN000142 AMIN000154 AMIN000311 AMIN000341 AMIN000390 AMIN000401 AMIN000415 AMIN000466 AMIN000603 AMIN000611 AMIN000649 AMIN000670 AMIN000821 AMIN001124 AMIN001440 AMIN001485 AMIN001922 AMIN002238 AMIN002410 AMIN002429 AMIN002480 AMIN002503 AMIN002581 AMIN002835 AMIN003027 AMIN003133 AMIN003171 AMIN003688 AMIN003710 AMIN003711 AMIN003769 AMIN004459 AMIN004573 AMIN005006 AMI…
0.000123406	72	904	1.69612	GO:0032553 ribonucleotide binding	AMIN000007 AMIN000127 AMIN000142 AMIN000154 AMIN000311 AMIN000341 AMIN000390 AMIN000401 AMIN000415 AMIN000466 AMIN000603 AMIN000611 AMIN000649 AMIN000670 AMIN000821 AMIN001124 AMIN001440 AMIN001485 AMIN001922 AMIN002238 AMIN002410 AMIN002429 AMIN002480 AMIN002503 AMIN002581 AMIN002835 AMIN003027 AMIN003133 AMIN003171 AMIN003688 AMIN003710 AMIN003711 AMIN003769 AMIN004459 AMIN004573 AMIN005006 AMI…
0.000161254	16	95	3.58664	GO:0004386 helicase activity	AMIN000341 AMIN000415 AMIN000466 AMIN000603 AMIN000611 AMIN000821 AMIN001440 AMIN002238 AMIN002410 AMIN002429 AMIN006047 AMIN006828 AMIN007421 AMIN007713 AMIN008660 AMIN011346
0.000222965	34	327	2.21423	GO:0140657 ATP-dependent activity	AMIN000341 AMIN000401 AMIN000415 AMIN000466 AMIN000603 AMIN000611 AMIN000670 AMIN000821 AMIN001440 AMIN001922 AMIN002238 AMIN002410 AMIN002429 AMIN002503 AMIN003171 AMIN003688 AMIN004459 AMIN005006 AMIN006047 AMIN006188 AMIN006828 AMIN006920 AMIN007421 AMIN007713 AMIN007717 AMIN008660 AMIN008976 AMIN008988 AMIN010314 AMIN010487 AMIN010734 AMIN011297 AMIN011346 AMIN016102
0.000231438	6	13	9.82878	GO:0018024 histone-lysine N-methyltransferase activity	AMIN000158 AMIN000360 AMIN002103 AMIN002426 AMIN003720 AMIN008770
0.000231438	6	13	9.82878	GO:0042054 histone methyltransferase activity	AMIN000158 AMIN000360 AMIN002103 AMIN002426 AMIN003720 AMIN008770
0.000231438	78	1027	1.61739	GO:0097367 carbohydrate derivative binding	AMIN000007 AMIN000127 AMIN000142 AMIN000154 AMIN000311 AMIN000341 AMIN000390 AMIN000401 AMIN000415 AMIN000466 AMIN000603 AMIN000611 AMIN000649 AMIN000670 AMIN000821 AMIN001124 AMIN001440 AMIN001485 AMIN001922 AMIN002238 AMIN002410 AMIN002429 AMIN002480 AMIN002503 AMIN002581 AMIN002584 AMIN002835 AMIN003027 AMIN003133 AMIN003171 AMIN003688 AMIN003710 AMIN003711 AMIN003769 AMIN004459 AMIN004573 AMI…
0.000590405	95	1355	1.49306	GO:0016787 hydrolase activity	AMIN000341 AMIN000380 AMIN000390 AMIN000401 AMIN000415 AMIN000489 AMIN000554 AMIN000603 AMIN000670 AMIN000749 AMIN000952 AMIN001269 AMIN001440 AMIN001535 AMIN001922 AMIN002030 AMIN002238 AMIN002262 AMIN002410 AMIN002429 AMIN002480 AMIN002503 AMIN002588 AMIN002707 AMIN002879 AMIN003007 AMIN003133 AMIN003171 AMIN003213 AMIN003410 AMIN003457 AMIN003458 AMIN003688 AMIN003710 AMIN003887 AMIN004105 AMI…
0.000607552	15	96	3.32745	GO:0140097 catalytic activity acting on DNA	AMIN000341 AMIN000415 AMIN000466 AMIN001535 AMIN002429 AMIN002503 AMIN004459 AMIN006828 AMIN007717 AMIN008724 AMIN009754 AMIN010397 AMIN011297 AMIN011543 AMIN016102
0.00123078	6	17	7.51612	GO:0016278 lysine N-methyltransferase activity	AMIN000158 AMIN000360 AMIN002103 AMIN002426 AMIN003720 AMIN008770
0.00123078	6	17	7.51612	GO:0016279 protein-lysine N-methyltransferase activity	AMIN000158 AMIN000360 AMIN002103 AMIN002426 AMIN003720 AMIN008770
0.0022138	72	999	1.53482	GO:0140096 catalytic activity acting on a protein	AMIN000127 AMIN000154 AMIN000158 AMIN000311 AMIN000360 AMIN000380 AMIN000460 AMIN000489 AMIN000952 AMIN001269 AMIN001485 AMIN001736 AMIN002103 AMIN002187 AMIN002262 AMIN002426 AMIN002581 AMIN002588 AMIN002707 AMIN002835 AMIN002879 AMIN003007 AMIN003213 AMIN003457 AMIN003580 AMIN003624 AMIN003632 AMIN003720 AMIN003769 AMIN004072 AMIN004105 AMIN004292 AMIN004293 AMIN004816 AMIN005006 AMIN005260 AMI…
0.00284478	5	13	8.19065	GO:0003684 damaged DNA binding	AMIN000630 AMIN002877 AMIN003969 AMIN004623 AMIN006828
0.00284478	14	99	3.01151	GO:0008168 methyltransferase activity	AMIN000158 AMIN000360 AMIN002103 AMIN002426 AMIN003572 AMIN003710 AMIN003720 AMIN007710 AMIN008387 AMIN008770 AMIN009418 AMIN009548 AMIN009811 AMIN010957
0.00503851	14	105	2.83942	GO:0016741 transferase activity transferring one-carbon groups	AMIN000158 AMIN000360 AMIN002103 AMIN002426 AMIN003572 AMIN003710 AMIN003720 AMIN007710 AMIN008387 AMIN008770 AMIN009418 AMIN009548 AMIN009811 AMIN010957
0.00635146	10	61	3.4911	GO:0008094 ATP-dependent activity acting on DNA	AMIN000341 AMIN000415 AMIN000466 AMIN002429 AMIN002503 AMIN004459 AMIN006828 AMIN007717 AMIN011297 AMIN016102
0.00724097	7	32	4.65843	GO:0008276 protein methyltransferase activity	AMIN000158 AMIN000360 AMIN002103 AMIN002426 AMIN003720 AMIN007710 AMIN008770
0.00969044	4	10	8.51827	GO:0003953 NAD+ nucleosidase activity	AMIN008936 AMIN009967 AMIN011568 AMIN011600
0.011372	20	197	2.162	GO:0140098 catalytic activity acting on RNA	AMIN000554 AMIN000603 AMIN000871 AMIN001124 AMIN001440 AMIN002584 AMIN003003 AMIN003171 AMIN003710 AMIN003711 AMIN004573 AMIN006047 AMIN006186 AMIN007421 AMIN007713 AMIN008114 AMIN008572 AMIN008660 AMIN009745 AMIN010476
0.0118173	7	35	4.25914	GO:0008170 N-methyltransferase activity	AMIN000158 AMIN000360 AMIN002103 AMIN002426 AMIN003720 AMIN007710 AMIN008770
0.0149923	42	552	1.62032	GO:0003677 DNA binding	AMIN000247 AMIN000311 AMIN000415 AMIN000460 AMIN000466 AMIN000630 AMIN001064 AMIN001361 AMIN001681 AMIN002426 AMIN002429 AMIN002503 AMIN002584 AMIN002877 AMIN003572 AMIN003580 AMIN003811 AMIN003969 AMIN004030 AMIN004459 AMIN004583 AMIN004623 AMIN005006 AMIN005129 AMIN005487 AMIN005791 AMIN006828 AMIN007496 AMIN008605 AMIN008724 AMIN009076 AMIN009745 AMIN009754 AMIN010397 AMIN010411 AMIN010420 AMI…
0.0149923	89	1391	1.36256	GO:0046872 metal ion binding	AMIN000126 AMIN000142 AMIN000247 AMIN000396 AMIN000460 AMIN000489 AMIN000564 AMIN000626 AMIN000649 AMIN000711 AMIN000749 AMIN000821 AMIN000842 AMIN000875 AMIN001308 AMIN001361 AMIN001736 AMIN002117 AMIN002187 AMIN002190 AMIN002262 AMIN002306 AMIN002335 AMIN002426 AMIN002584 AMIN002613 AMIN002682 AMIN002707 AMIN002764 AMIN002879 AMIN003007 AMIN003213 AMIN003222 AMIN003338 AMIN003572 AMIN003580 AMI…
0.0170227	89	1398	1.35573	GO:0043169 cation binding	AMIN000126 AMIN000142 AMIN000247 AMIN000396 AMIN000460 AMIN000489 AMIN000564 AMIN000626 AMIN000649 AMIN000711 AMIN000749 AMIN000821 AMIN000842 AMIN000875 AMIN001308 AMIN001361 AMIN001736 AMIN002117 AMIN002187 AMIN002190 AMIN002262 AMIN002306 AMIN002335 AMIN002426 AMIN002584 AMIN002613 AMIN002682 AMIN002707 AMIN002764 AMIN002879 AMIN003007 AMIN003213 AMIN003222 AMIN003338 AMIN003572 AMIN003580 AMI…
0.0191693	3	6	10.6478	GO:0008484 sulfuric ester hydrolase activity	AMIN003887 AMIN004149 AMIN011076
0.0246823	11	87	2.69256	GO:0016758 hexosyltransferase activity	AMIN000792 AMIN002685 AMIN003632 AMIN005160 AMIN005777 AMIN006145 AMIN007033 AMIN007068 AMIN007252 AMIN010354 AMIN011114
0.0369232	5	23	4.6295	GO:0004713 protein tyrosine kinase activity	AMIN002581 AMIN002835 AMIN007189 AMIN008464 AMIN011471
0.0462211	3	8	7.98588	GO:0004715 non-membrane spanning protein tyrosine kinase activity	AMIN002581 AMIN002835 AMIN011471
0.0462211	8	57	2.98887	GO:0008757 S-adenosylmethionine-dependent methyltransferase activity	AMIN000158 AMIN000360 AMIN002103 AMIN002426 AMIN003710 AMIN003720 AMIN007710 AMIN008770
0.0467644	12	109	2.34448	GO:0004497 monooxygenase activity	AMIN000126 AMIN000711 AMIN000875 AMIN002682 AMIN003222 AMIN004970 AMIN005788 AMIN006599 AMIN007525 AMIN015475 AMIN016106 AMIN016134
0.048115	38	527	1.53555	GO:0016491 oxidoreductase activity	AMIN000046 AMIN000126 AMIN000396 AMIN000460 AMIN000711 AMIN000875 AMIN001028 AMIN001466 AMIN002682 AMIN002757 AMIN002764 AMIN002919 AMIN003222 AMIN003520 AMIN003688 AMIN004342 AMIN004588 AMIN004637 AMIN004719 AMIN004970 AMIN005296 AMIN005339 AMIN005788 AMIN006227 AMIN006599 AMIN007525 AMIN007572 AMIN008898 AMIN009113 AMIN009147 AMIN010826 AMIN010862 AMIN010945 AMIN015475 AMIN015997 AMIN016098 AMI…
0.048115	4	16	5.32392	GO:0016799 hydrolase activity hydrolyzing N-glycosyl compounds	AMIN008936 AMIN009967 AMIN011568 AMIN011600
0.048115	25	308	1.72855	GO:0038023 signaling receptor activity	AMIN001064 AMIN001237 AMIN001339 AMIN001806 AMIN001807 AMIN002128 AMIN002733 AMIN003926 AMIN006387 AMIN007189 AMIN007496 AMIN008812 AMIN008947 AMIN009383 AMIN009967 AMIN011060 AMIN011299 AMIN011446 AMIN015555 AMIN015591 AMIN015592 AMIN015596 AMIN015653 AMIN015654 AMIN015741
0.048115	25	308	1.72855	GO:0060089 molecular transducer activity	AMIN001064 AMIN001237 AMIN001339 AMIN001806 AMIN001807 AMIN002128 AMIN002733 AMIN003926 AMIN006387 AMIN007189 AMIN007496 AMIN008812 AMIN008947 AMIN009383 AMIN009967 AMIN011060 AMIN011299 AMIN011446 AMIN015555 AMIN015591 AMIN015592 AMIN015596 AMIN015653 AMIN015654 AMIN015741
0.0537237	2	3	14.1971	GO:0008376 acetylgalactosaminyltransferase activity	AMIN005777 AMIN010354
0.0548563	13	127	2.17987	GO:0016705 oxidoreductase activity acting on paired donors with incorporation or reduction of molecular oxygen	AMIN000126 AMIN000460 AMIN000711 AMIN000875 AMIN002682 AMIN003222 AMIN004970 AMIN005788 AMIN006599 AMIN007525 AMIN010862 AMIN016106 AMIN016134
0.0572123	29	381	1.62093	GO:0016772 transferase activity transferring phosphorus-containing groups	AMIN000127 AMIN000154 AMIN000311 AMIN001485 AMIN002335 AMIN002581 AMIN002584 AMIN002835 AMIN003769 AMIN005160 AMIN005533 AMIN006276 AMIN006521 AMIN007189 AMIN007586 AMIN007645 AMIN008260 AMIN008464 AMIN008724 AMIN009745 AMIN010330 AMIN010397 AMIN010734 AMIN010740 AMIN010792 AMIN011453 AMIN011471 AMIN011618 AMIN015741
0.0572123	12	114	2.24165	GO:0020037 heme binding	AMIN000126 AMIN000711 AMIN000875 AMIN001028 AMIN002682 AMIN003222 AMIN004719 AMIN004970 AMIN007525 AMIN015997 AMIN016106 AMIN016134
0.0583541	23	283	1.73074	GO:0004888 transmembrane signaling receptor activity	AMIN001237 AMIN001339 AMIN001806 AMIN001807 AMIN002128 AMIN002733 AMIN003926 AMIN006387 AMIN007189 AMIN008812 AMIN008947 AMIN009383 AMIN009967 AMIN011060 AMIN011299 AMIN011446 AMIN015555 AMIN015591 AMIN015592 AMIN015596 AMIN015653 AMIN015654 AMIN015741
0.0591305	12	115	2.22216	GO:0046906 tetrapyrrole binding	AMIN000126 AMIN000711 AMIN000875 AMIN001028 AMIN002682 AMIN003222 AMIN004719 AMIN004970 AMIN007525 AMIN015997 AMIN016106 AMIN016134
0.0656276	4	18	4.73237	GO:0140658 ATP-dependent chromatin remodeler activity	AMIN000415 AMIN002503 AMIN007717 AMIN011297
0.0704599	85	1414	1.28015	GO:0003676 nucleic acid binding	AMIN000158 AMIN000231 AMIN000247 AMIN000311 AMIN000341 AMIN000415 AMIN000460 AMIN000466 AMIN000499 AMIN000554 AMIN000563 AMIN000603 AMIN000611 AMIN000626 AMIN000630 AMIN000821 AMIN000871 AMIN001064 AMIN001361 AMIN001440 AMIN001681 AMIN002238 AMIN002306 AMIN002410 AMIN002426 AMIN002429 AMIN002503 AMIN002584 AMIN002673 AMIN002830 AMIN002877 AMIN003096 AMIN003572 AMIN003580 AMIN003711 AMIN003785 AMI…
0.0750628	13	134	2.066	GO:0016757 glycosyltransferase activity	AMIN000792 AMIN002685 AMIN003632 AMIN005160 AMIN005737 AMIN005777 AMIN006145 AMIN007033 AMIN007068 AMIN007252 AMIN008120 AMIN010354 AMIN011114
0.0862141	2	4	10.6478	GO:0004169 dolichyl-phosphate-mannose-protein mannosyltransferase activity	AMIN003632 AMIN007033
0.0862141	2	4	10.6478	GO:0004525 ribonuclease III activity	AMIN000603 AMIN006186
0.0862141	2	4	10.6478	GO:0032296 double-stranded RNA-specific ribonuclease activity	AMIN000603 AMIN006186
0.0914584	15	169	1.89015	GO:0016887 ATP hydrolysis activity	AMIN000341 AMIN000401 AMIN000415 AMIN000670 AMIN001922 AMIN002503 AMIN003171 AMIN003688 AMIN004459 AMIN005006 AMIN006188 AMIN006920 AMIN008976 AMIN010487 AMIN010734
0.111225	3	12	5.32392	GO:0140299 small molecule sensor activity	AMIN004459 AMIN009383 AMIN016102
0.117423	10	99	2.15108	GO:0016874 ligase activity	AMIN000649 AMIN001124 AMIN003027 AMIN003171 AMIN003711 AMIN004573 AMIN005281 AMIN005765 AMIN009107 AMIN009754
0.119019	21	273	1.63813	GO:0016773 phosphotransferase activity alcohol group as acceptor	AMIN000127 AMIN000154 AMIN000311 AMIN001485 AMIN002581 AMIN002835 AMIN003769 AMIN005533 AMIN006276 AMIN006521 AMIN007189 AMIN007586 AMIN007645 AMIN008260 AMIN008464 AMIN010330 AMIN010734 AMIN010792 AMIN011471 AMIN011618 AMIN015741
0.123771	2	5	8.51827	GO:0030215 semaphorin receptor binding	AMIN002689 AMIN011048
0.123771	2	5	8.51827	GO:0032451 demethylase activity	AMIN000460 AMIN003624
0.123771	2	5	8.51827	GO:0032452 histone demethylase activity	AMIN000460 AMIN003624
0.123771	2	5	8.51827	GO:0140457 protein demethylase activity	AMIN000460 AMIN003624
0.126246	3	13	4.91439	GO:0008569 minus-end-directed microtubule motor activity	AMIN000401 AMIN008988 AMIN010314
0.135636	23	313	1.56486	GO:0016788 hydrolase activity acting on ester bonds	AMIN000554 AMIN000603 AMIN000749 AMIN001535 AMIN002030 AMIN003007 AMIN003887 AMIN004105 AMIN004149 AMIN004583 AMIN005551 AMIN005609 AMIN006177 AMIN006186 AMIN007727 AMIN008572 AMIN009190 AMIN009297 AMIN010476 AMIN010959 AMIN011076 AMIN015869 AMIN016005
0.140005	7	61	2.44377	GO:0016779 nucleotidyltransferase activity	AMIN002335 AMIN002584 AMIN005160 AMIN008724 AMIN009745 AMIN010397 AMIN010740
0.149057	3	14	4.56336	GO:0016860 intramolecular oxidoreductase activity	AMIN002117 AMIN009004 AMIN010482
0.163988	2	6	7.09856	GO:0005044 scavenger receptor activity	AMIN007558 AMIN011366
0.163988	2	6	7.09856	GO:0016861 intramolecular oxidoreductase activity interconverting aldoses and ketoses	AMIN002117 AMIN009004
0.163988	2	6	7.09856	GO:0048038 quinone binding	AMIN000396 AMIN005296
0.185772	17	223	1.62344	GO:0004672 protein kinase activity	AMIN000127 AMIN000154 AMIN000311 AMIN001485 AMIN002581 AMIN002835 AMIN003769 AMIN006521 AMIN007189 AMIN007586 AMIN007645 AMIN008260 AMIN008464 AMIN010330 AMIN011471 AMIN011618 AMIN015741
0.185772	8	80	2.12957	GO:0140101 catalytic activity acting on a tRNA	AMIN000554 AMIN000871 AMIN001124 AMIN003003 AMIN003171 AMIN003711 AMIN004573 AMIN008572
0.189707	4	27	3.15492	GO:0004601 peroxidase activity	AMIN001028 AMIN002757 AMIN004719 AMIN015997
0.189707	4	27	3.15492	GO:0016684 oxidoreductase activity acting on peroxide as acceptor	AMIN001028 AMIN002757 AMIN004719 AMIN015997
0.189707	4	27	3.15492	GO:0051539 4 iron 4 sulfur cluster binding	AMIN000396 AMIN001308 AMIN003520 AMIN008724
0.196964	33	509	1.38066	GO:0046914 transition metal ion binding	AMIN000126 AMIN000460 AMIN000489 AMIN000711 AMIN000875 AMIN002117 AMIN002187 AMIN002682 AMIN002879 AMIN003222 AMIN003572 AMIN003679 AMIN003720 AMIN004970 AMIN005277 AMIN005788 AMIN006373 AMIN006657 AMIN007048 AMIN007287 AMIN007496 AMIN007525 AMIN007572 AMIN008367 AMIN008468 AMIN008564 AMIN009020 AMIN009848 AMIN010686 AMIN011610 AMIN011641 AMIN016106 AMIN016134
0.196964	5	40	2.66196	GO:0101005 deubiquitinase activity	AMIN002262 AMIN002588 AMIN002879 AMIN003213 AMIN006639
0.199775	2	7	6.08448	GO:0038024 cargo receptor activity	AMIN007558 AMIN011366
0.199775	2	7	6.08448	GO:0051959 dynein light intermediate chain binding	AMIN008988 AMIN010314
