# Supplementary material for: Genetic variation in olfactory pathways associated with host-seeking behavior in natural populations of Anopheles minimus, a primary malaria vector in western Thailand
Source: Parasit Vectors. 2025 Sep 24;18:385. doi: 10.1186/s13071-025-07029-x (PMC12462203; doi:10.1186/s13071-025-07029-x)
Supplement: Supplementary file 5 — Supplementary material 5. Table S10. List of novel designed primer sequences used for SNP validation. [file 13071_2025_7029_MOESM5_ESM.xlsx]

## Sheet: primer_seq
Table S10. List of novel designed primer sequences used for SNP validation
SNP No.	Gene ID	Forward primer sequences (5′–3′)	Reverse primer sequences (5′–3′)	Product size
68082	AMIN001807	AACTCTACACAACGAAGCGC	TGTCCCATACCTCTCTACCTCT	289
		CTCCAGCAACTCTACACAACG	TCTATCCGAACCTCACTACTCG	258
		TCATTGTGCACCAGATCAAAA	TGCGTCAGTACCGTGTTCAT	296
		TCATTGTGCACCAGATCAAAA	ATACCGGTACGGTGAAGGTG	250
		ATCGCACCAATCGCAATCAT	TACCGTGTTCATGTTTCCGC	585
		GCCATACATCAGACAACGCA	GTGAAGGTGGTTGCGGTATT	133
18702	AMIN001339	AACTGATGATCGCCGTTTGT	CAACTTGTCATCTTTGCTTGGG	288
		CTCGTATTTGGCCGTTCTGC	CTCCTAACAGCTGCTCAATTTCA	264
11122	AMIN003886	CACAGCGCTAGGAAACACAG	GCTTTACACCATACTGCCCG	267
		ATCTGGTTGTTTGCTCCACG	GCTGATGGCGGAGAAATTGT	255
45965	AMIN000912	GAGCCCTTCAAACGCGATAG	CTGGCACTGTTTGGTTTCGA	288
		CGCAACTCTTGAACGGACAA	TACTCCCTTTCCAACCACCC	286
		GACGTCTAGCATTCCCTCCA	CCGTCAATCTGCAGCTGTAC	572
		CGCAACTCTTGAACGGACAA	GCCTTGTAACACCGTGTCAA	562
11415	AMIN003926	GTTTTGGGCGTTTTGTTCCG	CTGCATGGACTCTACGCCTA	262
		GACACCGTTGGACAAATGCT	GTGTCTGACGTAGCTCCAGT	257
		CAGCTTTTCCAGTGGTTGCT	TTTAGTGCGCCGTTGGTATG	575
		ACACTGCAGAACTTCAAGCG	TGTTTGGAACTGACCCTGGT	536
33032	AMIN011060	TCGGTGCAAAAGAAACTCCC	CTGAACGACATTGGCCTGTT	290
		GGTGCAAAAGAAACTCCCTCT	TCCTGAACGACATTGGCCT	290
1212	AMIN002342	ATGTATCTTGGCCGGAAATG	ATGCTCCATGACACCATACG	297
		CATGTATCTTGGCCGGAAAT	ATGCTCCATGACACCATACG	298
		AACAACTCTGGTAGGCGGAA	TATTCGCTCCTGTACCGTCC	539
		GTTGCGACTATCCATGCCAG	GTCCGTCCCGTTCTTCATTG	563
64929	AMIN015480	TTGCTGCCATCACACATAGC	CACTGGTTGGATTGTACGGC	297
		CGACGGTACTAAGCAACTCG	GAATGGGAATCGTTGGCCTC	256
		CCATGAAAACGGCCCAAGAA	GACGTTGATCACCGCATTCA	512
		CCACCAGTGCCTTTTCCATT	TGTGTTCCTCTGAGCTTCCA	569
68064	AMIN001807	GCGCCCTTATTAGTGCATTC	GGAACAGTTTGGTGCGGTAT	258
		GCGCCCTTATTAGTGCATTC	AGTTTCGCCTCGTCGATATG	277
		TCGCAGGTTAGTGGTCACAT	CTACGAACTCAGTGTCGGGT	511
		TCAAGTGGCCACCTGTTTTG	CGCGAGCATTACGAATCCC	547
