# Supplementary material for: Genetic variation in olfactory pathways associated with host-seeking behavior in natural populations of Anopheles minimus, a primary malaria vector in western Thailand
Source: Parasit Vectors. 2025 Sep 24;18:385. doi: 10.1186/s13071-025-07029-x (PMC12462203; doi:10.1186/s13071-025-07029-x)
Supplement: Supplementary file 6 — Supplementary material 6. Table S11. SNP validation data by Sanger sequencing. [file 13071_2025_7029_MOESM6_ESM.xlsx]

## Sheet: sample
Table S11. SNP validation data by Sanger sequencing
Sample No.	collection	group	pool	primer_direction	seq quality	SNP No.
						68082	18702	11122	45965	11415	33032	64929	1212	68064
4	COW	1	1	f	88.2	0	2	0	2	2	0	2	2	2
11	COW	1	1	f	73.4	0	0	0	2	2	0	2	0	1
175	COW	1	1	f	83.7	0	2	2	1	2	0	2	2	2				0	Wild type
266	COW	1	1	f	81.6	0	0	0	1	0	0	0	2	2				1	Homozygous SNP
268	COW	1	1	f	86.2	0	0	0	0	2	0	2	1	2				2	Heterozygous SNP
269	COW	1	1	f	0	0	2	0	2	2	0	0	1	2
276	COW	1	1	f	66	0	0	0	1	1	1	2	2	2
278	COW	10				0	0	0	1	2	0	0	2	2
282	COW	11				0	0	0	1	1	0	0	1	0
287	COW	12				0	0	0	1	2	0	0	1	2
289	COW	13				0	0	0	2	2	0	0	0	0
292	COW	15				0	0	0	1	2	2	0	1	2
328	COW	16				0	0	0	2	0	0	0	1	0
330	COW	17				0	2	0	1	2	1	0	0	2
337	COW	19				0	2	0	1	2	0	0	0	1
338	COW	20				0	0	0	1	2	0	2	1	1
341	COW	22				0	2	0	2	2	0	0	2	0
347	COW	23				0	0	0	2	2	0	0	0	2
348	COW	24				0	0	2	2	2	0	0	1	2
350	COW	26				0	1	0	0	0	0	2	1	1
450.4	COW	27				0	0	2	1	0	0	2	1	1
450.6	COW	28				0	0	0	1	0	0	0	1	2
715	COW	29				0	2	0	2	1	0	0	2	1
716	COW	30				0	1	0	1	1	0	0	2	1
720	COW	31				0	2	0	1	1	0	2	0	2
721	COW	32				0	0	0	1	1	0	0	1	2
724	COW	35				0	1	0	2	1	0	0	1	2
733	COW	38				0	0	0	1	2	0	0	1	0
275	COW	41				0	0	0	2	2	0	0	2	1
725	COW	43				0	0	0	1	1	0	0	2	0
38	HLI	46				0	1	2	1	1	0	0	2	0
473	HLI	47				0	1	2	2	0	1	0	2	1
474	HLI	48				0	0	0	0	0	2	0	2	1
476	HLI	49				0	0	0	2	2	0	0	1	1
478	HLI	50				1	0	2	2	1	0	0	1	1
479	HLI	51				0	2	0	2	0	0	1	1	1
480	HLI	52				0	1	0	1	2	0	2	2	2
481	HLI	53				0	2	2	2	0	0	2	2	1
482	HLI	54				0	2	0	0	1	0	0	0	1
568	HLI	56				0	1	0	1	1	0	0	1	2
590	HLI	57				1	2	2	2	2	0	1	2	1
591	HLI	58				1	1	2	2	0	2	1	2	1
592	HLI	59				0	2	2	1	2	2	0	1	2
593	HLI	60				0	0	0	2	2	0	0	1	1
594	HLI	61				1	1	0	0	2	0	1	2	1
612	HLI	62				0	2	0	1	2	0	2	1	2
623	HLI	64				0	0	0	0	0	0	0	2	2
633	HLI	65				1	2	0	2	2	2	2	1	1
636	HLI	67				0	0	0	0	0	0	0	1	1
638	HLI	68				0	1	0	2	1	0	0	2	0
639	HLI	69				0	2	0	1	2	2	0	2	1
640	HLI	70				0	0	0	2	1	0	0	2	2
641	HLI	71				0	0	2	1	0	2	0	1	1
642	HLI	72				0	0	2	2	2	0	0	1	1
647	HLI	74				0	0	0	1	0	0	0	1	1
650	HLI	75				0	2	2	1	0	0	0	2	2
651	HLI	76				0	1	0	2	2	2	0	2	1
653	HLI	77				0	0	2	2	2	0	0	1	1
652	HLI	78				1	1	2	0	1	2	2	1	1
655	HLI	79				0	2	2	1	0	0	0	1	2
485	HLO	80				0	1	0	0	2	0	2	1	1
486	HLO	81				0	0	0	2	2	2	0	1	2
487	HLO	82				0	1	2	2	0	2	2	1	1
489	HLO	83				1	2	0	0	2	0	0	1	1
490	HLO	84				0	0	2	1	1	0	0	1	1
491	HLO	85				0	1	2	1	2	2	1	1	0
493	HLO	86				0	2	2	2	0	0	0	1	2
495	HLO	87				0	0	0	1	0	0	0	1	1
496	HLO	88				0	1	2	1	2	0	2	1	1
497	HLO	89				0	1	0	2	2	0	0	1	1
498	HLO	90				2	2	1	1	2	2	2	1	1
500	HLO	91				0	0	0	2	1	1	2	1	1
501	HLO	92				0	2	2	2	0	0	2	2	2
502	HLO	93				0	2	0	0	0	2	0	1	1
575	HLO	94				0	2	0	2	2	0	1	1	2
578	HLO	95				0	1	2	2	2	0	0	1	1
579	HLO	96				0	0	0	1	0	0	0	1	2
580	HLO	97				0	2	0	1	1	0	0	0	1
581	HLO	98				0	0	0	0	2	0	1	2	1
603	HLO	108				0	1	2	0	2	1	0	1	1
582	HLO	99				0	1	0	1	0	2	0	1	1
583	HLO	100				0	2	0	2	1	0	1	2	2
584	HLO	101				0	0	0	2	2	0	1	2	1
586	HLO	102				0	0	2	2	2	0	0	1	1
587	HLO	103				1	0	0	1	1	0	2	1	2
597	HLO	104				0	1	0	2	0	2	0	2	2
604	HLO	106				0	0	0	1	1	0	2	0	2
610	HLO	109				0	2	2	1	2	0	0	2	1
615	HLO	110				0	2	1	1	0	0	0	2	2
626	HLO	111				0	1	2	1	0	0	2	1	1
